# Supplementary material for: Antimicrobial resistance and population genomics of multidrug-resistant Escherichia coli in pig farms in mainland China
Source: Nat Commun. 2022 Mar 2;13:1116. doi: 10.1038/s41467-022-28750-6 (PMC8891348; doi:10.1038/s41467-022-28750-6)
Supplement: Supplementary file 4 — Supplementary Data 1 [file 41467_2022_28750_MOESM4_ESM.xlsx]

## Sheet: 1871 isolates
Supplementary Data 1. Sources and antimicrobial resistance phenotypes of 1871 E. coli isolates from pig farms.
Isolates	Province	Samples	Amikacin	Gentamicin	Tobramycin	Ertapenem	Imipenem	Meropenem	Cefazolin	Cefuroxime	Cefoxitin	Ceftazidime	Ceftriaxone	Cefepime	Aztreonam	Amoxicillin/Clavulanate	Ampicillin/Sulbactam	Piperacillin/Tazobactam	Colistin	Trimethoprim/Sulfamethoxazole	Chloramphenicol	Fosfomycin	Nitrofurantoin	Ciprofloxacin	Levofloxacin	Moxifloxacin	Norfloxacin	Minocycline	Tetracycline	Tigecycline
AH1	Anhui	Diarrheal feces	Susceptible	Susceptible	Susceptible	Susceptible	Susceptible	Susceptible	Intermediate	Susceptible	Susceptible	Susceptible	Susceptible	Susceptible	Susceptible	Susceptible	Intermediate	Susceptible	Resistant	Resistant	Resistant	Susceptible	Susceptible	Resistant	Resistant	Resistant	Resistant	Resistant	Resistant	Resistant
AH2	Anhui	Diarrheal feces	Resistant	Resistant	Resistant	Susceptible	Susceptible	Susceptible	Susceptible	Susceptible	Susceptible	Susceptible	Susceptible	Susceptible	Susceptible	Susceptible	Intermediate	Susceptible	Susceptible	Resistant	Resistant	Susceptible	Resistant	Resistant	Intermediate	Resistant	Intermediate	Intermediate	Resistant	Susceptible
AH3	Anhui	Diarrheal feces	Susceptible	Resistant	Resistant	Susceptible	Susceptible	Susceptible	Intermediate	Intermediate	Intermediate	Susceptible	Susceptible	Susceptible	Susceptible	Susceptible	Intermediate	Susceptible	Susceptible	Resistant	Resistant	Susceptible	Resistant	Resistant	Susceptible	Susceptible	Susceptible	Resistant	Resistant	Susceptible
AH4	Anhui	Diarrheal feces	Susceptible	Resistant	Resistant	Susceptible	Susceptible	Susceptible	Resistant	Resistant	Intermediate	Resistant	Resistant	Intermediate	Resistant	Susceptible	Resistant	Susceptible	Susceptible	Resistant	Resistant	Susceptible	Intermediate	Resistant	Resistant	Resistant	Resistant	Resistant	Resistant	Susceptible
AH5	Anhui	Diarrheal feces	Resistant	Resistant	Resistant	Susceptible	Susceptible	Susceptible	Resistant	Susceptible	Susceptible	Susceptible	Susceptible	Susceptible	Susceptible	Susceptible	Resistant	Susceptible	Susceptible	Resistant	Resistant	Susceptible	Resistant	Susceptible	Susceptible	Susceptible	Susceptible	Resistant	Resistant	Susceptible
AH6	Anhui	Diarrheal feces	Resistant	Resistant	Resistant	Susceptible	Susceptible	Susceptible	Resistant	Susceptible	Susceptible	Susceptible	Susceptible	Susceptible	Susceptible	Susceptible	Resistant	Susceptible	Susceptible	Resistant	Resistant	Susceptible	Resistant	Intermediate	Susceptible	Resistant	Susceptible	Resistant	Resistant	Susceptible
AH8	Anhui	Diarrheal feces	Susceptible	Resistant	Resistant	Susceptible	Susceptible	Susceptible	Resistant	Resistant	Intermediate	Intermediate	Resistant	Susceptible	Susceptible	Resistant	Resistant	Susceptible	Susceptible	Resistant	Resistant	Susceptible	Intermediate	Resistant	Resistant	Resistant	Resistant	Resistant	Resistant	Susceptible
AH9	Anhui	Diarrheal feces	Susceptible	Resistant	Susceptible	Susceptible	Susceptible	Susceptible	Susceptible	Resistant	Susceptible	Susceptible	Resistant	Susceptible	Susceptible	Susceptible	Intermediate	Susceptible	Susceptible	Resistant	Resistant	Susceptible	Susceptible	Susceptible	Susceptible	Resistant	Susceptible	Resistant	Resistant	Susceptible
AH10	Anhui	Diarrheal feces	Susceptible	Resistant	Intermediate	Susceptible	Susceptible	Susceptible	Resistant	Resistant	Intermediate	Intermediate	Resistant	Susceptible	Susceptible	Resistant	Resistant	Susceptible	Susceptible	Resistant	Resistant	Susceptible	Intermediate	Resistant	Resistant	Resistant	Resistant	Resistant	Resistant	Susceptible
AH11	Anhui	Diarrheal feces	Susceptible	Susceptible	Susceptible	Susceptible	Susceptible	Susceptible	Intermediate	Resistant	Susceptible	Susceptible	Resistant	Intermediate	Susceptible	Susceptible	Intermediate	Susceptible	Resistant	Resistant	Resistant	Susceptible	Resistant	Susceptible	Susceptible	Resistant	Susceptible	Resistant	Resistant	Susceptible
AH12	Anhui	Diarrheal feces	Susceptible	Resistant	Intermediate	Susceptible	Susceptible	Susceptible	Resistant	Resistant	Intermediate	Intermediate	Resistant	Resistant	Resistant	Susceptible	Intermediate	Susceptible	Susceptible	Resistant	Resistant	Susceptible	Susceptible	Resistant	Resistant	Resistant	Resistant	Resistant	Resistant	Resistant
AH13	Anhui	Diarrheal feces	Susceptible	Susceptible	Susceptible	Susceptible	Susceptible	Susceptible	Resistant	Resistant	Susceptible	Intermediate	Resistant	Resistant	Resistant	Susceptible	Susceptible	Susceptible	Susceptible	Resistant	Resistant	Susceptible	Susceptible	Susceptible	Susceptible	Resistant	Susceptible	Susceptible	Resistant	Susceptible
AH14	Anhui	Diarrheal feces	Susceptible	Intermediate	Resistant	Susceptible	Susceptible	Susceptible	Intermediate	Susceptible	Intermediate	Susceptible	Susceptible	Susceptible	Susceptible	Susceptible	Intermediate	Susceptible	Susceptible	Resistant	Resistant	Susceptible	Intermediate	Susceptible	Susceptible	Resistant	Susceptible	Resistant	Resistant	Susceptible
AH15	Anhui	Diarrheal feces	Susceptible	Susceptible	Susceptible	Susceptible	Susceptible	Susceptible	Resistant	Resistant	Susceptible	Susceptible	Resistant	Intermediate	Resistant	Susceptible	Susceptible	Susceptible	Susceptible	Resistant	Resistant	Susceptible	Resistant	Susceptible	Resistant	Resistant	Resistant	Resistant	Resistant	Susceptible
AH16	Anhui	Healthy pigs	Susceptible	Resistant	Intermediate	Susceptible	Susceptible	Susceptible	Resistant	Resistant	Susceptible	Susceptible	Resistant	Resistant	Resistant	Susceptible	Susceptible	Susceptible	Susceptible	Resistant	Resistant	Susceptible	Resistant	Resistant	Resistant	Resistant	Resistant	Resistant	Resistant	Susceptible
AH17	Anhui	Healthy pigs	Resistant	Resistant	Resistant	Susceptible	Susceptible	Susceptible	Resistant	Susceptible	Susceptible	Susceptible	Susceptible	Susceptible	Susceptible	Susceptible	Resistant	Susceptible	Susceptible	Resistant	Resistant	Susceptible	Resistant	Intermediate	Susceptible	Resistant	Susceptible	Resistant	Resistant	Susceptible
AH19	Anhui	Healthy pigs	Resistant	Resistant	Resistant	Susceptible	Susceptible	Susceptible	Resistant	Resistant	Susceptible	Susceptible	Resistant	Resistant	Intermediate	Susceptible	Intermediate	Susceptible	Susceptible	Resistant	Susceptible	Resistant	Susceptible	Susceptible	Susceptible	Resistant	Susceptible	Susceptible	Resistant	Susceptible
AH20	Anhui	Healthy pigs	Susceptible	Susceptible	Susceptible	Susceptible	Susceptible	Susceptible	Intermediate	Resistant	Susceptible	Susceptible	Resistant	Susceptible	Intermediate	Susceptible	Intermediate	Susceptible	Resistant	Resistant	Resistant	Susceptible	Resistant	Intermediate	Susceptible	Resistant	Susceptible	Resistant	Resistant	Susceptible
AH21	Anhui	Healthy pigs	Susceptible	Intermediate	Resistant	Susceptible	Susceptible	Susceptible	Intermediate	Susceptible	Intermediate	Susceptible	Susceptible	Susceptible	Susceptible	Susceptible	Susceptible	Susceptible	Susceptible	Resistant	Resistant	Susceptible	Intermediate	Susceptible	Susceptible	Resistant	Susceptible	Resistant	Resistant	Susceptible
AH22	Anhui	Healthy pigs	Susceptible	Susceptible	Susceptible	Susceptible	Susceptible	Susceptible	Intermediate	Susceptible	Susceptible	Susceptible	Susceptible	Susceptible	Susceptible	Susceptible	Intermediate	Susceptible	Resistant	Resistant	Resistant	Susceptible	Resistant	Susceptible	Susceptible	Resistant	Susceptible	Resistant	Resistant	Susceptible
AH23	Anhui	Healthy pigs	Susceptible	Susceptible	Susceptible	Susceptible	Susceptible	Susceptible	Intermediate	Susceptible	Susceptible	Susceptible	Susceptible	Susceptible	Susceptible	Susceptible	Intermediate	Susceptible	Susceptible	Resistant	Resistant	Susceptible	Resistant	Intermediate	Susceptible	Resistant	Susceptible	Resistant	Resistant	Susceptible
AH24	Anhui	Healthy pigs	Susceptible	Susceptible	Susceptible	Susceptible	Susceptible	Susceptible	Susceptible	Resistant	Susceptible	Susceptible	Resistant	Intermediate	Resistant	Susceptible	Intermediate	Susceptible	Susceptible	Resistant	Resistant	Susceptible	Intermediate	Susceptible	Susceptible	Resistant	Susceptible	Intermediate	Resistant	Susceptible
AH27	Anhui	Floors	Susceptible	Resistant	Intermediate	Susceptible	Susceptible	Susceptible	Resistant	Resistant	Susceptible	Susceptible	Resistant	Intermediate	Susceptible	Susceptible	Susceptible	Susceptible	Susceptible	Resistant	Resistant	Susceptible	Intermediate	Resistant	Resistant	Resistant	Resistant	Resistant	Resistant	Susceptible
AH28	Anhui	Floors	Resistant	Resistant	Resistant	Susceptible	Susceptible	Susceptible	Resistant	Resistant	Intermediate	Intermediate	Resistant	Resistant	Resistant	Susceptible	Resistant	Susceptible	Susceptible	Resistant	Resistant	Susceptible	Susceptible	Resistant	Resistant	Resistant	Resistant	Resistant	Resistant	Resistant
AH29	Anhui	Floors	Resistant	Resistant	Resistant	Susceptible	Susceptible	Susceptible	Resistant	Resistant	Intermediate	Susceptible	Resistant	Intermediate	Resistant	Susceptible	Resistant	Susceptible	Susceptible	Resistant	Resistant	Susceptible	Resistant	Resistant	Resistant	Resistant	Resistant	Resistant	Resistant	Susceptible
AH30	Anhui	Floors	Susceptible	Susceptible	Susceptible	Susceptible	Susceptible	Susceptible	Susceptible	Susceptible	Susceptible	Susceptible	Susceptible	Susceptible	Susceptible	Susceptible	Susceptible	Susceptible	Susceptible	Resistant	Resistant	Susceptible	Intermediate	Susceptible	Susceptible	Resistant	Susceptible	Resistant	Resistant	Susceptible
AH36	Anhui	Food troughs	Susceptible	Resistant	Intermediate	Susceptible	Susceptible	Susceptible	Resistant	Resistant	Intermediate	Resistant	Resistant	Resistant	Resistant	Susceptible	Intermediate	Susceptible	Susceptible	Resistant	Resistant	Susceptible	Susceptible	Resistant	Resistant	Resistant	Resistant	Resistant	Resistant	Resistant
AH37	Anhui	Food troughs	Susceptible	Resistant	Intermediate	Susceptible	Susceptible	Susceptible	Resistant	Resistant	Intermediate	Intermediate	Resistant	Resistant	Susceptible	Resistant	Resistant	Susceptible	Susceptible	Resistant	Resistant	Susceptible	Intermediate	Resistant	Resistant	Resistant	Resistant	Resistant	Resistant	Susceptible
AH40	Anhui	Food troughs	Susceptible	Resistant	Intermediate	Susceptible	Susceptible	Susceptible	Resistant	Resistant	Intermediate	Susceptible	Resistant	Intermediate	Susceptible	Resistant	Resistant	Susceptible	Susceptible	Resistant	Resistant	Susceptible	Intermediate	Resistant	Resistant	Resistant	Resistant	Resistant	Resistant	Susceptible
AH41	Anhui	Fecal slurry	Susceptible	Resistant	Resistant	Susceptible	Susceptible	Susceptible	Resistant	Resistant	Susceptible	Susceptible	Resistant	Intermediate	Resistant	Resistant	Intermediate	Susceptible	Resistant	Resistant	Resistant	Susceptible	Intermediate	Resistant	Resistant	Resistant	Resistant	Resistant	Resistant	Susceptible
AH47	Anhui	Diarrheal feces	Susceptible	Susceptible	Susceptible	Susceptible	Susceptible	Susceptible	Resistant	Resistant	Susceptible	Susceptible	Resistant	Resistant	Susceptible	Susceptible	Susceptible	Susceptible	Susceptible	Resistant	Resistant	Susceptible	Intermediate	Susceptible	Susceptible	Susceptible	Susceptible	Intermediate	Resistant	Susceptible
AH48	Anhui	Diarrheal feces	Susceptible	Resistant	Intermediate	Susceptible	Susceptible	Susceptible	Resistant	Resistant	Susceptible	Susceptible	Resistant	Susceptible	Susceptible	Susceptible	Susceptible	Susceptible	Susceptible	Resistant	Resistant	Susceptible	Susceptible	Susceptible	Susceptible	Resistant	Susceptible	Intermediate	Resistant	Susceptible
AH49	Anhui	Diarrheal feces	Susceptible	Susceptible	Susceptible	Susceptible	Susceptible	Susceptible	Susceptible	Susceptible	Susceptible	Susceptible	Susceptible	Susceptible	Susceptible	Susceptible	Susceptible	Susceptible	Susceptible	Resistant	Resistant	Susceptible	Susceptible	Resistant	Susceptible	Susceptible	Susceptible	Resistant	Resistant	Susceptible
AH50	Anhui	Diarrheal feces	Susceptible	Susceptible	Susceptible	Susceptible	Susceptible	Susceptible	Susceptible	Susceptible	Susceptible	Susceptible	Susceptible	Susceptible	Susceptible	Susceptible	Susceptible	Susceptible	Susceptible	Resistant	Resistant	Susceptible	Susceptible	Susceptible	Susceptible	Resistant	Susceptible	Resistant	Resistant	Susceptible
AH52	Anhui	Diarrheal feces	Susceptible	Susceptible	Susceptible	Susceptible	Susceptible	Susceptible	Susceptible	Susceptible	Susceptible	Susceptible	Susceptible	Susceptible	Susceptible	Susceptible	Intermediate	Susceptible	Susceptible	Resistant	Resistant	Susceptible	Intermediate	Susceptible	Susceptible	Resistant	Susceptible	Susceptible	Resistant	Susceptible
AH53	Anhui	Diarrheal feces	Susceptible	Susceptible	Susceptible	Susceptible	Susceptible	Susceptible	Susceptible	Susceptible	Susceptible	Susceptible	Susceptible	Susceptible	Susceptible	Susceptible	Intermediate	Susceptible	Susceptible	Resistant	Resistant	Susceptible	Susceptible	Susceptible	Susceptible	Susceptible	Susceptible	Intermediate	Resistant	Susceptible
AH54	Anhui	Diarrheal feces	Susceptible	Resistant	Intermediate	Susceptible	Susceptible	Susceptible	Susceptible	Susceptible	Susceptible	Susceptible	Susceptible	Susceptible	Susceptible	Susceptible	Susceptible	Susceptible	Susceptible	Resistant	Resistant	Susceptible	Susceptible	Resistant	Intermediate	Resistant	Susceptible	Intermediate	Resistant	Susceptible
AH56	Anhui	Diarrheal feces	Susceptible	Susceptible	Susceptible	Susceptible	Susceptible	Susceptible	Susceptible	Susceptible	Susceptible	Susceptible	Susceptible	Susceptible	Susceptible	Susceptible	Susceptible	Susceptible	Susceptible	Resistant	Resistant	Susceptible	Susceptible	Resistant	Resistant	Resistant	Resistant	Susceptible	Resistant	Susceptible
AH57	Anhui	Diarrheal feces	Susceptible	Susceptible	Susceptible	Susceptible	Susceptible	Susceptible	Susceptible	Susceptible	Susceptible	Susceptible	Susceptible	Susceptible	Susceptible	Susceptible	Susceptible	Susceptible	Susceptible	Resistant	Resistant	Susceptible	Susceptible	Susceptible	Susceptible	Susceptible	Susceptible	Resistant	Resistant	Susceptible
AH58	Anhui	Diarrheal feces	Susceptible	Susceptible	Susceptible	Susceptible	Susceptible	Susceptible	Susceptible	Susceptible	Susceptible	Susceptible	Susceptible	Susceptible	Susceptible	Susceptible	Susceptible	Susceptible	Susceptible	Resistant	Resistant	Susceptible	Susceptible	Susceptible	Susceptible	Resistant	Susceptible	Intermediate	Resistant	Susceptible
AH60	Anhui	Healthy pigs	Susceptible	Resistant	Intermediate	Susceptible	Susceptible	Susceptible	Susceptible	Susceptible	Susceptible	Susceptible	Susceptible	Susceptible	Susceptible	Susceptible	Susceptible	Susceptible	Susceptible	Resistant	Resistant	Susceptible	Susceptible	Susceptible	Susceptible	Resistant	Susceptible	Susceptible	Resistant	Susceptible
AH61	Anhui	Healthy pigs	Susceptible	Susceptible	Susceptible	Susceptible	Susceptible	Susceptible	Susceptible	Resistant	Susceptible	Susceptible	Susceptible	Resistant	Susceptible	Susceptible	Intermediate	Susceptible	Susceptible	Susceptible	Resistant	Susceptible	Susceptible	Susceptible	Susceptible	Susceptible	Susceptible	Susceptible	Resistant	Susceptible
AH62	Anhui	Healthy pigs	Susceptible	Susceptible	Susceptible	Susceptible	Susceptible	Susceptible	Susceptible	Susceptible	Susceptible	Susceptible	Susceptible	Susceptible	Susceptible	Susceptible	Intermediate	Susceptible	Susceptible	Resistant	Resistant	Susceptible	Susceptible	Susceptible	Susceptible	Resistant	Susceptible	Intermediate	Resistant	Susceptible
AH63	Anhui	Healthy pigs	Susceptible	Susceptible	Susceptible	Susceptible	Susceptible	Susceptible	Susceptible	Susceptible	Susceptible	Susceptible	Susceptible	Susceptible	Susceptible	Susceptible	Susceptible	Susceptible	Susceptible	Resistant	Susceptible	Susceptible	Susceptible	Susceptible	Susceptible	Resistant	Susceptible	Susceptible	Resistant	Susceptible
AH64	Anhui	Healthy pigs	Susceptible	Susceptible	Susceptible	Susceptible	Susceptible	Susceptible	Susceptible	Susceptible	Susceptible	Susceptible	Susceptible	Susceptible	Susceptible	Susceptible	Susceptible	Susceptible	Susceptible	Resistant	Susceptible	Susceptible	Susceptible	Susceptible	Susceptible	Resistant	Susceptible	Susceptible	Resistant	Susceptible
AH65	Anhui	Healthy pigs	Susceptible	Susceptible	Susceptible	Susceptible	Susceptible	Susceptible	Intermediate	Susceptible	Susceptible	Susceptible	Susceptible	Susceptible	Susceptible	Susceptible	Intermediate	Susceptible	Susceptible	Resistant	Resistant	Susceptible	Susceptible	Susceptible	Susceptible	Susceptible	Susceptible	Intermediate	Resistant	Susceptible
AH66	Anhui	Healthy pigs	Susceptible	Susceptible	Susceptible	Susceptible	Susceptible	Susceptible	Susceptible	Susceptible	Susceptible	Susceptible	Susceptible	Susceptible	Susceptible	Susceptible	Susceptible	Susceptible	Susceptible	Susceptible	Intermediate	Susceptible	Susceptible	Susceptible	Susceptible	Resistant	Susceptible	Resistant	Resistant	Susceptible
AH69	Anhui	Nipple drinker	Susceptible	Susceptible	Susceptible	Susceptible	Susceptible	Susceptible	Susceptible	Susceptible	Susceptible	Susceptible	Susceptible	Susceptible	Susceptible	Susceptible	Intermediate	Susceptible	Susceptible	Resistant	Resistant	Susceptible	Susceptible	Susceptible	Susceptible	Resistant	Susceptible	Intermediate	Resistant	Susceptible
AH72	Anhui	Food troughs	Susceptible	Susceptible	Susceptible	Susceptible	Susceptible	Susceptible	Susceptible	Susceptible	Susceptible	Susceptible	Susceptible	Susceptible	Susceptible	Susceptible	Susceptible	Susceptible	Susceptible	Resistant	Resistant	Susceptible	Susceptible	Susceptible	Susceptible	Resistant	Susceptible	Intermediate	Resistant	Susceptible
AH77	Anhui	Food troughs	Susceptible	Resistant	Susceptible	Susceptible	Susceptible	Susceptible	Susceptible	Susceptible	Susceptible	Susceptible	Susceptible	Susceptible	Susceptible	Susceptible	Susceptible	Susceptible	Susceptible	Resistant	Resistant	Susceptible	Resistant	Intermediate	Susceptible	Resistant	Susceptible	Resistant	Resistant	Susceptible
AH77-1	Anhui	Healthy pigs	Susceptible	Susceptible	Susceptible	Susceptible	Susceptible	Susceptible	Susceptible	Susceptible	Susceptible	Susceptible	Susceptible	Susceptible	Susceptible	Susceptible	Intermediate	Susceptible	Susceptible	Resistant	Intermediate	Susceptible	Susceptible	Susceptible	Susceptible	Resistant	Susceptible	Resistant	Resistant	Susceptible
AH78	Anhui	Healthy pigs	Susceptible	Susceptible	Susceptible	Susceptible	Susceptible	Susceptible	Susceptible	Susceptible	Susceptible	Susceptible	Susceptible	Susceptible	Susceptible	Susceptible	Susceptible	Susceptible	Susceptible	Resistant	Intermediate	Susceptible	Susceptible	Susceptible	Susceptible	Resistant	Susceptible	Resistant	Resistant	Susceptible
AH79	Anhui	Healthy pigs	Susceptible	Susceptible	Susceptible	Susceptible	Susceptible	Susceptible	Susceptible	Susceptible	Susceptible	Susceptible	Susceptible	Susceptible	Susceptible	Susceptible	Susceptible	Susceptible	Susceptible	Resistant	Intermediate	Susceptible	Susceptible	Susceptible	Susceptible	Resistant	Susceptible	Resistant	Resistant	Susceptible
AH81	Anhui	Healthy pigs	Susceptible	Susceptible	Susceptible	Susceptible	Susceptible	Susceptible	Susceptible	Susceptible	Susceptible	Susceptible	Susceptible	Susceptible	Susceptible	Susceptible	Susceptible	Susceptible	Susceptible	Resistant	Resistant	Susceptible	Susceptible	Susceptible	Susceptible	Susceptible	Susceptible	Resistant	Resistant	Susceptible
AH83	Anhui	Healthy pigs	Susceptible	Susceptible	Susceptible	Susceptible	Susceptible	Susceptible	Susceptible	Susceptible	Susceptible	Susceptible	Susceptible	Susceptible	Susceptible	Intermediate	Intermediate	Susceptible	Susceptible	Susceptible	Resistant	Susceptible	Intermediate	Susceptible	Susceptible	Resistant	Susceptible	Resistant	Resistant	Susceptible
AH84	Anhui	Healthy pigs	Susceptible	Susceptible	Susceptible	Susceptible	Susceptible	Susceptible	Resistant	Resistant	Susceptible	Susceptible	Resistant	Intermediate	Susceptible	Susceptible	Resistant	Susceptible	Susceptible	Resistant	Resistant	Susceptible	Susceptible	Susceptible	Susceptible	Resistant	Susceptible	Resistant	Resistant	Susceptible
AH88	Anhui	Nipple drinker	Susceptible	Susceptible	Susceptible	Susceptible	Susceptible	Susceptible	Susceptible	Resistant	Susceptible	Susceptible	Resistant	Susceptible	Susceptible	Susceptible	Intermediate	Susceptible	Susceptible	Resistant	Resistant	Susceptible	Susceptible	Susceptible	Susceptible	Resistant	Susceptible	Resistant	Resistant	Susceptible
AH90	Anhui	Food troughs	Susceptible	Susceptible	Susceptible	Susceptible	Susceptible	Susceptible	Resistant	Resistant	Susceptible	Susceptible	Resistant	Susceptible	Susceptible	Susceptible	Susceptible	Susceptible	Susceptible	Resistant	Resistant	Susceptible	Susceptible	Susceptible	Susceptible	Susceptible	Susceptible	Resistant	Resistant	Susceptible
AH91	Anhui	Food troughs	Susceptible	Susceptible	Susceptible	Susceptible	Susceptible	Susceptible	Susceptible	Resistant	Susceptible	Susceptible	Resistant	Intermediate	Resistant	Susceptible	Susceptible	Susceptible	Susceptible	Resistant	Resistant	Susceptible	Susceptible	Susceptible	Susceptible	Resistant	Susceptible	Resistant	Resistant	Susceptible
AH92	Anhui	Food troughs	Susceptible	Susceptible	Susceptible	Susceptible	Susceptible	Susceptible	Susceptible	Susceptible	Susceptible	Susceptible	Susceptible	Susceptible	Susceptible	Susceptible	Susceptible	Susceptible	Susceptible	Susceptible	Resistant	Susceptible	Susceptible	Susceptible	Susceptible	Resistant	Susceptible	Susceptible	Resistant	Susceptible
AH96	Anhui	Floors	Susceptible	Intermediate	Resistant	Susceptible	Susceptible	Susceptible	Resistant	Resistant	Susceptible	Resistant	Resistant	Resistant	Resistant	Susceptible	Susceptible	Susceptible	Susceptible	Resistant	Resistant	Susceptible	Intermediate	Resistant	Resistant	Resistant	Resistant	Susceptible	Resistant	Susceptible
BJ1	Beijing	Diarrheal feces	Susceptible	Susceptible	Susceptible	Susceptible	Susceptible	Susceptible	Susceptible	Susceptible	Susceptible	Susceptible	Susceptible	Susceptible	Susceptible	Susceptible	Susceptible	Susceptible	Susceptible	Susceptible	Resistant	Susceptible	Susceptible	Resistant	Intermediate	Resistant	Resistant	Susceptible	Resistant	Resistant
BJ2	Beijing	Diarrheal feces	Susceptible	Susceptible	Susceptible	Susceptible	Susceptible	Susceptible	Susceptible	Susceptible	Susceptible	Susceptible	Susceptible	Susceptible	Susceptible	Susceptible	Susceptible	Susceptible	Susceptible	Resistant	Resistant	Susceptible	Susceptible	Resistant	Intermediate	Resistant	Resistant	Susceptible	Resistant	Resistant
BJ3	Beijing	Diarrheal feces	Susceptible	Susceptible	Susceptible	Susceptible	Susceptible	Susceptible	Susceptible	Susceptible	Susceptible	Susceptible	Susceptible	Susceptible	Susceptible	Susceptible	Susceptible	Susceptible	Susceptible	Resistant	Resistant	Susceptible	Susceptible	Resistant	Intermediate	Resistant	Resistant	Susceptible	Resistant	Resistant
BJ4	Beijing	Diarrheal feces	Susceptible	Susceptible	Susceptible	Susceptible	Susceptible	Susceptible	Susceptible	Susceptible	Susceptible	Susceptible	Susceptible	Susceptible	Susceptible	Susceptible	Intermediate	Susceptible	Susceptible	Resistant	Resistant	Susceptible	Susceptible	Susceptible	Susceptible	Resistant	Susceptible	Susceptible	Resistant	Resistant
BJ5	Beijing	Diarrheal feces	Susceptible	Resistant	Resistant	Susceptible	Susceptible	Susceptible	Susceptible	Susceptible	Susceptible	Susceptible	Susceptible	Susceptible	Susceptible	Susceptible	Susceptible	Susceptible	Susceptible	Resistant	Resistant	Susceptible	Susceptible	Resistant	Susceptible	Susceptible	Susceptible	Resistant	Resistant	Resistant
BJ6	Beijing	Diarrheal feces	Susceptible	Resistant	Susceptible	Susceptible	Susceptible	Susceptible	Susceptible	Susceptible	Susceptible	Susceptible	Susceptible	Susceptible	Susceptible	Susceptible	Susceptible	Susceptible	Susceptible	Resistant	Resistant	Susceptible	Susceptible	Susceptible	Susceptible	Resistant	Susceptible	Resistant	Resistant	Resistant
BJ7	Beijing	Diarrheal feces	Susceptible	Susceptible	Susceptible	Susceptible	Susceptible	Susceptible	Susceptible	Susceptible	Susceptible	Susceptible	Susceptible	Susceptible	Susceptible	Susceptible	Susceptible	Susceptible	Susceptible	Resistant	Resistant	Susceptible	Susceptible	Resistant	Intermediate	Resistant	Resistant	Susceptible	Resistant	Resistant
BJ8	Beijing	Diarrheal feces	Susceptible	Susceptible	Susceptible	Susceptible	Susceptible	Susceptible	Susceptible	Susceptible	Susceptible	Susceptible	Susceptible	Susceptible	Susceptible	Susceptible	Susceptible	Susceptible	Susceptible	Susceptible	Resistant	Susceptible	Susceptible	Resistant	Intermediate	Resistant	Resistant	Susceptible	Resistant	Resistant
BJ9	Beijing	Diarrheal feces	Susceptible	Susceptible	Susceptible	Susceptible	Susceptible	Susceptible	Susceptible	Susceptible	Susceptible	Susceptible	Susceptible	Susceptible	Susceptible	Susceptible	Susceptible	Susceptible	Susceptible	Resistant	Resistant	Susceptible	Susceptible	Resistant	Intermediate	Resistant	Intermediate	Susceptible	Resistant	Resistant
BJ10	Beijing	Diarrheal feces	Susceptible	Susceptible	Susceptible	Susceptible	Susceptible	Susceptible	Susceptible	Susceptible	Susceptible	Susceptible	Susceptible	Susceptible	Susceptible	Susceptible	Susceptible	Susceptible	Susceptible	Resistant	Resistant	Susceptible	Susceptible	Resistant	Intermediate	Resistant	Resistant	Susceptible	Resistant	Resistant
BJ11	Beijing	Diarrheal feces	Susceptible	Resistant	Intermediate	Susceptible	Susceptible	Susceptible	Susceptible	Susceptible	Susceptible	Susceptible	Susceptible	Susceptible	Susceptible	Susceptible	Susceptible	Susceptible	Susceptible	Resistant	Resistant	Susceptible	Susceptible	Susceptible	Susceptible	Resistant	Susceptible	Resistant	Resistant	Resistant
BJ12	Beijing	Diarrheal feces	Susceptible	Susceptible	Susceptible	Susceptible	Susceptible	Susceptible	Susceptible	Susceptible	Susceptible	Susceptible	Susceptible	Susceptible	Susceptible	Susceptible	Susceptible	Susceptible	Susceptible	Susceptible	Resistant	Susceptible	Susceptible	Resistant	Intermediate	Resistant	Resistant	Susceptible	Resistant	Resistant
BJ13	Beijing	Diarrheal feces	Susceptible	Susceptible	Susceptible	Susceptible	Susceptible	Susceptible	Susceptible	Susceptible	Susceptible	Susceptible	Susceptible	Susceptible	Susceptible	Susceptible	Susceptible	Susceptible	Susceptible	Susceptible	Resistant	Susceptible	Susceptible	Resistant	Intermediate	Resistant	Intermediate	Susceptible	Resistant	Resistant
BJ14	Beijing	Diarrheal feces	Susceptible	Susceptible	Susceptible	Susceptible	Susceptible	Susceptible	Susceptible	Susceptible	Susceptible	Susceptible	Susceptible	Susceptible	Susceptible	Susceptible	Susceptible	Susceptible	Susceptible	Resistant	Susceptible	Susceptible	Susceptible	Susceptible	Susceptible	Resistant	Susceptible	Susceptible	Resistant	Resistant
BJ15	Beijing	Diarrheal feces	Susceptible	Susceptible	Susceptible	Susceptible	Susceptible	Susceptible	Susceptible	Susceptible	Susceptible	Susceptible	Susceptible	Susceptible	Susceptible	Susceptible	Susceptible	Susceptible	Susceptible	Resistant	Resistant	Susceptible	Susceptible	Resistant	Intermediate	Resistant	Resistant	Susceptible	Resistant	Resistant
BJ16	Beijing	Healthy pigs	Susceptible	Susceptible	Susceptible	Susceptible	Susceptible	Susceptible	Susceptible	Susceptible	Susceptible	Susceptible	Susceptible	Susceptible	Susceptible	Susceptible	Susceptible	Susceptible	Susceptible	Resistant	Resistant	Susceptible	Susceptible	Susceptible	Susceptible	Resistant	Susceptible	Resistant	Resistant	Resistant
BJ18	Beijing	Healthy pigs	Susceptible	Susceptible	Susceptible	Susceptible	Susceptible	Susceptible	Susceptible	Susceptible	Susceptible	Susceptible	Susceptible	Susceptible	Susceptible	Susceptible	Susceptible	Susceptible	Susceptible	Susceptible	Resistant	Susceptible	Susceptible	Susceptible	Susceptible	Resistant	Susceptible	Susceptible	Resistant	Resistant
BJ19	Beijing	Healthy pigs	Susceptible	Susceptible	Susceptible	Susceptible	Susceptible	Susceptible	Susceptible	Susceptible	Susceptible	Susceptible	Susceptible	Susceptible	Susceptible	Susceptible	Susceptible	Susceptible	Susceptible	Susceptible	Resistant	Susceptible	Susceptible	Susceptible	Susceptible	Resistant	Susceptible	Susceptible	Resistant	Resistant
BJ21	Beijing	Healthy pigs	Resistant	Resistant	Resistant	Susceptible	Susceptible	Susceptible	Resistant	Resistant	Susceptible	Susceptible	Resistant	Intermediate	Intermediate	Susceptible	Intermediate	Susceptible	Susceptible	Susceptible	Resistant	Susceptible	Susceptible	Susceptible	Susceptible	Susceptible	Susceptible	Susceptible	Resistant	Resistant
BJ22	Beijing	Healthy pigs	Susceptible	Susceptible	Susceptible	Susceptible	Susceptible	Susceptible	Susceptible	Susceptible	Susceptible	Susceptible	Susceptible	Susceptible	Susceptible	Susceptible	Susceptible	Susceptible	Susceptible	Resistant	Susceptible	Susceptible	Susceptible	Resistant	Intermediate	Resistant	Intermediate	Susceptible	Resistant	Resistant
BJ23	Beijing	Healthy pigs	Susceptible	Susceptible	Susceptible	Susceptible	Susceptible	Susceptible	Susceptible	Susceptible	Susceptible	Susceptible	Susceptible	Susceptible	Susceptible	Susceptible	Susceptible	Susceptible	Susceptible	Resistant	Resistant	Susceptible	Susceptible	Susceptible	Susceptible	Resistant	Susceptible	Resistant	Resistant	Resistant
BJ24	Beijing	Healthy pigs	Susceptible	Susceptible	Susceptible	Susceptible	Susceptible	Susceptible	Susceptible	Susceptible	Susceptible	Susceptible	Susceptible	Susceptible	Susceptible	Susceptible	Susceptible	Susceptible	Susceptible	Resistant	Resistant	Susceptible	Susceptible	Susceptible	Susceptible	Resistant	Susceptible	Resistant	Resistant	Susceptible
BJ25	Beijing	Healthy pigs	Susceptible	Resistant	Intermediate	Intermediate	Susceptible	Susceptible	Resistant	Resistant	Resistant	Resistant	Resistant	Intermediate	Susceptible	Resistant	Resistant	Intermediate	Susceptible	Resistant	Resistant	Susceptible	Susceptible	Resistant	Intermediate	Resistant	Intermediate	Susceptible	Resistant	Susceptible
BJ29	Beijing	Nipple drinker	Susceptible	Susceptible	Susceptible	Susceptible	Susceptible	Susceptible	Susceptible	Susceptible	Susceptible	Susceptible	Susceptible	Susceptible	Susceptible	Susceptible	Susceptible	Susceptible	Susceptible	Resistant	Susceptible	Susceptible	Susceptible	Susceptible	Susceptible	Resistant	Susceptible	Susceptible	Resistant	Resistant
BJ30	Beijing	Nipple drinker	Susceptible	Susceptible	Susceptible	Susceptible	Susceptible	Susceptible	Susceptible	Susceptible	Susceptible	Susceptible	Susceptible	Susceptible	Susceptible	Resistant	Resistant	Susceptible	Susceptible	Resistant	Intermediate	Susceptible	Susceptible	Susceptible	Susceptible	Resistant	Susceptible	Susceptible	Resistant	Susceptible
BJ32	Beijing	Food troughs	Resistant	Resistant	Resistant	Susceptible	Susceptible	Susceptible	Resistant	Resistant	Susceptible	Susceptible	Resistant	Susceptible	Intermediate	Resistant	Resistant	Susceptible	Susceptible	Resistant	Resistant	Susceptible	Susceptible	Susceptible	Susceptible	Resistant	Susceptible	Resistant	Resistant	Susceptible
BJ33	Beijing	Food troughs	Susceptible	Resistant	Intermediate	Susceptible	Susceptible	Susceptible	Susceptible	Susceptible	Susceptible	Susceptible	Susceptible	Susceptible	Susceptible	Susceptible	Susceptible	Susceptible	Susceptible	Resistant	Susceptible	Susceptible	Susceptible	Susceptible	Susceptible	Resistant	Susceptible	Resistant	Resistant	Resistant
BJ36	Beijing	Floors	Susceptible	Susceptible	Susceptible	Susceptible	Susceptible	Susceptible	Intermediate	Susceptible	Susceptible	Susceptible	Susceptible	Susceptible	Susceptible	Resistant	Resistant	64/4	Susceptible	Resistant	Resistant	Susceptible	Susceptible	Resistant	Intermediate	Resistant	Intermediate	Intermediate	Resistant	Resistant
BJ37	Beijing	Floors	Susceptible	Susceptible	Susceptible	Susceptible	Susceptible	Susceptible	Susceptible	Susceptible	Susceptible	Susceptible	Susceptible	Susceptible	Susceptible	Resistant	Resistant	Susceptible	Susceptible	Susceptible	Resistant	Susceptible	Susceptible	Susceptible	Susceptible	Resistant	Susceptible	Intermediate	Resistant	Susceptible
BJ38	Beijing	Floors	Susceptible	Susceptible	Susceptible	Susceptible	Susceptible	Susceptible	Susceptible	Susceptible	Susceptible	Susceptible	Susceptible	Susceptible	Susceptible	Intermediate	Resistant	Susceptible	Susceptible	Resistant	Resistant	Susceptible	Susceptible	Susceptible	Susceptible	Resistant	Susceptible	Susceptible	Resistant	Resistant
BJ40	Beijing	Floors	Susceptible	Susceptible	Susceptible	Susceptible	Susceptible	Susceptible	Susceptible	Susceptible	Susceptible	Susceptible	Susceptible	Susceptible	Susceptible	Susceptible	Susceptible	Susceptible	Susceptible	Resistant	Resistant	Susceptible	Susceptible	Susceptible	Susceptible	Resistant	Susceptible	Intermediate	Resistant	Resistant
BJ42	Beijing	Fecal slurry	Susceptible	Susceptible	Susceptible	Susceptible	Susceptible	Susceptible	Intermediate	Susceptible	Susceptible	Susceptible	Susceptible	Susceptible	Susceptible	Resistant	Resistant	Resistant	Susceptible	Resistant	Resistant	Susceptible	Susceptible	Susceptible	Susceptible	Resistant	Susceptible	Susceptible	Resistant	Resistant
BJ43	Beijing	Fecal slurry	Susceptible	Susceptible	Susceptible	Susceptible	Susceptible	Susceptible	Susceptible	Susceptible	Susceptible	Susceptible	Susceptible	Susceptible	Susceptible	Susceptible	Susceptible	Susceptible	Susceptible	Resistant	Resistant	Susceptible	Susceptible	Susceptible	Susceptible	Resistant	Susceptible	Resistant	Resistant	Resistant
BJ44	Beijing	Fecal slurry	Susceptible	Susceptible	Susceptible	Susceptible	Susceptible	Susceptible	Susceptible	Susceptible	Susceptible	Susceptible	Susceptible	Susceptible	Susceptible	Susceptible	Resistant	Susceptible	Susceptible	Resistant	Resistant	Susceptible	Susceptible	Susceptible	Susceptible	Resistant	Susceptible	Resistant	Resistant	Resistant
BJ45	Beijing	Fecal slurry	Susceptible	Susceptible	Susceptible	Susceptible	Susceptible	Susceptible	Susceptible	Susceptible	Susceptible	Susceptible	Susceptible	Susceptible	Susceptible	Susceptible	Intermediate	Susceptible	Susceptible	Resistant	Resistant	Susceptible	Intermediate	Susceptible	Susceptible	Resistant	Susceptible	Susceptible	Resistant	Resistant
CQ1	Chongqing	Diarrheal feces	Resistant	Resistant	Resistant	Susceptible	Susceptible	Susceptible	Intermediate	Intermediate	Susceptible	Susceptible	Susceptible	Susceptible	Susceptible	Susceptible	Resistant	Susceptible	Resistant	Resistant	Resistant	Susceptible	Susceptible	Intermediate	Intermediate	Resistant	Susceptible	Resistant	Resistant	Resistant
CQ2	Chongqing	Diarrheal feces	Resistant	Resistant	Resistant	Susceptible	Susceptible	Susceptible	Resistant	Resistant	Resistant	Resistant	Resistant	Resistant	Resistant	Resistant	Resistant	Susceptible	Susceptible	Resistant	Resistant	Resistant	Susceptible	Susceptible	Susceptible	Resistant	Susceptible	Resistant	Resistant	Resistant
CQ3	Chongqing	Diarrheal feces	Resistant	Resistant	Resistant	Susceptible	Susceptible	Susceptible	Resistant	Resistant	Intermediate	Intermediate	Resistant	Resistant	Resistant	Susceptible	Intermediate	Susceptible	Resistant	Resistant	Resistant	Resistant	Susceptible	Resistant	Resistant	Resistant	Resistant	Resistant	Resistant	Resistant
CQ4	Chongqing	Diarrheal feces	Resistant	Resistant	Resistant	Susceptible	Susceptible	Susceptible	Resistant	Resistant	Susceptible	Resistant	Resistant	Resistant	Resistant	Susceptible	Resistant	Susceptible	Susceptible	Resistant	Resistant	Resistant	Susceptible	Resistant	Resistant	Resistant	Resistant	Resistant	Resistant	Resistant
CQ7	Chongqing	Diarrheal feces	Resistant	Resistant	Resistant	Susceptible	Susceptible	Susceptible	Resistant	Resistant	Susceptible	Resistant	Resistant	Resistant	Resistant	Susceptible	Resistant	Susceptible	Resistant	Resistant	Resistant	Resistant	Susceptible	Resistant	Resistant	Resistant	Resistant	Resistant	Resistant	Resistant
CQ8	Chongqing	Diarrheal feces	Resistant	Resistant	Resistant	Susceptible	Susceptible	Susceptible	Resistant	Resistant	Intermediate	Resistant	Resistant	Resistant	Resistant	Susceptible	Resistant	Susceptible	Susceptible	Resistant	Resistant	Resistant	Intermediate	Resistant	Resistant	Resistant	Resistant	Resistant	Resistant	Resistant
CQ9	Chongqing	Diarrheal feces	Resistant	Resistant	Resistant	Susceptible	Susceptible	Susceptible	Resistant	Resistant	Susceptible	Resistant	Resistant	Resistant	Resistant	Susceptible	Resistant	Susceptible	Resistant	Resistant	Resistant	Resistant	Susceptible	Resistant	Resistant	Resistant	Resistant	Resistant	Resistant	Resistant
CQ10	Chongqing	Diarrheal feces	Resistant	Resistant	Resistant	Susceptible	Susceptible	Susceptible	Resistant	Resistant	Intermediate	Intermediate	Resistant	Resistant	Resistant	Susceptible	Intermediate	Susceptible	Resistant	Resistant	Resistant	Resistant	Susceptible	Resistant	Resistant	Resistant	Resistant	Resistant	Resistant	Resistant
CQ12	Chongqing	Diarrheal feces	Resistant	Resistant	Resistant	Susceptible	Susceptible	Susceptible	Resistant	Resistant	Resistant	Resistant	Resistant	Resistant	Resistant	Resistant	Resistant	Susceptible	Susceptible	Resistant	Resistant	Resistant	Susceptible	Susceptible	Susceptible	Resistant	Susceptible	Resistant	Resistant	Resistant
CQ14	Chongqing	Diarrheal feces	Resistant	Resistant	Resistant	Susceptible	Susceptible	Susceptible	Resistant	Resistant	Susceptible	Susceptible	Resistant	Intermediate	Resistant	Susceptible	Resistant	Susceptible	Resistant	Resistant	Resistant	Resistant	Susceptible	Resistant	Resistant	Resistant	Resistant	Resistant	Resistant	Resistant
CQ15	Chongqing	Diarrheal feces	Resistant	Resistant	Resistant	Susceptible	Susceptible	Susceptible	Resistant	Resistant	Susceptible	Intermediate	Resistant	Resistant	Resistant	Susceptible	Resistant	Susceptible	Resistant	Resistant	Resistant	Resistant	Susceptible	Resistant	Resistant	Resistant	Resistant	Resistant	Resistant	Resistant
CQ16	Chongqing	Diarrheal feces	Susceptible	Resistant	Resistant	Susceptible	Susceptible	Susceptible	Susceptible	Resistant	Susceptible	Susceptible	Resistant	Intermediate	Resistant	Susceptible	Resistant	Susceptible	Resistant	Resistant	Resistant	Susceptible	Susceptible	Susceptible	Susceptible	Resistant	Susceptible	Resistant	Resistant	Resistant
CQ17	Chongqing	Diarrheal feces	Resistant	Resistant	Resistant	Susceptible	Susceptible	Susceptible	Resistant	Resistant	Susceptible	Intermediate	Resistant	Resistant	Resistant	Susceptible	Resistant	Susceptible	Susceptible	Resistant	Resistant	Susceptible	Susceptible	Resistant	Resistant	Resistant	Resistant	Resistant	Resistant	Resistant
CQ20	Chongqing	Diarrheal feces	Resistant	Resistant	Resistant	Susceptible	Susceptible	Susceptible	Resistant	Resistant	Susceptible	Resistant	Resistant	Resistant	Resistant	Susceptible	Resistant	Susceptible	Resistant	Resistant	Resistant	Resistant	Susceptible	Resistant	Resistant	Resistant	Resistant	Resistant	Resistant	Susceptible
CQ21	Chongqing	Diarrheal feces	Resistant	Resistant	Resistant	Susceptible	Susceptible	Susceptible	Resistant	Resistant	Susceptible	Resistant	Resistant	Resistant	Resistant	Susceptible	Resistant	Susceptible	Susceptible	Resistant	Resistant	Resistant	Susceptible	Resistant	Resistant	Resistant	Resistant	Resistant	Resistant	Susceptible
CQ22	Chongqing	Diarrheal feces	Susceptible	Resistant	Intermediate	Susceptible	Susceptible	Susceptible	Resistant	Resistant	Susceptible	Intermediate	Resistant	Resistant	Resistant	Susceptible	Intermediate	Susceptible	Susceptible	Resistant	Resistant	Susceptible	Susceptible	Resistant	Resistant	Resistant	Resistant	Susceptible	Resistant	Susceptible
CQ23	Chongqing	Diarrheal feces	Susceptible	Susceptible	Susceptible	Susceptible	Susceptible	Susceptible	Susceptible	Susceptible	Susceptible	Susceptible	Susceptible	Susceptible	Susceptible	Susceptible	Susceptible	Susceptible	Susceptible	Resistant	Resistant	Susceptible	Susceptible	Resistant	Resistant	Resistant	Resistant	Susceptible	Resistant	Susceptible
CQ24	Chongqing	Diarrheal feces	Susceptible	Susceptible	Susceptible	Susceptible	Susceptible	Susceptible	Susceptible	Susceptible	Susceptible	Susceptible	Susceptible	Susceptible	Susceptible	Susceptible	Resistant	Susceptible	Susceptible	Susceptible	Resistant	Susceptible	Susceptible	Susceptible	Susceptible	Susceptible	Susceptible	Susceptible	Resistant	Susceptible
CQ25	Chongqing	Diarrheal feces	Susceptible	Resistant	Intermediate	Susceptible	Susceptible	Susceptible	Resistant	Resistant	Susceptible	Intermediate	Resistant	Resistant	Resistant	Susceptible	Intermediate	Susceptible	Susceptible	Resistant	Resistant	Susceptible	Susceptible	Resistant	Resistant	Resistant	Resistant	Susceptible	Resistant	Susceptible
CQ26	Chongqing	Diarrheal feces	Susceptible	Resistant	Intermediate	Susceptible	Susceptible	Susceptible	Resistant	Resistant	Susceptible	Intermediate	Resistant	Resistant	Resistant	Susceptible	Intermediate	Susceptible	Susceptible	Resistant	Resistant	Susceptible	Susceptible	Resistant	Resistant	Resistant	Resistant	Susceptible	Resistant	Susceptible
CQ27	Chongqing	Diarrheal feces	Resistant	Resistant	Resistant	Susceptible	Susceptible	Susceptible	Resistant	Resistant	Intermediate	Resistant	Resistant	Resistant	Resistant	Susceptible	Resistant	Susceptible	Susceptible	Resistant	Resistant	Susceptible	Susceptible	Susceptible	Susceptible	Susceptible	Susceptible	Resistant	Resistant	Resistant
CQ28	Chongqing	Diarrheal feces	Susceptible	Resistant	Resistant	Susceptible	Susceptible	Susceptible	Resistant	Resistant	Susceptible	Intermediate	Resistant	Resistant	Resistant	Susceptible	Intermediate	Susceptible	Susceptible	Resistant	Resistant	Susceptible	Susceptible	Resistant	Resistant	Resistant	Resistant	Resistant	Resistant	Susceptible
CQ29	Chongqing	Diarrheal feces	Susceptible	Resistant	Intermediate	Susceptible	Susceptible	Susceptible	Resistant	Resistant	Susceptible	Intermediate	Resistant	Resistant	Resistant	Susceptible	Intermediate	Susceptible	Susceptible	Resistant	Resistant	Susceptible	Susceptible	Resistant	Resistant	Resistant	Resistant	Susceptible	Resistant	Susceptible
CQ30	Chongqing	Diarrheal feces	Susceptible	Resistant	Intermediate	Susceptible	Susceptible	Susceptible	Resistant	Resistant	Susceptible	Intermediate	Resistant	Resistant	Resistant	Susceptible	Intermediate	Susceptible	Susceptible	Resistant	Resistant	Susceptible	Susceptible	Resistant	Resistant	Resistant	Resistant	Susceptible	Resistant	Susceptible
CQ31	Chongqing	Diarrheal feces	Susceptible	Resistant	Intermediate	Susceptible	Susceptible	Susceptible	Resistant	Resistant	Susceptible	Intermediate	Resistant	Resistant	Resistant	Susceptible	Intermediate	Susceptible	Susceptible	Resistant	Resistant	Susceptible	Susceptible	Resistant	Resistant	Resistant	Resistant	Susceptible	Resistant	Susceptible
CQ32	Chongqing	Diarrheal feces	Susceptible	Resistant	Intermediate	Susceptible	Susceptible	Susceptible	Resistant	Resistant	Susceptible	Intermediate	Resistant	Resistant	Resistant	Susceptible	Intermediate	Susceptible	Susceptible	Resistant	Resistant	Susceptible	Susceptible	Resistant	Resistant	Resistant	Resistant	Susceptible	Resistant	Susceptible
CQ33	Chongqing	Diarrheal feces	Susceptible	Resistant	Susceptible	Susceptible	Susceptible	Susceptible	Resistant	Resistant	Susceptible	Intermediate	Resistant	Resistant	Resistant	Susceptible	Intermediate	Susceptible	Susceptible	Resistant	Resistant	Susceptible	Susceptible	Resistant	Resistant	Resistant	Resistant	Susceptible	Resistant	Susceptible
CQ34	Chongqing	Diarrheal feces	Susceptible	Resistant	Intermediate	Susceptible	Susceptible	Susceptible	Resistant	Resistant	Susceptible	Intermediate	Resistant	Resistant	Resistant	Susceptible	Intermediate	Susceptible	Susceptible	Resistant	Resistant	Susceptible	Susceptible	Resistant	Resistant	Resistant	Resistant	Susceptible	Resistant	Susceptible
CQ35	Chongqing	Diarrheal feces	Susceptible	Resistant	Intermediate	Susceptible	Susceptible	Susceptible	Resistant	Resistant	Susceptible	Intermediate	Resistant	Resistant	Resistant	Susceptible	Intermediate	Susceptible	Susceptible	Resistant	Resistant	Susceptible	Susceptible	Resistant	Resistant	Resistant	Resistant	Susceptible	Resistant	Susceptible
CQ36	Chongqing	Healthy pigs	Susceptible	Susceptible	Susceptible	Susceptible	Susceptible	Susceptible	Susceptible	Resistant	Susceptible	Susceptible	Resistant	Susceptible	Susceptible	Susceptible	Susceptible	Susceptible	Susceptible	Susceptible	Susceptible	Susceptible	Susceptible	Susceptible	Susceptible	Susceptible	Susceptible	Resistant	Resistant	Susceptible
CQ37	Chongqing	Healthy pigs	Susceptible	Resistant	Susceptible	Susceptible	Susceptible	Susceptible	Susceptible	Susceptible	Susceptible	Susceptible	Susceptible	Susceptible	Susceptible	Susceptible	Susceptible	Susceptible	Susceptible	Resistant	Resistant	Susceptible	Susceptible	Resistant	Intermediate	Resistant	Intermediate	Susceptible	Resistant	Susceptible
CQ38	Chongqing	Healthy pigs	Susceptible	Susceptible	Susceptible	Susceptible	Susceptible	Susceptible	Susceptible	Susceptible	Susceptible	Susceptible	Susceptible	Susceptible	Susceptible	Susceptible	Susceptible	Susceptible	Susceptible	Susceptible	Resistant	Susceptible	Susceptible	Susceptible	Susceptible	Susceptible	Susceptible	Susceptible	Resistant	Susceptible
CQ42	Chongqing	Healthy pigs	Resistant	Resistant	Resistant	Susceptible	Susceptible	Susceptible	Resistant	Resistant	Susceptible	Susceptible	Resistant	Resistant	Resistant	Susceptible	Intermediate	Susceptible	Susceptible	Resistant	Resistant	Susceptible	Susceptible	Susceptible	Susceptible	Susceptible	Susceptible	Intermediate	Resistant	Susceptible
CQ43	Chongqing	Healthy pigs	Susceptible	Intermediate	Susceptible	Susceptible	Susceptible	Susceptible	Susceptible	Susceptible	Susceptible	Susceptible	Susceptible	Susceptible	Susceptible	Susceptible	Resistant	Susceptible	Susceptible	Resistant	Resistant	Susceptible	Susceptible	Susceptible	Susceptible	Susceptible	Susceptible	Resistant	Resistant	Susceptible
CQ45	Chongqing	Healthy pigs	Susceptible	Susceptible	Susceptible	Susceptible	Susceptible	Susceptible	Intermediate	Susceptible	Susceptible	Susceptible	Susceptible	Susceptible	Susceptible	Susceptible	Intermediate	Susceptible	Susceptible	Resistant	Resistant	Susceptible	Resistant	Intermediate	Susceptible	Resistant	Susceptible	Resistant	Resistant	Resistant
CQ46	Chongqing	Nipple drinker	Susceptible	Resistant	Intermediate	Susceptible	Susceptible	Susceptible	Resistant	Resistant	Susceptible	Susceptible	Resistant	Resistant	Resistant	Susceptible	Susceptible	Susceptible	Susceptible	Resistant	Resistant	Susceptible	Susceptible	Resistant	Intermediate	Resistant	Intermediate	Intermediate	Resistant	Susceptible
CQ48	Chongqing	Nipple drinker	Resistant	Resistant	Resistant	Susceptible	Susceptible	Susceptible	Resistant	Resistant	Susceptible	Susceptible	Resistant	Resistant	Resistant	Susceptible	Intermediate	Susceptible	Susceptible	Resistant	Resistant	Susceptible	Susceptible	Susceptible	Susceptible	Susceptible	Susceptible	Intermediate	Resistant	Susceptible
CQ49	Chongqing	Nipple drinker	Susceptible	Resistant	Intermediate	Susceptible	Susceptible	Susceptible	Resistant	Susceptible	Susceptible	Susceptible	Susceptible	Susceptible	Susceptible	Susceptible	Resistant	Susceptible	Susceptible	Resistant	Resistant	Susceptible	Susceptible	Susceptible	Susceptible	Resistant	Susceptible	Resistant	Resistant	Resistant
CQ50	Chongqing	Nipple drinker	Susceptible	Intermediate	Susceptible	Susceptible	Susceptible	Susceptible	Susceptible	Susceptible	Susceptible	Susceptible	Susceptible	Susceptible	Susceptible	Susceptible	Intermediate	Susceptible	Susceptible	Resistant	Intermediate	Susceptible	Susceptible	Susceptible	Susceptible	Susceptible	Susceptible	Resistant	Resistant	Susceptible
CQ51	Chongqing	Food troughs	Susceptible	Resistant	Susceptible	Susceptible	Susceptible	Susceptible	Resistant	Resistant	Susceptible	Susceptible	Resistant	Susceptible	Resistant	Susceptible	Susceptible	Susceptible	Susceptible	Resistant	Resistant	Susceptible	Susceptible	Resistant	Intermediate	Resistant	Intermediate	Intermediate	Resistant	Susceptible
CQ52	Chongqing	Food troughs	Susceptible	Susceptible	Susceptible	Susceptible	Susceptible	Susceptible	Susceptible	Susceptible	Susceptible	Susceptible	Susceptible	Susceptible	Susceptible	Susceptible	Susceptible	Susceptible	Resistant	Susceptible	Resistant	Susceptible	Intermediate	Susceptible	Susceptible	Resistant	Susceptible	Susceptible	Resistant	Susceptible
CQ54	Chongqing	Food troughs	Susceptible	Susceptible	Susceptible	Susceptible	Susceptible	Susceptible	Susceptible	Susceptible	Susceptible	Susceptible	Susceptible	Susceptible	Susceptible	Susceptible	Susceptible	Susceptible	Susceptible	Resistant	Susceptible	Susceptible	Susceptible	Susceptible	Susceptible	Susceptible	Susceptible	Susceptible	Resistant	Resistant
CQ58	Chongqing	Floors	Susceptible	Resistant	Intermediate	Susceptible	Susceptible	Susceptible	Susceptible	Susceptible	Susceptible	Susceptible	Susceptible	Susceptible	Susceptible	Susceptible	Susceptible	Susceptible	Susceptible	Resistant	Resistant	Susceptible	Intermediate	Resistant	Intermediate	Resistant	Intermediate	Resistant	Resistant	Susceptible
CQ59	Chongqing	Floors	Susceptible	Resistant	Resistant	Susceptible	Susceptible	Susceptible	Susceptible	Resistant	Susceptible	Resistant	Resistant	Resistant	Susceptible	Susceptible	Resistant	Intermediate	Susceptible	Resistant	Resistant	Susceptible	Resistant	Resistant	Intermediate	Resistant	Resistant	Intermediate	Resistant	Susceptible
CQ63	Chongqing	Fecal slurry	Susceptible	Susceptible	Susceptible	Susceptible	Susceptible	Susceptible	Susceptible	Susceptible	Susceptible	Susceptible	Resistant	Resistant	Susceptible	Susceptible	Susceptible	Susceptible	Susceptible	Resistant	Resistant	Resistant	Resistant	Resistant	Susceptible	Resistant	Susceptible	Resistant	Resistant	Susceptible
CQ66	Chongqing	Diarrheal feces	Susceptible	Susceptible	Susceptible	Susceptible	Susceptible	Susceptible	Susceptible	Susceptible	Susceptible	Susceptible	Susceptible	Susceptible	Susceptible	Susceptible	Susceptible	Susceptible	Resistant	Resistant	Resistant	Susceptible	Susceptible	Susceptible	Susceptible	Susceptible	Susceptible	Resistant	Resistant	Susceptible
CQ67	Chongqing	Diarrheal feces	Susceptible	Susceptible	Susceptible	Susceptible	Susceptible	Susceptible	Susceptible	Susceptible	Susceptible	Susceptible	Susceptible	Susceptible	Susceptible	Susceptible	Resistant	Susceptible	Resistant	Resistant	Resistant	Susceptible	Susceptible	Susceptible	Susceptible	Susceptible	Susceptible	Intermediate	Resistant	Susceptible
CQ68	Chongqing	Diarrheal feces	Susceptible	Susceptible	Susceptible	Susceptible	Susceptible	Susceptible	Susceptible	Susceptible	Susceptible	Susceptible	Susceptible	Susceptible	Susceptible	Susceptible	Intermediate	Susceptible	Susceptible	Resistant	Resistant	Susceptible	Resistant	Resistant	Resistant	Resistant	Resistant	Resistant	Resistant	Susceptible
CQ69	Chongqing	Diarrheal feces	Susceptible	Susceptible	Resistant	Susceptible	Susceptible	Susceptible	Resistant	Resistant	Susceptible	Susceptible	Resistant	Susceptible	Susceptible	Susceptible	Intermediate	Susceptible	Resistant	Resistant	Resistant	Susceptible	Resistant	Resistant	Resistant	Resistant	Resistant	Resistant	Resistant	Susceptible
CQ71	Chongqing	Diarrheal feces	Susceptible	Intermediate	Resistant	Susceptible	Susceptible	Susceptible	Intermediate	Intermediate	Intermediate	Susceptible	Susceptible	Susceptible	Susceptible	Susceptible	Resistant	Susceptible	Susceptible	Resistant	Resistant	Susceptible	Resistant	Susceptible	Susceptible	Resistant	Susceptible	Susceptible	Resistant	Susceptible
CQ72	Chongqing	Healthy pigs	Susceptible	Intermediate	Intermediate	Susceptible	Susceptible	Susceptible	Resistant	Resistant	Susceptible	Susceptible	Resistant	Susceptible	Intermediate	Susceptible	Intermediate	Susceptible	Resistant	Resistant	Resistant	Susceptible	Resistant	Susceptible	Susceptible	Resistant	Susceptible	Susceptible	Resistant	Susceptible
CQ73	Chongqing	Healthy pigs	Susceptible	Resistant	Susceptible	Susceptible	Susceptible	Susceptible	Resistant	Resistant	Susceptible	Intermediate	Resistant	Resistant	Resistant	Susceptible	Intermediate	Susceptible	Susceptible	Resistant	Resistant	Resistant	Resistant	Resistant	Resistant	Resistant	Resistant	Susceptible	Resistant	Susceptible
CQ74	Chongqing	Healthy pigs	Susceptible	Susceptible	Susceptible	Susceptible	Susceptible	Susceptible	Resistant	Resistant	Susceptible	Intermediate	Resistant	Resistant	Resistant	Susceptible	Susceptible	Susceptible	Susceptible	Resistant	Resistant	Resistant	Intermediate	Susceptible	Susceptible	Resistant	Susceptible	Resistant	Resistant	Susceptible
CQ75	Chongqing	Healthy pigs	Susceptible	Resistant	Susceptible	Susceptible	Susceptible	Susceptible	Resistant	Resistant	Susceptible	Intermediate	Resistant	Resistant	Resistant	Susceptible	Intermediate	Susceptible	Susceptible	Resistant	Resistant	Resistant	Resistant	Resistant	Resistant	Resistant	Resistant	Intermediate	Resistant	Susceptible
CQ77	Chongqing	Nipple drinker	Susceptible	Resistant	Susceptible	Susceptible	Susceptible	Susceptible	Susceptible	Resistant	Susceptible	Susceptible	Resistant	Susceptible	Resistant	Susceptible	Susceptible	Susceptible	Susceptible	Resistant	Resistant	Susceptible	Intermediate	Susceptible	Resistant	Resistant	Resistant	Susceptible	Resistant	Susceptible
CQ78	Chongqing	Nipple drinker	Susceptible	Susceptible	Intermediate	Susceptible	Susceptible	Susceptible	Resistant	Resistant	Susceptible	Susceptible	Resistant	Resistant	Susceptible	Susceptible	Susceptible	Susceptible	Resistant	Resistant	Resistant	Resistant	Intermediate	Susceptible	Susceptible	Susceptible	Susceptible	Susceptible	Resistant	Susceptible
CQ79	Chongqing	Nipple drinker	Resistant	Resistant	Resistant	Susceptible	Susceptible	Susceptible	Resistant	Resistant	Susceptible	Susceptible	Resistant	Resistant	Resistant	Susceptible	Resistant	Susceptible	Susceptible	Resistant	Resistant	Resistant	Resistant	Susceptible	Susceptible	Resistant	Susceptible	Susceptible	Resistant	Susceptible
CQ80	Chongqing	Nipple drinker	Susceptible	Resistant	Intermediate	Susceptible	Susceptible	Susceptible	Resistant	Resistant	Susceptible	Resistant	Resistant	Intermediate	Resistant	Susceptible	Intermediate	Susceptible	Susceptible	Resistant	Resistant	Resistant	Resistant	Resistant	Resistant	Resistant	Resistant	Intermediate	Resistant	Resistant
CQ82	Chongqing	Fecal slurry	Susceptible	Susceptible	Susceptible	Susceptible	Susceptible	Susceptible	Susceptible	Susceptible	Susceptible	Susceptible	Susceptible	Intermediate	Resistant	Susceptible	Susceptible	Susceptible	Susceptible	Resistant	Resistant	Resistant	Susceptible	Susceptible	Resistant	Susceptible	Susceptible	Susceptible	Resistant	Susceptible
CQ84	Chongqing	Healthy pigs	Susceptible	Resistant	Intermediate	Susceptible	Susceptible	Susceptible	Susceptible	Susceptible	Susceptible	Susceptible	Susceptible	Susceptible	Susceptible	Susceptible	Intermediate	Susceptible	Susceptible	Resistant	Resistant	Susceptible	Intermediate	Susceptible	Susceptible	Resistant	Susceptible	Susceptible	Resistant	Susceptible
CQ92	Chongqing	Healthy pigs	Susceptible	Resistant	Resistant	Susceptible	Susceptible	Susceptible	Resistant	Resistant	Resistant	Resistant	Resistant	Resistant	Resistant	Intermediate	Resistant	Intermediate	Resistant	Resistant	Resistant	Resistant	Resistant	Resistant	Resistant	Resistant	Resistant	Resistant	Resistant	Resistant
FJ1	Fujian	Nipple drinker	Susceptible	Susceptible	Susceptible	Susceptible	Susceptible	Susceptible	Susceptible	Susceptible	Susceptible	Susceptible	Susceptible	Susceptible	Susceptible	Intermediate	Intermediate	Susceptible	Susceptible	Susceptible	Resistant	Susceptible	Intermediate	Susceptible	Susceptible	Resistant	Susceptible	Susceptible	Resistant	Resistant
FJ3	Fujian	Nipple drinker	Susceptible	Susceptible	Susceptible	Susceptible	Susceptible	Susceptible	Susceptible	Susceptible	Susceptible	Susceptible	Susceptible	Susceptible	Susceptible	Susceptible	Susceptible	Susceptible	Susceptible	Susceptible	Resistant	Susceptible	Resistant	Susceptible	Susceptible	Resistant	Susceptible	Susceptible	Resistant	Resistant
FJ4	Fujian	Nipple drinker	Susceptible	Susceptible	Susceptible	Susceptible	Susceptible	Susceptible	Susceptible	Susceptible	Susceptible	Susceptible	Susceptible	Susceptible	Susceptible	Susceptible	Susceptible	Susceptible	Susceptible	Susceptible	Resistant	Susceptible	Susceptible	Susceptible	Susceptible	Resistant	Susceptible	Susceptible	Resistant	Resistant
FJ5	Fujian	Nipple drinker	Susceptible	Susceptible	Susceptible	Susceptible	Susceptible	Susceptible	Intermediate	Intermediate	Intermediate	Susceptible	Susceptible	Susceptible	Susceptible	Resistant	Resistant	Susceptible	Susceptible	Susceptible	Resistant	Susceptible	Susceptible	Susceptible	Susceptible	Resistant	Susceptible	Resistant	Resistant	Resistant
FJ6	Fujian	Nipple drinker	Susceptible	Susceptible	Susceptible	Susceptible	Susceptible	Susceptible	Intermediate	Susceptible	Susceptible	Susceptible	Susceptible	Susceptible	Susceptible	Resistant	Resistant	Susceptible	Susceptible	Resistant	Resistant	Susceptible	Susceptible	Susceptible	Susceptible	Resistant	Susceptible	Intermediate	Resistant	Susceptible
FJ9	Fujian	Nipple drinker	Susceptible	Susceptible	Susceptible	Susceptible	Susceptible	Susceptible	Susceptible	Susceptible	Susceptible	Susceptible	Susceptible	Susceptible	Susceptible	Susceptible	Intermediate	Susceptible	Susceptible	Susceptible	Resistant	Susceptible	Susceptible	Susceptible	Susceptible	Resistant	Susceptible	Intermediate	Resistant	Resistant
FJ11	Fujian	Healthy pigs	Susceptible	Susceptible	Susceptible	Susceptible	Susceptible	Susceptible	Intermediate	Susceptible	Susceptible	Susceptible	Susceptible	Susceptible	Susceptible	Susceptible	Resistant	Susceptible	Susceptible	Resistant	Resistant	Susceptible	Intermediate	Susceptible	Susceptible	Resistant	Susceptible	Intermediate	Resistant	Resistant
FJ12	Fujian	Healthy pigs	Susceptible	Susceptible	Susceptible	Susceptible	Susceptible	Susceptible	Susceptible	Susceptible	Susceptible	Susceptible	Susceptible	Susceptible	Susceptible	Susceptible	Intermediate	Susceptible	Susceptible	Susceptible	Resistant	Susceptible	Susceptible	Susceptible	Susceptible	Resistant	Susceptible	Susceptible	Resistant	Susceptible
FJ13	Fujian	Healthy pigs	Susceptible	Susceptible	Susceptible	Susceptible	Susceptible	Susceptible	Susceptible	Susceptible	Susceptible	Susceptible	Susceptible	Susceptible	Susceptible	Susceptible	Susceptible	Susceptible	Susceptible	Susceptible	Resistant	Susceptible	Susceptible	Susceptible	Susceptible	Resistant	Susceptible	Resistant	Resistant	Resistant
FJ14	Fujian	Healthy pigs	Susceptible	Susceptible	Susceptible	Susceptible	Susceptible	Susceptible	Intermediate	Susceptible	Susceptible	Susceptible	Susceptible	Susceptible	Susceptible	Resistant	Resistant	Susceptible	Susceptible	Resistant	Resistant	Susceptible	Susceptible	Susceptible	Susceptible	Resistant	Susceptible	Susceptible	Resistant	Resistant
FJ15	Fujian	Healthy pigs	Susceptible	Susceptible	Susceptible	Susceptible	Susceptible	Susceptible	Susceptible	Susceptible	Susceptible	Susceptible	Susceptible	Susceptible	Susceptible	Resistant	Resistant	Susceptible	Susceptible	Susceptible	Resistant	Susceptible	Susceptible	Susceptible	Susceptible	Resistant	Susceptible	Susceptible	Resistant	Susceptible
FJ16	Fujian	Healthy pigs	Susceptible	Susceptible	Susceptible	Susceptible	Susceptible	Susceptible	Susceptible	Susceptible	Susceptible	Susceptible	Susceptible	Susceptible	Susceptible	Susceptible	Susceptible	Susceptible	Susceptible	Resistant	Resistant	Susceptible	Susceptible	Intermediate	Susceptible	Resistant	Susceptible	Susceptible	Resistant	Resistant
FJ17	Fujian	Healthy pigs	Susceptible	Susceptible	Susceptible	Susceptible	Susceptible	Susceptible	Susceptible	Susceptible	Susceptible	Susceptible	Susceptible	Susceptible	Susceptible	Susceptible	Intermediate	Susceptible	Susceptible	Susceptible	Resistant	Susceptible	Susceptible	Susceptible	Susceptible	Resistant	Susceptible	Susceptible	Resistant	Susceptible
FJ18	Fujian	Healthy pigs	Susceptible	Resistant	Intermediate	Susceptible	Susceptible	Susceptible	Susceptible	Susceptible	Susceptible	Susceptible	Susceptible	Susceptible	Susceptible	Susceptible	Susceptible	Susceptible	Susceptible	Susceptible	Resistant	Susceptible	Susceptible	Susceptible	Susceptible	Resistant	Susceptible	Susceptible	Resistant	Resistant
FJ19	Fujian	Healthy pigs	Susceptible	Susceptible	Susceptible	Susceptible	Susceptible	Susceptible	Susceptible	Susceptible	Susceptible	Susceptible	Susceptible	Susceptible	Susceptible	Susceptible	Resistant	Susceptible	Susceptible	Resistant	Resistant	Susceptible	Susceptible	Susceptible	Susceptible	Resistant	Susceptible	Intermediate	Resistant	Resistant
FJ20	Fujian	Healthy pigs	Susceptible	Susceptible	Susceptible	Susceptible	Susceptible	Susceptible	Intermediate	Susceptible	Susceptible	Susceptible	Susceptible	Susceptible	Susceptible	Resistant	Resistant	Susceptible	Susceptible	Resistant	Resistant	Susceptible	Susceptible	Susceptible	Susceptible	Susceptible	Susceptible	Intermediate	Resistant	Resistant
FJ21	Fujian	Healthy pigs	Susceptible	Susceptible	Susceptible	Susceptible	Susceptible	Susceptible	Susceptible	Susceptible	Susceptible	Susceptible	Susceptible	Susceptible	Susceptible	Susceptible	Susceptible	Susceptible	Susceptible	Resistant	Resistant	Susceptible	Susceptible	Resistant	Resistant	Resistant	Resistant	Susceptible	Resistant	Resistant
FJ22	Fujian	Healthy pigs	Susceptible	Susceptible	Susceptible	Susceptible	Susceptible	Susceptible	Susceptible	Susceptible	Susceptible	Susceptible	Susceptible	Susceptible	Susceptible	Susceptible	Resistant	Susceptible	Susceptible	Resistant	Resistant	Susceptible	Susceptible	Susceptible	Susceptible	Resistant	Susceptible	Intermediate	Resistant	Resistant
FJ23	Fujian	Healthy pigs	Susceptible	Susceptible	Susceptible	Susceptible	Susceptible	Susceptible	Susceptible	Susceptible	Susceptible	Susceptible	Susceptible	Susceptible	Susceptible	Resistant	Resistant	Susceptible	Susceptible	Susceptible	Resistant	Susceptible	Susceptible	Susceptible	Susceptible	Susceptible	Susceptible	Resistant	Resistant	Resistant
FJ24	Fujian	Healthy pigs	Susceptible	Susceptible	Susceptible	Susceptible	Susceptible	Susceptible	Susceptible	Susceptible	Susceptible	Susceptible	Susceptible	Susceptible	Susceptible	Susceptible	Susceptible	Susceptible	Susceptible	Resistant	Resistant	Susceptible	Susceptible	Susceptible	Susceptible	Resistant	Susceptible	Resistant	Resistant	Resistant
FJ25	Fujian	Healthy pigs	Susceptible	Susceptible	Susceptible	Susceptible	Susceptible	Susceptible	Susceptible	Susceptible	Susceptible	Susceptible	Susceptible	Susceptible	Susceptible	Susceptible	Susceptible	Susceptible	Susceptible	Resistant	Resistant	Susceptible	Susceptible	Intermediate	Susceptible	Resistant	Susceptible	Susceptible	Resistant	Resistant
FJ26	Fujian	Floors	Susceptible	Susceptible	Susceptible	Susceptible	Susceptible	Susceptible	Resistant	Intermediate	Intermediate	Intermediate	Resistant	Susceptible	Susceptible	Resistant	Intermediate	Susceptible	Susceptible	Susceptible	Resistant	Susceptible	Susceptible	Susceptible	Susceptible	Susceptible	Susceptible	Resistant	Susceptible	Resistant
FJ29	Fujian	Floors	Susceptible	Susceptible	Susceptible	Susceptible	Susceptible	Susceptible	Susceptible	Susceptible	Susceptible	Susceptible	Susceptible	Susceptible	Susceptible	Susceptible	Susceptible	Susceptible	Susceptible	Resistant	Resistant	Susceptible	Intermediate	Susceptible	Susceptible	Resistant	Susceptible	Resistant	Resistant	Resistant
FJ30	Fujian	Floors	Susceptible	Susceptible	Susceptible	Susceptible	Susceptible	Susceptible	Susceptible	Susceptible	Susceptible	Susceptible	Susceptible	Susceptible	Susceptible	Intermediate	Intermediate	Susceptible	Susceptible	Susceptible	Resistant	Susceptible	Susceptible	Susceptible	Susceptible	Resistant	Susceptible	Susceptible	Resistant	Susceptible
FJ31	Fujian	Floors	Susceptible	Susceptible	Susceptible	Susceptible	Susceptible	Susceptible	Intermediate	Susceptible	Susceptible	Susceptible	Susceptible	Susceptible	Susceptible	Susceptible	Intermediate	Susceptible	Susceptible	Resistant	Resistant	Susceptible	Susceptible	Susceptible	Susceptible	Resistant	Susceptible	Susceptible	Resistant	Resistant
FJ32	Fujian	Floors	Susceptible	Susceptible	Susceptible	Susceptible	Susceptible	Susceptible	Susceptible	Susceptible	Susceptible	Susceptible	Susceptible	Susceptible	Susceptible	Susceptible	Susceptible	Susceptible	Susceptible	Resistant	Resistant	Susceptible	Susceptible	Susceptible	Susceptible	Resistant	Susceptible	Intermediate	Resistant	Resistant
FJ35	Fujian	Floors	Susceptible	Susceptible	Susceptible	Susceptible	Susceptible	Susceptible	Susceptible	Susceptible	Susceptible	Susceptible	Susceptible	Susceptible	Susceptible	Resistant	Resistant	Susceptible	Susceptible	Susceptible	Resistant	Susceptible	Susceptible	Susceptible	Susceptible	Resistant	Susceptible	Susceptible	Resistant	Susceptible
FJ36	Fujian	Food troughs	Susceptible	Resistant	Intermediate	Susceptible	Susceptible	Susceptible	Intermediate	Susceptible	Susceptible	Susceptible	Susceptible	Susceptible	Susceptible	Susceptible	Susceptible	Susceptible	Susceptible	Resistant	Resistant	Intermediate	Resistant	Susceptible	Susceptible	Resistant	Susceptible	Susceptible	Resistant	Resistant
FJ38	Fujian	Food troughs	Susceptible	Susceptible	Susceptible	Susceptible	Susceptible	Susceptible	Resistant	Intermediate	Intermediate	Intermediate	Resistant	Susceptible	Susceptible	Resistant	Resistant	Susceptible	Susceptible	Susceptible	Resistant	Susceptible	Susceptible	Susceptible	Susceptible	Resistant	Susceptible	Resistant	Resistant	Resistant
FJ41	Fujian	Food troughs	Susceptible	Susceptible	Susceptible	Susceptible	Susceptible	Susceptible	Intermediate	Susceptible	Susceptible	Susceptible	Susceptible	Susceptible	Susceptible	Susceptible	Intermediate	Susceptible	Susceptible	Resistant	Resistant	Susceptible	Susceptible	Resistant	Resistant	Resistant	Resistant	Resistant	Resistant	Resistant
FJ42	Fujian	Food troughs	Susceptible	Susceptible	Susceptible	Susceptible	Susceptible	Susceptible	Susceptible	Susceptible	Susceptible	Susceptible	Susceptible	Susceptible	Susceptible	Resistant	Resistant	Susceptible	Susceptible	Resistant	Resistant	Susceptible	Susceptible	Susceptible	Susceptible	Susceptible	Susceptible	Resistant	Resistant	Resistant
FJ43	Fujian	Food troughs	Susceptible	Susceptible	Susceptible	Susceptible	Susceptible	Susceptible	Susceptible	Susceptible	Susceptible	Susceptible	Susceptible	Susceptible	Susceptible	Susceptible	Susceptible	Susceptible	Susceptible	Susceptible	Resistant	Susceptible	Susceptible	Susceptible	Susceptible	Susceptible	Susceptible	Susceptible	Resistant	Susceptible
GS1	Gansu	Diarrheal feces	Susceptible	Susceptible	Susceptible	Susceptible	Susceptible	Susceptible	Susceptible	Susceptible	Susceptible	Susceptible	Susceptible	Susceptible	Susceptible	Susceptible	Susceptible	Susceptible	Susceptible	Resistant	Resistant	Susceptible	Susceptible	Susceptible	Susceptible	Resistant	Susceptible	Intermediate	Susceptible	Susceptible
GS2	Gansu	Diarrheal feces	Susceptible	Susceptible	Susceptible	Susceptible	Susceptible	Susceptible	Susceptible	Susceptible	Susceptible	Susceptible	Susceptible	Susceptible	Susceptible	Susceptible	Susceptible	Susceptible	Susceptible	Resistant	Intermediate	Susceptible	Susceptible	Susceptible	Susceptible	Susceptible	Susceptible	Intermediate	Resistant	Susceptible
GS3	Gansu	Diarrheal feces	Susceptible	Susceptible	Susceptible	Susceptible	Susceptible	Susceptible	Resistant	Resistant	Susceptible	Susceptible	Resistant	Susceptible	Resistant	Susceptible	Intermediate	Susceptible	Susceptible	Resistant	Resistant	Susceptible	Susceptible	Susceptible	Susceptible	Resistant	Susceptible	Susceptible	Resistant	Susceptible
GS4	Gansu	Diarrheal feces	Susceptible	Susceptible	Susceptible	Susceptible	Susceptible	Susceptible	Resistant	Resistant	Susceptible	Susceptible	Resistant	Susceptible	Intermediate	Susceptible	Intermediate	Susceptible	Susceptible	Resistant	Resistant	Susceptible	Susceptible	Susceptible	Susceptible	Resistant	Susceptible	Resistant	Resistant	Susceptible
GS5	Gansu	Diarrheal feces	Susceptible	Susceptible	Susceptible	Susceptible	Susceptible	Susceptible	Susceptible	Susceptible	Susceptible	Susceptible	Susceptible	Susceptible	Susceptible	Susceptible	Susceptible	Susceptible	Susceptible	Resistant	Resistant	Susceptible	Susceptible	Susceptible	Susceptible	Resistant	Susceptible	Resistant	Susceptible	Susceptible
GS6	Gansu	Diarrheal feces	Susceptible	Susceptible	Susceptible	Susceptible	Susceptible	Susceptible	Resistant	Resistant	Susceptible	Susceptible	Resistant	Intermediate	Resistant	Susceptible	Intermediate	Susceptible	Susceptible	Resistant	Resistant	Resistant	Resistant	Susceptible	Susceptible	Resistant	Susceptible	Resistant	Resistant	Susceptible
GS7	Gansu	Diarrheal feces	Susceptible	Susceptible	Susceptible	Susceptible	Susceptible	Susceptible	Susceptible	Susceptible	Susceptible	Susceptible	Susceptible	Susceptible	Susceptible	Susceptible	Susceptible	Susceptible	Susceptible	Resistant	Resistant	Susceptible	Susceptible	Susceptible	Susceptible	Resistant	Susceptible	Resistant	Susceptible	Susceptible
GS8	Gansu	Diarrheal feces	Susceptible	Resistant	Susceptible	Susceptible	Susceptible	Susceptible	Susceptible	Resistant	Susceptible	Susceptible	Resistant	Intermediate	Resistant	Susceptible	Intermediate	Susceptible	Susceptible	Resistant	Resistant	Susceptible	Resistant	Resistant	Resistant	Resistant	Resistant	Resistant	Resistant	Susceptible
GS9	Gansu	Healthy pigs	Susceptible	Susceptible	Susceptible	Susceptible	Susceptible	Susceptible	Susceptible	Susceptible	Susceptible	Susceptible	Susceptible	Susceptible	Susceptible	Susceptible	Susceptible	Susceptible	Susceptible	Susceptible	Resistant	Susceptible	Susceptible	Susceptible	Susceptible	Susceptible	Susceptible	Resistant	Susceptible	Susceptible
GS11	Gansu	Healthy pigs	Susceptible	Susceptible	Susceptible	Susceptible	Susceptible	Susceptible	Susceptible	Susceptible	Susceptible	Susceptible	Susceptible	Susceptible	Susceptible	Susceptible	Susceptible	Susceptible	Susceptible	Resistant	Susceptible	Susceptible	Intermediate	Susceptible	Susceptible	Resistant	Susceptible	Susceptible	Resistant	Susceptible
GS12	Gansu	Healthy pigs	Susceptible	Susceptible	Susceptible	Susceptible	Susceptible	Susceptible	Susceptible	Susceptible	Susceptible	Susceptible	Susceptible	Susceptible	Susceptible	Susceptible	Intermediate	Susceptible	Susceptible	Resistant	Resistant	Susceptible	Intermediate	Susceptible	Susceptible	Resistant	Susceptible	Intermediate	Resistant	Susceptible
GS13	Gansu	Healthy pigs	Susceptible	Susceptible	Susceptible	Susceptible	Susceptible	Susceptible	Susceptible	Susceptible	Susceptible	Susceptible	Susceptible	Susceptible	Susceptible	Susceptible	Susceptible	Susceptible	Susceptible	Resistant	Susceptible	Susceptible	Susceptible	Susceptible	Susceptible	Resistant	Susceptible	Susceptible	Resistant	Susceptible
GS14	Gansu	Healthy pigs	Susceptible	Susceptible	Susceptible	Susceptible	Susceptible	Susceptible	Susceptible	Susceptible	Susceptible	Susceptible	Susceptible	Susceptible	Susceptible	Susceptible	Susceptible	Susceptible	Susceptible	Resistant	Resistant	Susceptible	Susceptible	Susceptible	Susceptible	Resistant	Susceptible	Susceptible	Resistant	Susceptible
GS15	Gansu	Healthy pigs	Susceptible	Susceptible	Susceptible	Susceptible	Susceptible	Susceptible	Susceptible	Susceptible	Susceptible	Susceptible	Susceptible	Susceptible	Susceptible	Susceptible	Susceptible	Susceptible	Susceptible	Resistant	Intermediate	Susceptible	Susceptible	Susceptible	Susceptible	Resistant	Susceptible	Resistant	Resistant	Susceptible
GS16	Gansu	Nipple drinker	Susceptible	Susceptible	Susceptible	Susceptible	Susceptible	Susceptible	Resistant	Resistant	Susceptible	Susceptible	Resistant	Susceptible	Susceptible	Susceptible	Susceptible	Susceptible	Susceptible	Resistant	Resistant	Susceptible	Susceptible	Susceptible	Susceptible	Susceptible	Susceptible	Resistant	Resistant	Susceptible
GS17	Gansu	Nipple drinker	Susceptible	Susceptible	Susceptible	Susceptible	Susceptible	Susceptible	Susceptible	Susceptible	Susceptible	Susceptible	Susceptible	Susceptible	Susceptible	Susceptible	Susceptible	Susceptible	Susceptible	Resistant	Resistant	Susceptible	Intermediate	Resistant	Intermediate	Susceptible	Intermediate	Resistant	Resistant	Susceptible
GS24	Gansu	Food troughs	Susceptible	Susceptible	Susceptible	Susceptible	Susceptible	Susceptible	Susceptible	Susceptible	Susceptible	Susceptible	Susceptible	Susceptible	Susceptible	Susceptible	Susceptible	Susceptible	Susceptible	Susceptible	Resistant	Susceptible	Resistant	Susceptible	Susceptible	Susceptible	Susceptible	Intermediate	Resistant	Susceptible
GS29	Gansu	Floors	Susceptible	Susceptible	Susceptible	Susceptible	Susceptible	Susceptible	Resistant	Resistant	Susceptible	Susceptible	Resistant	Susceptible	Resistant	Susceptible	Susceptible	Susceptible	Susceptible	Resistant	Resistant	Susceptible	Intermediate	Resistant	Intermediate	Resistant	Intermediate	Susceptible	Resistant	Susceptible
GS31	Gansu	Floors	Susceptible	Susceptible	Susceptible	Susceptible	Susceptible	Susceptible	Intermediate	Susceptible	Susceptible	Susceptible	Susceptible	Susceptible	Susceptible	Susceptible	Susceptible	Susceptible	Susceptible	Resistant	Resistant	Susceptible	Susceptible	Susceptible	Susceptible	Resistant	Susceptible	Susceptible	Resistant	Susceptible
GS33	Gansu	Fecal slurry	Susceptible	Resistant	Intermediate	Susceptible	Susceptible	Susceptible	Resistant	Resistant	Susceptible	Intermediate	Resistant	Resistant	Resistant	Susceptible	Intermediate	Susceptible	Susceptible	Resistant	Resistant	Susceptible	Susceptible	Resistant	Intermediate	Resistant	Resistant	Resistant	Resistant	Susceptible
GS34	Gansu	Fecal slurry	Susceptible	Resistant	Susceptible	Susceptible	Susceptible	Susceptible	Resistant	Resistant	Susceptible	Intermediate	Resistant	Resistant	Resistant	Susceptible	Intermediate	Susceptible	Susceptible	Resistant	Resistant	Susceptible	Susceptible	Resistant	Intermediate	Resistant	Resistant	Resistant	Resistant	Resistant
GS35	Gansu	Fecal slurry	Susceptible	Resistant	Susceptible	Susceptible	Susceptible	Susceptible	Resistant	Resistant	Susceptible	Intermediate	Resistant	Resistant	Resistant	Susceptible	Intermediate	Susceptible	Susceptible	Resistant	Resistant	Susceptible	Susceptible	Resistant	Intermediate	Resistant	Resistant	Resistant	Resistant	Resistant
GS36	Gansu	Fecal slurry	Susceptible	Susceptible	Susceptible	Susceptible	Susceptible	Susceptible	Susceptible	Susceptible	Susceptible	Susceptible	Susceptible	Susceptible	Susceptible	Susceptible	Susceptible	Susceptible	Susceptible	Resistant	Resistant	Susceptible	Resistant	Susceptible	Susceptible	Resistant	Susceptible	Intermediate	Resistant	Susceptible
GS37	Gansu	Fecal slurry	Susceptible	Susceptible	Susceptible	Susceptible	Susceptible	Susceptible	Susceptible	Susceptible	Susceptible	Susceptible	Susceptible	Susceptible	Susceptible	Susceptible	Resistant	Susceptible	Susceptible	Resistant	Resistant	Susceptible	Susceptible	Susceptible	Susceptible	Resistant	Susceptible	Susceptible	Resistant	Susceptible
GS38	Gansu	Diarrheal feces	Susceptible	Susceptible	Susceptible	Susceptible	Susceptible	Susceptible	Susceptible	Susceptible	Susceptible	Susceptible	Susceptible	Susceptible	Susceptible	Susceptible	Susceptible	Susceptible	Susceptible	Resistant	Resistant	Susceptible	Susceptible	Susceptible	Susceptible	Resistant	Susceptible	Susceptible	Resistant	Susceptible
GS39	Gansu	Diarrheal feces	Susceptible	Susceptible	Susceptible	Susceptible	Susceptible	Susceptible	Susceptible	Susceptible	Susceptible	Susceptible	Susceptible	Susceptible	Susceptible	Susceptible	Susceptible	Susceptible	Susceptible	Resistant	Resistant	Susceptible	Susceptible	Susceptible	Susceptible	Resistant	Susceptible	Susceptible	Resistant	Susceptible
GS40	Gansu	Diarrheal feces	Susceptible	Resistant	Susceptible	Susceptible	Susceptible	Susceptible	Susceptible	Susceptible	Susceptible	Susceptible	Susceptible	Susceptible	Susceptible	Susceptible	Susceptible	Susceptible	Susceptible	Resistant	Resistant	Susceptible	Intermediate	Resistant	Resistant	Resistant	Resistant	Intermediate	Resistant	Susceptible
GS42	Gansu	Diarrheal feces	Susceptible	Susceptible	Susceptible	Susceptible	Susceptible	Susceptible	Susceptible	Susceptible	Susceptible	Susceptible	Susceptible	Susceptible	Susceptible	Susceptible	Susceptible	Susceptible	Susceptible	Resistant	Resistant	Susceptible	Susceptible	Susceptible	Susceptible	Resistant	Susceptible	Susceptible	Resistant	Susceptible
GS43	Gansu	Diarrheal feces	Susceptible	Susceptible	Susceptible	Susceptible	Susceptible	Susceptible	Susceptible	Susceptible	Susceptible	Susceptible	Susceptible	Susceptible	Susceptible	Susceptible	Susceptible	Susceptible	Susceptible	Resistant	Resistant	Susceptible	Susceptible	Susceptible	Susceptible	Resistant	Susceptible	Susceptible	Resistant	Susceptible
GS44	Gansu	Diarrheal feces	Susceptible	Susceptible	Susceptible	Susceptible	Susceptible	Susceptible	Susceptible	Susceptible	Susceptible	Susceptible	Susceptible	Susceptible	Susceptible	Intermediate	Intermediate	Susceptible	Susceptible	Resistant	Resistant	Susceptible	Susceptible	Susceptible	Susceptible	Resistant	Susceptible	Susceptible	Resistant	Susceptible
GS45	Gansu	Diarrheal feces	Susceptible	Susceptible	Susceptible	Susceptible	Susceptible	Susceptible	Susceptible	Susceptible	Susceptible	Susceptible	Susceptible	Susceptible	Susceptible	Susceptible	Susceptible	Susceptible	Susceptible	Resistant	Resistant	Susceptible	Susceptible	Susceptible	Susceptible	Resistant	Susceptible	Susceptible	Resistant	Susceptible
GS46	Gansu	Diarrheal feces	Susceptible	Resistant	Susceptible	Susceptible	Susceptible	Susceptible	Susceptible	Susceptible	Susceptible	Susceptible	Susceptible	Susceptible	Susceptible	Susceptible	Susceptible	Susceptible	Susceptible	Resistant	Resistant	Susceptible	Resistant	Susceptible	Susceptible	Resistant	Susceptible	Resistant	Resistant	Susceptible
GS47	Gansu	Diarrheal feces	Susceptible	Susceptible	Susceptible	Susceptible	Susceptible	Susceptible	Susceptible	Resistant	Susceptible	Susceptible	Resistant	Susceptible	Resistant	Susceptible	Susceptible	Susceptible	Susceptible	Resistant	Resistant	Susceptible	Intermediate	Susceptible	Susceptible	Resistant	Susceptible	Intermediate	Resistant	Susceptible
GS48	Gansu	Diarrheal feces	Susceptible	Resistant	Susceptible	Susceptible	Susceptible	Susceptible	Susceptible	Susceptible	Susceptible	Susceptible	Susceptible	Susceptible	Susceptible	Susceptible	Susceptible	Susceptible	Susceptible	Resistant	Resistant	Susceptible	Susceptible	Intermediate	Susceptible	Resistant	Susceptible	Susceptible	Resistant	Susceptible
GS49	Gansu	Diarrheal feces	Susceptible	Resistant	Susceptible	Susceptible	Susceptible	Susceptible	Susceptible	Susceptible	Susceptible	Susceptible	Susceptible	Susceptible	Susceptible	Susceptible	Susceptible	Susceptible	Susceptible	Resistant	Resistant	Susceptible	Susceptible	Intermediate	Susceptible	Resistant	Susceptible	Intermediate	Resistant	Susceptible
GS50	Gansu	Diarrheal feces	Susceptible	Susceptible	Susceptible	Susceptible	Susceptible	Susceptible	Susceptible	Susceptible	Susceptible	Susceptible	Susceptible	Susceptible	Susceptible	Susceptible	Intermediate	Susceptible	Susceptible	Resistant	Resistant	Susceptible	Susceptible	Susceptible	Susceptible	Resistant	Susceptible	Intermediate	Resistant	Susceptible
GS51	Gansu	Diarrheal feces	Susceptible	Susceptible	Susceptible	Susceptible	Susceptible	Susceptible	Susceptible	Susceptible	Susceptible	Susceptible	Susceptible	Susceptible	Susceptible	Susceptible	Susceptible	Susceptible	Susceptible	Resistant	Resistant	Susceptible	Resistant	Resistant	Resistant	Resistant	Resistant	Resistant	Resistant	Susceptible
GS53	Gansu	Healthy pigs	Susceptible	Intermediate	Resistant	Susceptible	Susceptible	Susceptible	Intermediate	Susceptible	Susceptible	Susceptible	Susceptible	Susceptible	Susceptible	Susceptible	Susceptible	Susceptible	Susceptible	Resistant	Resistant	Susceptible	Susceptible	Susceptible	Susceptible	Resistant	Susceptible	Susceptible	Resistant	Susceptible
GS54	Gansu	Healthy pigs	Susceptible	Susceptible	Susceptible	Susceptible	Susceptible	Susceptible	Intermediate	Susceptible	Susceptible	Susceptible	Susceptible	Susceptible	Susceptible	Susceptible	Susceptible	Susceptible	Susceptible	Susceptible	Resistant	Susceptible	Intermediate	Susceptible	Susceptible	Resistant	Susceptible	Susceptible	Susceptible	Susceptible
GS55	Gansu	Healthy pigs	Susceptible	Resistant	Intermediate	Susceptible	Susceptible	Susceptible	Susceptible	Susceptible	Susceptible	Susceptible	Susceptible	Susceptible	Susceptible	Susceptible	Susceptible	Susceptible	Susceptible	Resistant	Resistant	Susceptible	Susceptible	Resistant	Intermediate	Susceptible	Intermediate	Resistant	Resistant	Resistant
GS56	Gansu	Healthy pigs	Susceptible	Susceptible	Intermediate	Susceptible	Susceptible	Susceptible	Susceptible	Susceptible	Susceptible	Susceptible	Susceptible	Susceptible	Susceptible	Susceptible	Intermediate	Susceptible	Susceptible	Resistant	Resistant	Susceptible	Susceptible	Resistant	Susceptible	Resistant	Resistant	Resistant	Resistant	Susceptible
GS57	Gansu	Healthy pigs	Susceptible	Resistant	Susceptible	Susceptible	Susceptible	Susceptible	Susceptible	Susceptible	Susceptible	Susceptible	Susceptible	Susceptible	Susceptible	Susceptible	Susceptible	Susceptible	Susceptible	Resistant	Resistant	Susceptible	Susceptible	Intermediate	Susceptible	Resistant	Susceptible	Intermediate	Resistant	Susceptible
GS58	Gansu	Healthy pigs	Susceptible	Susceptible	Susceptible	Susceptible	Susceptible	Susceptible	Resistant	Resistant	Susceptible	Susceptible	Resistant	Susceptible	Susceptible	Susceptible	Susceptible	Susceptible	Susceptible	Susceptible	Resistant	Susceptible	Susceptible	Susceptible	Susceptible	Resistant	Susceptible	Intermediate	Resistant	Susceptible
GS59	Gansu	Healthy pigs	Susceptible	Susceptible	Susceptible	Susceptible	Susceptible	Susceptible	Susceptible	Resistant	Susceptible	Susceptible	Resistant	Susceptible	Susceptible	Susceptible	Intermediate	Susceptible	Susceptible	Resistant	Susceptible	Susceptible	Intermediate	Susceptible	Susceptible	Resistant	Susceptible	Susceptible	Resistant	Susceptible
GS60	Gansu	Healthy pigs	Susceptible	Susceptible	Susceptible	Susceptible	Susceptible	Susceptible	Susceptible	Susceptible	Susceptible	Susceptible	Susceptible	Susceptible	Susceptible	Susceptible	Susceptible	Susceptible	Susceptible	Resistant	Resistant	Susceptible	Susceptible	Susceptible	Susceptible	Resistant	Susceptible	Susceptible	Resistant	Susceptible
GS61	Gansu	Healthy pigs	Susceptible	Intermediate	Intermediate	Susceptible	Susceptible	Susceptible	Resistant	Resistant	Susceptible	Susceptible	Resistant	Susceptible	Resistant	Susceptible	Intermediate	Susceptible	Resistant	Resistant	Resistant	Susceptible	Susceptible	Resistant	Resistant	Resistant	Intermediate	Resistant	Resistant	Resistant
GS62	Gansu	Healthy pigs	Susceptible	Susceptible	Susceptible	Susceptible	Susceptible	Susceptible	Resistant	Resistant	Susceptible	Susceptible	Resistant	Susceptible	Susceptible	Susceptible	Susceptible	Susceptible	Susceptible	Susceptible	Resistant	Susceptible	Susceptible	Susceptible	Susceptible	Resistant	Susceptible	Resistant	Resistant	Susceptible
GS67	Gansu	Nipple drinker	Susceptible	Susceptible	Susceptible	Susceptible	Susceptible	Susceptible	Susceptible	Susceptible	Susceptible	Susceptible	Susceptible	Susceptible	Susceptible	Susceptible	Susceptible	Susceptible	Susceptible	Resistant	Resistant	Susceptible	Susceptible	Susceptible	Susceptible	Resistant	Susceptible	Intermediate	Resistant	Susceptible
GS68	Gansu	Food troughs	Susceptible	Susceptible	Susceptible	Susceptible	Susceptible	Susceptible	Intermediate	Susceptible	Susceptible	Susceptible	Susceptible	Susceptible	Susceptible	Susceptible	Susceptible	Susceptible	Susceptible	Resistant	Resistant	Susceptible	Intermediate	Susceptible	Susceptible	Resistant	Susceptible	Resistant	Resistant	Susceptible
GS71	Gansu	Food troughs	Susceptible	Susceptible	Susceptible	Susceptible	Susceptible	Susceptible	Susceptible	Susceptible	Susceptible	Susceptible	Susceptible	Susceptible	Susceptible	Susceptible	Intermediate	Susceptible	Susceptible	Resistant	Susceptible	Susceptible	Susceptible	Susceptible	Susceptible	Susceptible	Susceptible	Susceptible	Resistant	Susceptible
GS72	Gansu	Food troughs	Susceptible	Susceptible	Susceptible	Susceptible	Susceptible	Susceptible	Resistant	Resistant	Susceptible	Susceptible	Resistant	Susceptible	Resistant	Susceptible	Susceptible	Susceptible	Susceptible	Susceptible	Resistant	Susceptible	Susceptible	Susceptible	Susceptible	Resistant	Susceptible	Resistant	Resistant	Susceptible
GS73	Gansu	Floors	Susceptible	Susceptible	Susceptible	Susceptible	Susceptible	Susceptible	Susceptible	Susceptible	Susceptible	Susceptible	Susceptible	Susceptible	Susceptible	Susceptible	Susceptible	Susceptible	Susceptible	Resistant	Resistant	Susceptible	Resistant	Susceptible	Susceptible	Resistant	Susceptible	Susceptible	Resistant	Susceptible
GS75	Gansu	Floors	Susceptible	Intermediate	Intermediate	Susceptible	Susceptible	Susceptible	Susceptible	Susceptible	Susceptible	Susceptible	Susceptible	Susceptible	Susceptible	Susceptible	Susceptible	Susceptible	Susceptible	Resistant	Resistant	Susceptible	Susceptible	Susceptible	Susceptible	Resistant	Susceptible	Susceptible	Resistant	Susceptible
GS77	Gansu	Floors	Susceptible	Susceptible	Susceptible	Susceptible	Susceptible	Susceptible	Susceptible	Susceptible	Susceptible	Susceptible	Susceptible	Susceptible	Susceptible	Susceptible	Intermediate	Susceptible	Susceptible	Resistant	Susceptible	Susceptible	Intermediate	Susceptible	Susceptible	Resistant	Susceptible	Susceptible	Resistant	Susceptible
GS78	Gansu	Fecal slurry	Susceptible	Susceptible	Susceptible	Susceptible	Susceptible	Susceptible	Resistant	Resistant	Susceptible	Susceptible	Resistant	Susceptible	Susceptible	Susceptible	Intermediate	Susceptible	Susceptible	Susceptible	Resistant	Susceptible	Susceptible	Susceptible	Susceptible	Resistant	Susceptible	Resistant	Resistant	Susceptible
GS80	Gansu	Fecal slurry	Susceptible	Susceptible	Susceptible	Susceptible	Susceptible	Susceptible	Susceptible	Susceptible	Susceptible	Susceptible	Susceptible	Susceptible	Susceptible	Susceptible	Susceptible	Susceptible	Susceptible	Resistant	Resistant	Susceptible	Susceptible	Susceptible	Susceptible	Resistant	Susceptible	Resistant	Resistant	Susceptible
GS81	Gansu	Fecal slurry	Susceptible	Susceptible	Susceptible	Susceptible	Susceptible	Susceptible	Susceptible	Susceptible	Susceptible	Susceptible	Susceptible	Susceptible	Susceptible	Susceptible	Intermediate	Susceptible	Susceptible	Resistant	Resistant	Susceptible	Susceptible	Susceptible	Susceptible	Resistant	Susceptible	Resistant	Resistant	Susceptible
GS82	Gansu	Fecal slurry	Susceptible	Resistant	Resistant	Susceptible	Susceptible	Susceptible	Resistant	Resistant	Susceptible	Susceptible	Resistant	Resistant	Resistant	Susceptible	Susceptible	Susceptible	Susceptible	Resistant	Resistant	Susceptible	Susceptible	Resistant	Resistant	Resistant	Resistant	Intermediate	Resistant	Resistant
GS84	Gansu	Diarrheal feces	Resistant	Resistant	Resistant	Susceptible	Susceptible	Susceptible	Resistant	Resistant	Intermediate	Intermediate	Resistant	Intermediate	Resistant	Susceptible	Resistant	Susceptible	Susceptible	Resistant	Resistant	Susceptible	Resistant	Resistant	Resistant	Resistant	Resistant	Susceptible	Resistant	Resistant
GS85	Gansu	Diarrheal feces	Resistant	Resistant	Resistant	Susceptible	Susceptible	Susceptible	Resistant	Resistant	Susceptible	Intermediate	Resistant	Resistant	Resistant	Susceptible	Intermediate	Susceptible	Susceptible	Resistant	Resistant	Resistant	Susceptible	Resistant	Resistant	Resistant	Resistant	Resistant	Resistant	Resistant
GS86	Gansu	Diarrheal feces	Resistant	Resistant	Resistant	Susceptible	Susceptible	Susceptible	Resistant	Resistant	Susceptible	Intermediate	Resistant	Resistant	Resistant	Susceptible	Intermediate	Susceptible	Susceptible	Resistant	Resistant	Resistant	Susceptible	Resistant	Resistant	Resistant	Resistant	Resistant	Resistant	Resistant
GS93	Gansu	Diarrheal feces	Susceptible	Resistant	Intermediate	Susceptible	Susceptible	Susceptible	Susceptible	Susceptible	Susceptible	Susceptible	Resistant	Susceptible	Resistant	Susceptible	Susceptible	Susceptible	Susceptible	Resistant	Resistant	Susceptible	Intermediate	Resistant	Resistant	Resistant	Resistant	Resistant	Resistant	Susceptible
GS96	Gansu	Diarrheal feces	Susceptible	Resistant	Susceptible	Susceptible	Susceptible	Susceptible	Susceptible	Susceptible	Susceptible	Susceptible	Susceptible	Susceptible	Susceptible	Susceptible	Susceptible	Susceptible	Susceptible	Resistant	Resistant	Susceptible	Susceptible	Susceptible	Susceptible	Resistant	Susceptible	Resistant	Susceptible	Susceptible
GS98	Gansu	Healthy pigs	Susceptible	Resistant	Intermediate	Susceptible	Susceptible	Susceptible	Susceptible	Susceptible	Susceptible	Susceptible	Susceptible	Susceptible	Susceptible	Susceptible	Susceptible	Susceptible	Susceptible	Resistant	Resistant	Susceptible	Resistant	Susceptible	Susceptible	Resistant	Susceptible	Susceptible	Resistant	Susceptible
GS99	Gansu	Healthy pigs	Resistant	Resistant	Resistant	Susceptible	Susceptible	Susceptible	Resistant	Resistant	Intermediate	Intermediate	Resistant	Resistant	Resistant	Susceptible	Resistant	Susceptible	Susceptible	Resistant	Resistant	Susceptible	Resistant	Resistant	Resistant	Resistant	Resistant	Intermediate	Resistant	Susceptible
GS100	Gansu	Healthy pigs	Resistant	Resistant	Resistant	Susceptible	Susceptible	Susceptible	Resistant	Resistant	Susceptible	Resistant	Resistant	Resistant	Resistant	Susceptible	Resistant	Susceptible	Susceptible	Resistant	Resistant	Resistant	Susceptible	Resistant	Resistant	Resistant	Resistant	Susceptible	Resistant	Resistant
GS105	Gansu	Healthy pigs	Resistant	Resistant	Resistant	Susceptible	Susceptible	Susceptible	Resistant	Resistant	Intermediate	Intermediate	Resistant	Resistant	Resistant	Intermediate	Resistant	Susceptible	Susceptible	Resistant	Resistant	Resistant	Resistant	Resistant	Resistant	Resistant	Resistant	Susceptible	Resistant	Susceptible
GS112	Gansu	Nipple drinker	Susceptible	Susceptible	Susceptible	Susceptible	Susceptible	Susceptible	Intermediate	Susceptible	Intermediate	Susceptible	Resistant	Susceptible	Susceptible	Susceptible	Susceptible	Susceptible	Susceptible	Resistant	Resistant	Susceptible	Susceptible	Susceptible	Susceptible	Resistant	Susceptible	Resistant	Resistant	Susceptible
GS120	Gansu	Diarrheal feces	Susceptible	Susceptible	Susceptible	Susceptible	Susceptible	Susceptible	Susceptible	Susceptible	Susceptible	Susceptible	Susceptible	Susceptible	Susceptible	Susceptible	Susceptible	Susceptible	Susceptible	Resistant	Resistant	Susceptible	Susceptible	Susceptible	Susceptible	Resistant	Susceptible	Susceptible	Resistant	Susceptible
GS121	Gansu	Diarrheal feces	Susceptible	Resistant	Susceptible	Susceptible	Susceptible	Susceptible	Susceptible	Susceptible	Susceptible	Susceptible	Susceptible	Susceptible	Susceptible	Susceptible	Susceptible	Susceptible	Susceptible	Resistant	Resistant	Susceptible	Susceptible	Resistant	Intermediate	Resistant	Intermediate	Resistant	Resistant	Susceptible
GS123	Gansu	Diarrheal feces	Susceptible	Resistant	Susceptible	Susceptible	Susceptible	Susceptible	Intermediate	Resistant	Susceptible	Susceptible	Resistant	Susceptible	Resistant	Susceptible	Intermediate	Susceptible	Susceptible	Resistant	Resistant	Susceptible	Intermediate	Susceptible	Susceptible	Resistant	Susceptible	Susceptible	Resistant	Susceptible
GS124	Gansu	Diarrheal feces	Susceptible	Susceptible	Susceptible	Susceptible	Susceptible	Susceptible	Susceptible	Susceptible	Susceptible	Susceptible	Susceptible	Susceptible	Susceptible	Susceptible	Susceptible	Susceptible	Susceptible	Resistant	Intermediate	Susceptible	Susceptible	Susceptible	Susceptible	Resistant	Susceptible	Susceptible	Resistant	Susceptible
GS126	Gansu	Diarrheal feces	Susceptible	Susceptible	Susceptible	Susceptible	Susceptible	Susceptible	Intermediate	Susceptible	Susceptible	Susceptible	Susceptible	Susceptible	Susceptible	Susceptible	Resistant	Susceptible	Susceptible	Resistant	Resistant	Susceptible	Susceptible	Susceptible	Susceptible	Resistant	Susceptible	Intermediate	Resistant	Susceptible
GS128	Gansu	Diarrheal feces	Susceptible	Susceptible	Susceptible	Susceptible	Susceptible	Susceptible	Susceptible	Resistant	Susceptible	Susceptible	Resistant	Susceptible	Resistant	Susceptible	Intermediate	Susceptible	Susceptible	Susceptible	Resistant	Susceptible	Susceptible	Susceptible	Susceptible	Resistant	Susceptible	Susceptible	Resistant	Resistant
GS133	Gansu	Diarrheal feces	Susceptible	Susceptible	Susceptible	Susceptible	Susceptible	Susceptible	Susceptible	Resistant	Susceptible	Susceptible	Resistant	Susceptible	Susceptible	Susceptible	Susceptible	Susceptible	Susceptible	Resistant	Resistant	Susceptible	Susceptible	Susceptible	Susceptible	Susceptible	Susceptible	Resistant	Resistant	Susceptible
GS134	Gansu	Healthy pigs	Susceptible	Susceptible	Susceptible	Susceptible	Susceptible	Susceptible	Susceptible	Susceptible	Susceptible	Susceptible	Susceptible	Susceptible	Susceptible	Susceptible	Susceptible	Susceptible	Susceptible	Resistant	Intermediate	Susceptible	Susceptible	Susceptible	Susceptible	Susceptible	Susceptible	Susceptible	Resistant	Susceptible
GS135	Gansu	Healthy pigs	Susceptible	Susceptible	Susceptible	Susceptible	Susceptible	Susceptible	Susceptible	Susceptible	Susceptible	Susceptible	Susceptible	Susceptible	Susceptible	Susceptible	Susceptible	Susceptible	Susceptible	Susceptible	Susceptible	Susceptible	Susceptible	Susceptible	Susceptible	Susceptible	Susceptible	Susceptible	Susceptible	Susceptible
GS136	Gansu	Healthy pigs	Susceptible	Susceptible	Susceptible	Susceptible	Susceptible	Susceptible	Susceptible	Susceptible	Susceptible	Susceptible	Susceptible	Susceptible	Susceptible	Susceptible	Susceptible	Susceptible	Susceptible	Resistant	Resistant	Susceptible	Susceptible	Susceptible	Susceptible	Resistant	Susceptible	Intermediate	Resistant	Susceptible
GS138	Gansu	Healthy pigs	Susceptible	Susceptible	Susceptible	Susceptible	Susceptible	Susceptible	Susceptible	Susceptible	Susceptible	Susceptible	Resistant	Susceptible	Susceptible	Susceptible	Resistant	Susceptible	Susceptible	Resistant	Resistant	Susceptible	Susceptible	Susceptible	Susceptible	Resistant	Susceptible	Resistant	Resistant	Susceptible
GS140	Gansu	Healthy pigs	Susceptible	Intermediate	Resistant	Susceptible	Susceptible	Susceptible	Susceptible	Susceptible	Susceptible	Susceptible	Susceptible	Susceptible	Susceptible	Susceptible	Intermediate	Susceptible	Susceptible	Resistant	Resistant	Susceptible	Susceptible	Susceptible	Susceptible	Susceptible	Susceptible	Susceptible	Resistant	Susceptible
GS141	Gansu	Healthy pigs	Susceptible	Susceptible	Susceptible	Susceptible	Susceptible	Susceptible	Susceptible	Susceptible	Susceptible	Susceptible	Susceptible	Susceptible	Susceptible	Susceptible	Susceptible	Susceptible	Susceptible	Susceptible	Susceptible	Susceptible	Susceptible	Susceptible	Susceptible	Susceptible	Susceptible	Susceptible	Resistant	Susceptible
GS144	Gansu	Food troughs	Susceptible	Susceptible	Susceptible	Susceptible	Susceptible	Susceptible	Susceptible	Susceptible	Susceptible	Susceptible	Susceptible	Susceptible	Susceptible	Susceptible	Susceptible	Susceptible	Susceptible	Resistant	Resistant	Susceptible	Resistant	Susceptible	Susceptible	Resistant	Susceptible	Resistant	Resistant	Susceptible
GS151	Gansu	Healthy pigs	Susceptible	Susceptible	Susceptible	Susceptible	Susceptible	Susceptible	Susceptible	Resistant	Susceptible	Susceptible	Resistant	Susceptible	Resistant	Susceptible	Susceptible	Susceptible	Susceptible	Resistant	Resistant	Susceptible	Resistant	Susceptible	Susceptible	Resistant	Susceptible	Susceptible	Resistant	Susceptible
GS155	Gansu	Healthy pigs	Susceptible	Susceptible	Susceptible	Susceptible	Susceptible	Susceptible	Susceptible	Susceptible	Susceptible	Susceptible	Susceptible	Susceptible	Susceptible	Susceptible	Susceptible	Susceptible	Susceptible	Susceptible	Resistant	Susceptible	Susceptible	Susceptible	Susceptible	Resistant	Susceptible	Susceptible	Susceptible	Susceptible
GS159	Gansu	Healthy pigs	Susceptible	Resistant	Intermediate	Susceptible	Susceptible	Susceptible	Intermediate	Susceptible	Susceptible	Susceptible	Susceptible	Susceptible	Susceptible	Susceptible	Intermediate	Susceptible	Susceptible	Resistant	Resistant	Susceptible	Susceptible	Susceptible	Susceptible	Susceptible	Susceptible	Intermediate	Resistant	Susceptible
GS161	Gansu	Diarrheal feces	Susceptible	Susceptible	Susceptible	Susceptible	Susceptible	Susceptible	Susceptible	Susceptible	Susceptible	Susceptible	Susceptible	Susceptible	Susceptible	Susceptible	Susceptible	Susceptible	Susceptible	Resistant	Resistant	Susceptible	Susceptible	Susceptible	Susceptible	Susceptible	Susceptible	Resistant	Resistant	Susceptible
GS162	Gansu	Diarrheal feces	Susceptible	Susceptible	Susceptible	Susceptible	Susceptible	Susceptible	Susceptible	Susceptible	Susceptible	Susceptible	Susceptible	Susceptible	Susceptible	Susceptible	Susceptible	Susceptible	Susceptible	Resistant	Resistant	Susceptible	Susceptible	Susceptible	Susceptible	Resistant	Susceptible	Intermediate	Resistant	Susceptible
GS164	Gansu	Diarrheal feces	Susceptible	Susceptible	Susceptible	Susceptible	Susceptible	Susceptible	Susceptible	Susceptible	Susceptible	Susceptible	Susceptible	Susceptible	Susceptible	Susceptible	Susceptible	Susceptible	Susceptible	Resistant	Intermediate	Susceptible	Susceptible	Susceptible	Susceptible	Resistant	Susceptible	Resistant	Resistant	Susceptible
GS167	Gansu	Diarrheal feces	Susceptible	Susceptible	Susceptible	Susceptible	Susceptible	Susceptible	Susceptible	Susceptible	Susceptible	Susceptible	Susceptible	Susceptible	Susceptible	Susceptible	Susceptible	Susceptible	Susceptible	Resistant	Resistant	Susceptible	Susceptible	Susceptible	Susceptible	Resistant	Susceptible	Intermediate	Resistant	Susceptible
GS168	Gansu	Diarrheal feces	Susceptible	Susceptible	Susceptible	Susceptible	Susceptible	Susceptible	Susceptible	Susceptible	Susceptible	Susceptible	Susceptible	Susceptible	Susceptible	Susceptible	Susceptible	Susceptible	Susceptible	Susceptible	Resistant	Susceptible	Susceptible	Susceptible	Susceptible	Resistant	Susceptible	Resistant	Resistant	Susceptible
GS169	Gansu	Diarrheal feces	Susceptible	Susceptible	Susceptible	Susceptible	Susceptible	Susceptible	Susceptible	Susceptible	Susceptible	Susceptible	Susceptible	Susceptible	Susceptible	Susceptible	Susceptible	Susceptible	Susceptible	Susceptible	Susceptible	Susceptible	Susceptible	Susceptible	Susceptible	Susceptible	Susceptible	Susceptible	Resistant	Susceptible
GS170	Gansu	Diarrheal feces	Susceptible	Susceptible	Susceptible	Susceptible	Susceptible	Susceptible	Susceptible	Susceptible	Susceptible	Susceptible	Susceptible	Susceptible	Susceptible	Susceptible	Susceptible	Susceptible	Susceptible	Resistant	Resistant	Susceptible	Susceptible	Susceptible	Susceptible	Resistant	Susceptible	Susceptible	Resistant	Susceptible
GS171	Gansu	Diarrheal feces	Susceptible	Susceptible	Susceptible	Susceptible	Susceptible	Susceptible	Susceptible	Susceptible	Susceptible	Susceptible	Susceptible	Susceptible	Susceptible	Susceptible	Susceptible	Susceptible	Susceptible	Susceptible	Resistant	Susceptible	Susceptible	Susceptible	Susceptible	Resistant	Susceptible	Intermediate	Resistant	Susceptible
GS173	Gansu	Diarrheal feces	Susceptible	Susceptible	Susceptible	Susceptible	Susceptible	Susceptible	Resistant	Susceptible	Susceptible	Susceptible	Susceptible	Susceptible	Susceptible	Susceptible	Resistant	Susceptible	Susceptible	Resistant	Resistant	Susceptible	Susceptible	Susceptible	Susceptible	Susceptible	Susceptible	Intermediate	Intermediate	Resistant
GS174	Gansu	Diarrheal feces	Susceptible	Susceptible	Susceptible	Susceptible	Susceptible	Susceptible	Susceptible	Susceptible	Susceptible	Susceptible	Susceptible	Susceptible	Susceptible	Susceptible	Susceptible	Susceptible	Susceptible	Susceptible	Susceptible	Susceptible	Susceptible	Susceptible	Susceptible	Susceptible	Susceptible	Susceptible	Resistant	Susceptible
GS175	Gansu	Healthy pigs	Susceptible	Susceptible	Susceptible	Susceptible	Susceptible	Susceptible	Susceptible	Susceptible	Susceptible	Susceptible	Susceptible	Susceptible	Susceptible	Susceptible	Susceptible	Susceptible	Susceptible	Susceptible	Susceptible	Susceptible	Susceptible	Susceptible	Susceptible	Susceptible	Susceptible	Susceptible	Resistant	Susceptible
GS180	Gansu	Healthy pigs	Susceptible	Susceptible	Susceptible	Susceptible	Susceptible	Susceptible	Susceptible	Susceptible	Susceptible	Susceptible	Susceptible	Susceptible	Susceptible	Susceptible	Susceptible	Susceptible	Susceptible	Susceptible	Resistant	Susceptible	Susceptible	Susceptible	Susceptible	Resistant	Susceptible	Resistant	Resistant	Susceptible
GS181	Gansu	Healthy pigs	Susceptible	Susceptible	Susceptible	Susceptible	Susceptible	Susceptible	Susceptible	Susceptible	Susceptible	Susceptible	Susceptible	Susceptible	Susceptible	Susceptible	Susceptible	Susceptible	Susceptible	Resistant	Resistant	Susceptible	Susceptible	Susceptible	Susceptible	Susceptible	Susceptible	Susceptible	Resistant	Susceptible
GS182	Gansu	Healthy pigs	Susceptible	Susceptible	Susceptible	Susceptible	Susceptible	Susceptible	Susceptible	Susceptible	Susceptible	Susceptible	Susceptible	Susceptible	Susceptible	Susceptible	Susceptible	Susceptible	Susceptible	Resistant	Susceptible	Susceptible	Susceptible	Susceptible	Susceptible	Resistant	Susceptible	Susceptible	Resistant	Susceptible
GS183	Gansu	Healthy pigs	Susceptible	Susceptible	Susceptible	Susceptible	Susceptible	Susceptible	Susceptible	Susceptible	Susceptible	Susceptible	Susceptible	Susceptible	Susceptible	Susceptible	Susceptible	Susceptible	Susceptible	Resistant	Resistant	Susceptible	Resistant	Susceptible	Susceptible	Resistant	Susceptible	Susceptible	Resistant	Susceptible
GS184	Gansu	Healthy pigs	Susceptible	Susceptible	Susceptible	Susceptible	Susceptible	Susceptible	Susceptible	Susceptible	Susceptible	Susceptible	Susceptible	Susceptible	Susceptible	Susceptible	Susceptible	Susceptible	Susceptible	Resistant	Resistant	Susceptible	Resistant	Susceptible	Susceptible	Resistant	Susceptible	Susceptible	Resistant	Susceptible
GS185	Gansu	Food troughs	Susceptible	Susceptible	Susceptible	Susceptible	Susceptible	Susceptible	Susceptible	Susceptible	Susceptible	Susceptible	Susceptible	Susceptible	Susceptible	Susceptible	Susceptible	Susceptible	Susceptible	Resistant	Susceptible	Susceptible	Susceptible	Susceptible	Susceptible	Susceptible	Susceptible	Susceptible	Resistant	Susceptible
GS186	Gansu	Food troughs	Susceptible	Susceptible	Susceptible	Susceptible	Susceptible	Susceptible	Susceptible	Susceptible	Susceptible	Susceptible	Susceptible	Susceptible	Susceptible	Susceptible	Susceptible	Susceptible	Susceptible	Susceptible	Intermediate	Susceptible	Susceptible	Susceptible	Susceptible	Susceptible	Susceptible	Susceptible	Resistant	Susceptible
GS187	Gansu	Food troughs	Susceptible	Susceptible	Susceptible	Susceptible	Susceptible	Susceptible	Susceptible	Susceptible	Susceptible	Susceptible	Susceptible	Susceptible	Susceptible	Susceptible	Susceptible	Susceptible	Susceptible	Resistant	Intermediate	Susceptible	Intermediate	Resistant	Intermediate	Resistant	Intermediate	Intermediate	Susceptible	Susceptible
GS188	Gansu	Food troughs	Susceptible	Susceptible	Susceptible	Susceptible	Susceptible	Susceptible	Susceptible	Susceptible	Susceptible	Susceptible	Susceptible	Susceptible	Susceptible	Susceptible	Susceptible	Susceptible	Susceptible	Resistant	Resistant	Susceptible	Resistant	Susceptible	Susceptible	Resistant	Susceptible	Susceptible	Resistant	Susceptible
GS189	Gansu	Food troughs	Susceptible	Resistant	Intermediate	Susceptible	Susceptible	Susceptible	Susceptible	Susceptible	Susceptible	Susceptible	Susceptible	Susceptible	Susceptible	Susceptible	Susceptible	Susceptible	Susceptible	Susceptible	Resistant	Susceptible	Susceptible	Susceptible	Susceptible	Resistant	Susceptible	Susceptible	Susceptible	Susceptible
GS191	Gansu	Nipple drinker	Resistant	Resistant	Resistant	Susceptible	Susceptible	Susceptible	Resistant	Resistant	Resistant	Intermediate	Resistant	Resistant	Resistant	Intermediate	Intermediate	Susceptible	Susceptible	Resistant	Resistant	Resistant	Resistant	Resistant	Resistant	Resistant	Resistant	Susceptible	Resistant	Susceptible
GS195	Gansu	Floors	Susceptible	Susceptible	Susceptible	Susceptible	Susceptible	Susceptible	Susceptible	Resistant	Susceptible	Susceptible	Resistant	Susceptible	Susceptible	Susceptible	Resistant	Susceptible	Susceptible	Resistant	Resistant	Susceptible	Intermediate	Susceptible	Susceptible	Susceptible	Susceptible	Susceptible	Resistant	Susceptible
GS196	Gansu	Floors	Susceptible	Susceptible	Susceptible	Susceptible	Susceptible	Susceptible	Susceptible	Susceptible	Susceptible	Susceptible	Susceptible	Susceptible	Susceptible	Susceptible	Susceptible	Susceptible	Susceptible	Susceptible	Susceptible	Susceptible	Susceptible	Susceptible	Susceptible	Susceptible	Susceptible	Susceptible	Susceptible	Susceptible
GS198	Gansu	Floors	Susceptible	Susceptible	Susceptible	Susceptible	Susceptible	Susceptible	Susceptible	Susceptible	Susceptible	Susceptible	Susceptible	Susceptible	Susceptible	Susceptible	Susceptible	Susceptible	Susceptible	Resistant	Resistant	Susceptible	Susceptible	Susceptible	Susceptible	Resistant	Susceptible	Intermediate	Resistant	Susceptible
GS199	Gansu	Floors	Susceptible	Susceptible	Susceptible	Susceptible	Susceptible	Susceptible	Susceptible	Susceptible	Susceptible	Susceptible	Susceptible	Susceptible	Susceptible	Susceptible	Susceptible	Susceptible	Susceptible	Resistant	Resistant	Susceptible	Resistant	Susceptible	Susceptible	Resistant	Susceptible	Susceptible	Resistant	Susceptible
GS204	Gansu	Vehicle surface	Susceptible	Susceptible	Susceptible	Susceptible	Susceptible	Susceptible	Susceptible	Susceptible	Susceptible	Susceptible	Susceptible	Susceptible	Susceptible	Susceptible	Susceptible	Susceptible	Susceptible	Resistant	Resistant	Susceptible	Susceptible	Susceptible	Susceptible	Resistant	Susceptible	Susceptible	Resistant	Susceptible
GS205	Gansu	Fecal slurry	Susceptible	Susceptible	Susceptible	Susceptible	Susceptible	Susceptible	Intermediate	Susceptible	Susceptible	Susceptible	Susceptible	Susceptible	Susceptible	Susceptible	Susceptible	Susceptible	Susceptible	Resistant	Resistant	Susceptible	Susceptible	Susceptible	Susceptible	Resistant	Susceptible	Susceptible	Resistant	Susceptible
GS207	Gansu	Fecal slurry	Susceptible	Resistant	Susceptible	Susceptible	Susceptible	Susceptible	Resistant	Resistant	Susceptible	Susceptible	Resistant	Resistant	Resistant	Susceptible	Intermediate	Susceptible	Susceptible	Resistant	Resistant	Resistant	Susceptible	Resistant	Resistant	Resistant	Resistant	Resistant	Resistant	Susceptible
GS208	Gansu	Fecal slurry	Susceptible	Resistant	Susceptible	Susceptible	Susceptible	Susceptible	Resistant	Resistant	Susceptible	Intermediate	Resistant	Intermediate	Resistant	Susceptible	Susceptible	Susceptible	Susceptible	Resistant	Resistant	Susceptible	Susceptible	Resistant	Resistant	Resistant	Resistant	Susceptible	Resistant	Resistant
GS209	Gansu	Fecal slurry	Susceptible	Intermediate	Resistant	Susceptible	Susceptible	Susceptible	Susceptible	Susceptible	Susceptible	Susceptible	Susceptible	Susceptible	Susceptible	Susceptible	Intermediate	Susceptible	Susceptible	Resistant	Resistant	Susceptible	Susceptible	Resistant	Intermediate	Resistant	Resistant	Susceptible	Resistant	Susceptible
GS210	Gansu	Fecal slurry	Susceptible	Susceptible	Susceptible	Susceptible	Susceptible	Susceptible	Susceptible	Susceptible	Susceptible	Susceptible	Susceptible	Susceptible	Susceptible	Susceptible	Susceptible	Susceptible	Susceptible	Susceptible	Susceptible	Susceptible	Susceptible	Susceptible	Susceptible	Susceptible	Susceptible	Susceptible	Resistant	Susceptible
GD3	Guangdong	Healthy pigs	Susceptible	Susceptible	Susceptible	Susceptible	Susceptible	Susceptible	Susceptible	Susceptible	Susceptible	Susceptible	Susceptible	Susceptible	Susceptible	Susceptible	Susceptible	Susceptible	Susceptible	Resistant	Resistant	Susceptible	Susceptible	Susceptible	Susceptible	Susceptible	Susceptible	Susceptible	Resistant	Resistant
GD4	Guangdong	Healthy pigs	Susceptible	Susceptible	Susceptible	Susceptible	Susceptible	Susceptible	Susceptible	Susceptible	Susceptible	Susceptible	Susceptible	Susceptible	Susceptible	Susceptible	Susceptible	Susceptible	Susceptible	Susceptible	Susceptible	Susceptible	Susceptible	Susceptible	Susceptible	Susceptible	Susceptible	Resistant	Resistant	Resistant
GD5	Guangdong	Healthy pigs	Susceptible	Susceptible	Susceptible	Susceptible	Susceptible	Susceptible	Susceptible	Susceptible	Susceptible	Susceptible	Susceptible	Susceptible	Susceptible	Susceptible	Susceptible	Susceptible	Susceptible	Susceptible	Susceptible	Susceptible	Susceptible	Susceptible	Susceptible	Susceptible	Susceptible	Resistant	Resistant	Resistant
GD6	Guangdong	Healthy pigs	Susceptible	Susceptible	Susceptible	Susceptible	Susceptible	Susceptible	Intermediate	Susceptible	Susceptible	Susceptible	Susceptible	Susceptible	Susceptible	Susceptible	Susceptible	Susceptible	Susceptible	Resistant	Resistant	Susceptible	Susceptible	Susceptible	Susceptible	Resistant	Susceptible	Susceptible	Resistant	Resistant
GD10	Guangdong	Healthy pigs	Susceptible	Susceptible	Susceptible	Susceptible	Susceptible	Susceptible	Susceptible	Susceptible	Susceptible	Susceptible	Susceptible	Susceptible	Susceptible	Susceptible	Susceptible	Susceptible	Susceptible	Resistant	Resistant	Susceptible	Susceptible	Susceptible	Susceptible	Resistant	Susceptible	Resistant	Resistant	Susceptible
GD11	Guangdong	Healthy pigs	Susceptible	Susceptible	Susceptible	Susceptible	Susceptible	Susceptible	Susceptible	Susceptible	Susceptible	Susceptible	Susceptible	Susceptible	Susceptible	Susceptible	Resistant	Susceptible	Susceptible	Resistant	Resistant	Susceptible	Susceptible	Susceptible	Susceptible	Resistant	Susceptible	Susceptible	Resistant	Resistant
GD12	Guangdong	Healthy pigs	Susceptible	Susceptible	Susceptible	Susceptible	Susceptible	Susceptible	Susceptible	Susceptible	Susceptible	Susceptible	Susceptible	Susceptible	Susceptible	Susceptible	Intermediate	Susceptible	Susceptible	Resistant	Resistant	Susceptible	Susceptible	Susceptible	Susceptible	Resistant	Susceptible	Susceptible	Resistant	Resistant
GD14	Guangdong	Healthy pigs	Susceptible	Susceptible	Susceptible	Susceptible	Susceptible	Susceptible	Resistant	Intermediate	Resistant	Susceptible	Susceptible	Susceptible	Susceptible	Resistant	Intermediate	Susceptible	Susceptible	Resistant	Resistant	Susceptible	Intermediate	Susceptible	Susceptible	Resistant	Susceptible	Intermediate	Resistant	Resistant
GD15	Guangdong	Healthy pigs	Susceptible	Susceptible	Susceptible	Susceptible	Susceptible	Susceptible	Susceptible	Susceptible	Susceptible	Susceptible	Susceptible	Susceptible	Susceptible	Susceptible	Susceptible	Susceptible	Susceptible	Susceptible	Susceptible	Susceptible	Susceptible	Susceptible	Susceptible	Susceptible	Susceptible	Susceptible	Resistant	Resistant
GD18	Guangdong	Nipple drinker	Susceptible	Susceptible	Susceptible	Susceptible	Susceptible	Susceptible	Resistant	Intermediate	Intermediate	Susceptible	Susceptible	Susceptible	Susceptible	Resistant	Intermediate	Susceptible	Susceptible	Resistant	Resistant	Susceptible	Intermediate	Susceptible	Susceptible	Resistant	Susceptible	Resistant	Resistant	Resistant
GD19	Guangdong	Nipple drinker	Susceptible	Susceptible	Susceptible	Susceptible	Susceptible	Susceptible	Susceptible	Susceptible	Susceptible	Susceptible	Susceptible	Susceptible	Susceptible	Susceptible	Susceptible	Susceptible	Susceptible	Susceptible	Susceptible	Susceptible	Susceptible	Susceptible	Susceptible	Susceptible	Susceptible	Resistant	Resistant	Resistant
GD20	Guangdong	Nipple drinker	Susceptible	Susceptible	Susceptible	Susceptible	Susceptible	Susceptible	Resistant	Susceptible	Resistant	Susceptible	Susceptible	Susceptible	Susceptible	Resistant	Resistant	Susceptible	Susceptible	Resistant	Resistant	Susceptible	Intermediate	Susceptible	Susceptible	Resistant	Susceptible	Susceptible	Resistant	Resistant
GD22	Guangdong	Nipple drinker	Susceptible	Susceptible	Susceptible	Susceptible	Susceptible	Susceptible	Susceptible	Susceptible	Susceptible	Susceptible	Susceptible	Susceptible	Susceptible	Susceptible	Susceptible	Susceptible	Susceptible	Susceptible	Susceptible	Susceptible	Susceptible	Susceptible	Susceptible	Susceptible	Susceptible	Resistant	Resistant	Resistant
GD23	Guangdong	Nipple drinker	Susceptible	Resistant	Intermediate	Susceptible	Susceptible	Susceptible	Resistant	Resistant	Susceptible	Susceptible	Resistant	Resistant	Resistant	Intermediate	Resistant	Susceptible	Susceptible	Resistant	Resistant	Susceptible	Susceptible	Resistant	Susceptible	Resistant	Intermediate	Susceptible	Resistant	Resistant
GD25	Guangdong	Nipple drinker	Susceptible	Susceptible	Susceptible	Susceptible	Susceptible	Susceptible	Intermediate	Susceptible	Susceptible	Susceptible	Susceptible	Susceptible	Susceptible	Susceptible	Intermediate	Susceptible	Susceptible	Resistant	Resistant	Susceptible	Susceptible	Susceptible	Susceptible	Resistant	Susceptible	Susceptible	Resistant	Resistant
GD31	Guangdong	Food troughs	Susceptible	Susceptible	Susceptible	Susceptible	Susceptible	Susceptible	Susceptible	Susceptible	Susceptible	Susceptible	Susceptible	Susceptible	Susceptible	Susceptible	Resistant	Susceptible	Susceptible	Resistant	Resistant	Susceptible	Intermediate	Susceptible	Susceptible	Resistant	Susceptible	Susceptible	Resistant	Resistant
GD33	Guangdong	Food troughs	Susceptible	Susceptible	Susceptible	Susceptible	Susceptible	Susceptible	Susceptible	Susceptible	Susceptible	Susceptible	Susceptible	Susceptible	Susceptible	Susceptible	Susceptible	Susceptible	Susceptible	Susceptible	Resistant	Susceptible	Susceptible	Susceptible	Susceptible	Resistant	Susceptible	Susceptible	Resistant	Resistant
GD34	Guangdong	Food troughs	Susceptible	Susceptible	Susceptible	Susceptible	Susceptible	Susceptible	Susceptible	Susceptible	Susceptible	Susceptible	Susceptible	Susceptible	Susceptible	Susceptible	Susceptible	Susceptible	Susceptible	Susceptible	Resistant	Susceptible	Susceptible	Susceptible	Susceptible	Resistant	Susceptible	Susceptible	Resistant	Resistant
GD38	Guangdong	Floors	Susceptible	Susceptible	Susceptible	Susceptible	Susceptible	Susceptible	Susceptible	Susceptible	Susceptible	Susceptible	Susceptible	Susceptible	Susceptible	Susceptible	Susceptible	Susceptible	Susceptible	Susceptible	Susceptible	Susceptible	Susceptible	Susceptible	Susceptible	Susceptible	Susceptible	Resistant	Resistant	Susceptible
GD39	Guangdong	Floors	Susceptible	Susceptible	Susceptible	Susceptible	Susceptible	Susceptible	Susceptible	Susceptible	Susceptible	Susceptible	Susceptible	Susceptible	Susceptible	Susceptible	Susceptible	Susceptible	Susceptible	Resistant	Resistant	Susceptible	Susceptible	Susceptible	Susceptible	Susceptible	Susceptible	Resistant	Resistant	Susceptible
GD40	Guangdong	Floors	Susceptible	Resistant	Resistant	Susceptible	Susceptible	Susceptible	Resistant	Intermediate	Intermediate	Susceptible	Resistant	Susceptible	Susceptible	Resistant	Intermediate	Susceptible	Susceptible	Resistant	Susceptible	Susceptible	Susceptible	Susceptible	Susceptible	Resistant	Susceptible	Intermediate	Resistant	Resistant
GD41	Guangdong	Floors	Susceptible	Susceptible	Susceptible	Susceptible	Susceptible	Susceptible	Susceptible	Susceptible	Susceptible	Susceptible	Susceptible	Susceptible	Susceptible	Resistant	Resistant	Susceptible	Susceptible	Resistant	Resistant	Susceptible	Susceptible	Susceptible	Susceptible	Resistant	Susceptible	Intermediate	Resistant	Resistant
GD42	Guangdong	Floors	Susceptible	Susceptible	Susceptible	Susceptible	Susceptible	Susceptible	Susceptible	Susceptible	Susceptible	Susceptible	Susceptible	Susceptible	Susceptible	Susceptible	Susceptible	Susceptible	Susceptible	Susceptible	Susceptible	Susceptible	Susceptible	Susceptible	Susceptible	Susceptible	Susceptible	Resistant	Resistant	Resistant
GD44	Guangdong	Floors	Susceptible	Resistant	Intermediate	Susceptible	Susceptible	Susceptible	Susceptible	Susceptible	Susceptible	Susceptible	Susceptible	Susceptible	Susceptible	Susceptible	Intermediate	Susceptible	Susceptible	Resistant	Resistant	Susceptible	Susceptible	Resistant	Resistant	Resistant	Resistant	Susceptible	Resistant	Resistant
GD45	Guangdong	Floors	Susceptible	Susceptible	Susceptible	Susceptible	Susceptible	Susceptible	Resistant	Susceptible	Susceptible	Susceptible	Susceptible	Susceptible	Susceptible	Intermediate	Resistant	Susceptible	Susceptible	Resistant	Susceptible	Susceptible	Susceptible	Susceptible	Susceptible	Resistant	Susceptible	Intermediate	Resistant	Resistant
GD46	Guangdong	Vehicle surface	Susceptible	Susceptible	Susceptible	Susceptible	Susceptible	Susceptible	Susceptible	Susceptible	Susceptible	Susceptible	Susceptible	Susceptible	Susceptible	Susceptible	Susceptible	Susceptible	Susceptible	Resistant	Susceptible	Susceptible	Susceptible	Susceptible	Susceptible	Resistant	Susceptible	Susceptible	Resistant	Resistant
GD48	Guangdong	Vehicle surface	Susceptible	Susceptible	Susceptible	Susceptible	Susceptible	Susceptible	Intermediate	Susceptible	Susceptible	Susceptible	Susceptible	Susceptible	Susceptible	Susceptible	Susceptible	Susceptible	Susceptible	Resistant	Resistant	Susceptible	Susceptible	Susceptible	Susceptible	Resistant	Susceptible	Intermediate	Resistant	Susceptible
GD49	Guangdong	Vehicle surface	Susceptible	Susceptible	Susceptible	Susceptible	Susceptible	Susceptible	Susceptible	Susceptible	Susceptible	Susceptible	Susceptible	Susceptible	Susceptible	Susceptible	Susceptible	Susceptible	Susceptible	Resistant	Susceptible	Susceptible	Susceptible	Resistant	Resistant	Resistant	Resistant	Susceptible	Resistant	Resistant
GD50	Guangdong	Vehicle surface	Susceptible	Susceptible	Susceptible	Susceptible	Susceptible	Susceptible	Resistant	Susceptible	Susceptible	Susceptible	Susceptible	Susceptible	Susceptible	Susceptible	Intermediate	Susceptible	Susceptible	Susceptible	Resistant	Susceptible	Susceptible	Susceptible	Susceptible	Susceptible	Susceptible	Resistant	Resistant	Susceptible
GD51	Guangdong	Fecal slurry	Susceptible	Susceptible	Susceptible	Susceptible	Susceptible	Susceptible	Intermediate	Susceptible	Susceptible	Susceptible	Susceptible	Susceptible	Susceptible	Susceptible	Susceptible	Susceptible	Susceptible	Resistant	Resistant	Susceptible	Susceptible	Susceptible	Susceptible	Resistant	Susceptible	Susceptible	Resistant	Susceptible
GD52	Guangdong	Fecal slurry	Susceptible	Resistant	Intermediate	Susceptible	Susceptible	Susceptible	Intermediate	Susceptible	Susceptible	Susceptible	Susceptible	Susceptible	Susceptible	Susceptible	Susceptible	Susceptible	Susceptible	Resistant	Resistant	Susceptible	Intermediate	Susceptible	Susceptible	Resistant	Susceptible	Resistant	Resistant	Susceptible
GD53	Guangdong	Fecal slurry	Susceptible	Susceptible	Susceptible	Susceptible	Susceptible	Susceptible	Susceptible	Susceptible	Susceptible	Susceptible	Susceptible	Susceptible	Susceptible	Susceptible	Susceptible	Susceptible	Susceptible	Susceptible	Resistant	Susceptible	Susceptible	Susceptible	Susceptible	Resistant	Susceptible	Resistant	Resistant	Susceptible
GD54	Guangdong	Fecal slurry	Susceptible	Susceptible	Susceptible	Susceptible	Susceptible	Susceptible	Intermediate	Susceptible	Susceptible	Susceptible	Susceptible	Susceptible	Susceptible	Susceptible	Intermediate	Susceptible	Susceptible	Resistant	Resistant	Susceptible	Susceptible	Susceptible	Susceptible	Resistant	Susceptible	Susceptible	Resistant	Susceptible
GX1	Guangxi	Healthy pigs	Susceptible	Susceptible	Susceptible	Susceptible	Susceptible	Susceptible	Susceptible	Susceptible	Susceptible	Susceptible	Susceptible	Susceptible	Susceptible	Susceptible	Intermediate	Susceptible	Susceptible	Susceptible	Susceptible	Susceptible	Susceptible	Susceptible	Susceptible	Resistant	Susceptible	Resistant	Resistant	Resistant
GX2	Guangxi	Healthy pigs	Susceptible	Susceptible	Susceptible	Susceptible	Susceptible	Susceptible	Susceptible	Susceptible	Susceptible	Susceptible	Susceptible	Susceptible	Susceptible	Susceptible	Susceptible	Susceptible	Susceptible	Susceptible	Susceptible	Susceptible	Susceptible	Susceptible	Susceptible	Susceptible	Susceptible	Susceptible	Susceptible	Resistant
GX3	Guangxi	Healthy pigs	Susceptible	Susceptible	Susceptible	Susceptible	Susceptible	Susceptible	Susceptible	Susceptible	Susceptible	Susceptible	Susceptible	Susceptible	Susceptible	Susceptible	Susceptible	Susceptible	Susceptible	Susceptible	Susceptible	Susceptible	Susceptible	Susceptible	Susceptible	Susceptible	Susceptible	Susceptible	Resistant	Resistant
GX4	Guangxi	Healthy pigs	Susceptible	Susceptible	Susceptible	Susceptible	Susceptible	Susceptible	Susceptible	Susceptible	Susceptible	Susceptible	Susceptible	Susceptible	Susceptible	Susceptible	Intermediate	Susceptible	Susceptible	Susceptible	Resistant	Susceptible	Susceptible	Susceptible	Susceptible	Susceptible	Susceptible	Resistant	Resistant	Resistant
GX5	Guangxi	Healthy pigs	Susceptible	Susceptible	Susceptible	Susceptible	Susceptible	Susceptible	Susceptible	Susceptible	Susceptible	Susceptible	Susceptible	Susceptible	Susceptible	Susceptible	Susceptible	Susceptible	Susceptible	Susceptible	Susceptible	Susceptible	Susceptible	Susceptible	Susceptible	Susceptible	Susceptible	Susceptible	Resistant	Resistant
GX6	Guangxi	Healthy pigs	Susceptible	Susceptible	Susceptible	Susceptible	Susceptible	Susceptible	Susceptible	Susceptible	Susceptible	Susceptible	Susceptible	Susceptible	Susceptible	Susceptible	Susceptible	Susceptible	Susceptible	Susceptible	Susceptible	Susceptible	Susceptible	Susceptible	Susceptible	Susceptible	Susceptible	Susceptible	Resistant	Resistant
GX7	Guangxi	Healthy pigs	Susceptible	Susceptible	Susceptible	Susceptible	Susceptible	Susceptible	Resistant	Susceptible	Susceptible	Susceptible	Susceptible	Susceptible	Susceptible	Resistant	Resistant	Resistant	Susceptible	Susceptible	Susceptible	Susceptible	Intermediate	Susceptible	Susceptible	Resistant	Susceptible	Susceptible	Resistant	Susceptible
GX9	Guangxi	Food troughs	Susceptible	Susceptible	Susceptible	Susceptible	Susceptible	Susceptible	Intermediate	Susceptible	Susceptible	Susceptible	Susceptible	Susceptible	Susceptible	Intermediate	Intermediate	Susceptible	Susceptible	Susceptible	Resistant	Susceptible	Susceptible	Susceptible	Susceptible	Resistant	Susceptible	Susceptible	Resistant	Resistant
GX10	Guangxi	Food troughs	Susceptible	Susceptible	Susceptible	Susceptible	Susceptible	Susceptible	Susceptible	Susceptible	Susceptible	Susceptible	Susceptible	Susceptible	Susceptible	Susceptible	Intermediate	Susceptible	Susceptible	Resistant	Resistant	Susceptible	Susceptible	Resistant	Resistant	Resistant	Resistant	Susceptible	Resistant	Resistant
GX11	Guangxi	Food troughs	Susceptible	Susceptible	Susceptible	Susceptible	Susceptible	Susceptible	Intermediate	Susceptible	Susceptible	Susceptible	Susceptible	Susceptible	Susceptible	Susceptible	Intermediate	Susceptible	Susceptible	Resistant	Resistant	Susceptible	Susceptible	Susceptible	Susceptible	Resistant	Susceptible	Intermediate	Resistant	Susceptible
GX13	Guangxi	Healthy pigs	Susceptible	Susceptible	Susceptible	Susceptible	Susceptible	Susceptible	Susceptible	Susceptible	Susceptible	Susceptible	Susceptible	Susceptible	Susceptible	Susceptible	Intermediate	Susceptible	Susceptible	Resistant	Resistant	Susceptible	Susceptible	Susceptible	Susceptible	Resistant	Susceptible	Susceptible	Resistant	Susceptible
GX14	Guangxi	Healthy pigs	Susceptible	Susceptible	Susceptible	Susceptible	Susceptible	Susceptible	Susceptible	Susceptible	Susceptible	Susceptible	Susceptible	Susceptible	Susceptible	Susceptible	Resistant	Susceptible	Susceptible	Resistant	Resistant	Susceptible	Susceptible	Susceptible	Susceptible	Resistant	Susceptible	Intermediate	Resistant	Resistant
GX15	Guangxi	Healthy pigs	Susceptible	Susceptible	Susceptible	Susceptible	Susceptible	Susceptible	Intermediate	Susceptible	Susceptible	Susceptible	Susceptible	Susceptible	Susceptible	Intermediate	Intermediate	Susceptible	Susceptible	Resistant	Resistant	Susceptible	Susceptible	Susceptible	Susceptible	Resistant	Susceptible	Resistant	Resistant	Resistant
GX16	Guangxi	Healthy pigs	Susceptible	Susceptible	Susceptible	Susceptible	Susceptible	Susceptible	Intermediate	Susceptible	Susceptible	Susceptible	Susceptible	Susceptible	Susceptible	Intermediate	Resistant	Susceptible	Susceptible	Resistant	Resistant	Susceptible	Susceptible	Susceptible	Susceptible	Resistant	Susceptible	Resistant	Resistant	Resistant
GX17	Guangxi	Healthy pigs	Susceptible	Susceptible	Susceptible	Susceptible	Susceptible	Susceptible	Susceptible	Susceptible	Susceptible	Susceptible	Susceptible	Susceptible	Susceptible	Susceptible	Intermediate	Susceptible	Susceptible	Resistant	Resistant	Susceptible	Susceptible	Resistant	Intermediate	Resistant	Susceptible	Intermediate	Resistant	Resistant
GX18	Guangxi	Healthy pigs	Susceptible	Susceptible	Susceptible	Susceptible	Susceptible	Susceptible	Resistant	Resistant	Susceptible	Susceptible	Resistant	Resistant	Resistant	Susceptible	Resistant	Susceptible	Susceptible	Susceptible	Resistant	Resistant	Susceptible	Susceptible	Susceptible	Resistant	Susceptible	Susceptible	Resistant	Resistant
GX20	Guangxi	Healthy pigs	Susceptible	Resistant	Intermediate	Susceptible	Susceptible	Susceptible	Susceptible	Susceptible	Susceptible	Susceptible	Susceptible	Susceptible	Susceptible	Susceptible	Intermediate	Susceptible	Susceptible	Resistant	Susceptible	Susceptible	Susceptible	Susceptible	Susceptible	Resistant	Susceptible	Susceptible	Resistant	Resistant
GX21	Guangxi	Healthy pigs	Susceptible	Susceptible	Susceptible	Susceptible	Susceptible	Susceptible	Susceptible	Susceptible	Susceptible	Susceptible	Susceptible	Susceptible	Susceptible	Susceptible	Susceptible	Susceptible	Susceptible	Resistant	Resistant	Susceptible	Intermediate	Resistant	Resistant	Resistant	Resistant	Resistant	Resistant	Resistant
GX22	Guangxi	Healthy pigs	Susceptible	Susceptible	Susceptible	Susceptible	Susceptible	Susceptible	Resistant	Susceptible	Susceptible	Susceptible	Susceptible	Susceptible	Susceptible	Susceptible	Intermediate	Susceptible	Susceptible	Resistant	Resistant	Susceptible	Susceptible	Susceptible	Susceptible	Resistant	Susceptible	Intermediate	Resistant	Resistant
GX23	Guangxi	Healthy pigs	Susceptible	Susceptible	Susceptible	Susceptible	Susceptible	Susceptible	Susceptible	Susceptible	Susceptible	Susceptible	Susceptible	Susceptible	Susceptible	Susceptible	Intermediate	Susceptible	Susceptible	Susceptible	Resistant	Susceptible	Susceptible	Susceptible	Susceptible	Susceptible	Susceptible	Resistant	Resistant	Resistant
GX24	Guangxi	Healthy pigs	Susceptible	Susceptible	Susceptible	Susceptible	Susceptible	Susceptible	Intermediate	Susceptible	Susceptible	Susceptible	Susceptible	Susceptible	Susceptible	Intermediate	Intermediate	Susceptible	Susceptible	Resistant	Resistant	Susceptible	Intermediate	Susceptible	Susceptible	Susceptible	Susceptible	Resistant	Resistant	Resistant
GX25	Guangxi	Healthy pigs	Susceptible	Resistant	Resistant	Susceptible	Susceptible	Susceptible	Resistant	Susceptible	Susceptible	Susceptible	Susceptible	Susceptible	Susceptible	Susceptible	Resistant	Susceptible	Susceptible	Resistant	Resistant	Susceptible	Susceptible	Susceptible	Susceptible	Resistant	Susceptible	Intermediate	Resistant	Susceptible
GX26	Guangxi	Floors	Susceptible	Resistant	Intermediate	Susceptible	Susceptible	Susceptible	Resistant	Resistant	Susceptible	Resistant	Resistant	Resistant	Resistant	Intermediate	Resistant	Resistant	Susceptible	Resistant	Resistant	Susceptible	Resistant	Resistant	Resistant	Resistant	Resistant	Resistant	Resistant	Resistant
GX27	Guangxi	Floors	Susceptible	Susceptible	Susceptible	Susceptible	Susceptible	Susceptible	Susceptible	Susceptible	Susceptible	Susceptible	Susceptible	Susceptible	Susceptible	Susceptible	Susceptible	Susceptible	Susceptible	Susceptible	Resistant	Susceptible	Susceptible	Susceptible	Susceptible	Resistant	Susceptible	Susceptible	Resistant	Resistant
GX28	Guangxi	Floors	Susceptible	Susceptible	Susceptible	Susceptible	Susceptible	Susceptible	Susceptible	Susceptible	Susceptible	Susceptible	Susceptible	Susceptible	Susceptible	Susceptible	Susceptible	Susceptible	Susceptible	Susceptible	Susceptible	Susceptible	Susceptible	Susceptible	Susceptible	Susceptible	Susceptible	Resistant	Resistant	Resistant
GX29	Guangxi	Floors	Susceptible	Susceptible	Susceptible	Susceptible	Susceptible	Susceptible	Resistant	Resistant	Susceptible	Susceptible	Resistant	Intermediate	Susceptible	Intermediate	Resistant	Susceptible	Susceptible	Resistant	Resistant	Susceptible	Susceptible	Susceptible	Susceptible	Susceptible	Susceptible	Susceptible	Resistant	Resistant
GX30	Guangxi	Floors	Susceptible	Susceptible	Susceptible	Susceptible	Susceptible	Susceptible	Susceptible	Susceptible	Susceptible	Susceptible	Susceptible	Susceptible	Susceptible	Susceptible	Susceptible	Susceptible	Susceptible	Susceptible	Susceptible	Susceptible	Susceptible	Susceptible	Susceptible	Susceptible	Susceptible	Susceptible	Resistant	Resistant
GX32	Guangxi	Food troughs	Susceptible	Susceptible	Susceptible	Susceptible	Susceptible	Susceptible	Resistant	Susceptible	Susceptible	Susceptible	Susceptible	Susceptible	Susceptible	Resistant	Resistant	Resistant	Susceptible	Resistant	Resistant	Susceptible	Intermediate	Resistant	Resistant	Resistant	Resistant	Susceptible	Resistant	Resistant
GX34	Guangxi	Food troughs	Susceptible	Susceptible	Susceptible	Susceptible	Susceptible	Susceptible	Susceptible	Susceptible	Susceptible	Susceptible	Susceptible	Susceptible	Susceptible	Susceptible	Susceptible	Susceptible	Susceptible	Susceptible	Susceptible	Susceptible	Susceptible	Susceptible	Susceptible	Susceptible	Susceptible	Susceptible	Resistant	Resistant
GX36	Guangxi	Fecal slurry	Susceptible	Susceptible	Susceptible	Susceptible	Susceptible	Susceptible	Intermediate	Susceptible	Susceptible	Susceptible	Susceptible	Susceptible	Susceptible	Susceptible	Intermediate	Susceptible	Susceptible	Susceptible	Resistant	Susceptible	Susceptible	Susceptible	Susceptible	Resistant	Susceptible	Intermediate	Resistant	Resistant
GX37	Guangxi	Fecal slurry	Susceptible	Susceptible	Susceptible	Susceptible	Susceptible	Susceptible	Resistant	Resistant	Susceptible	Susceptible	Resistant	Resistant	Resistant	Susceptible	Intermediate	Susceptible	Susceptible	Resistant	Resistant	Susceptible	Susceptible	Susceptible	Susceptible	Susceptible	Susceptible	Susceptible	Resistant	Resistant
GX38	Guangxi	Fecal slurry	Susceptible	Susceptible	Susceptible	Susceptible	Susceptible	Susceptible	Resistant	Intermediate	Intermediate	Susceptible	Resistant	Susceptible	Susceptible	Resistant	Intermediate	Susceptible	Susceptible	Susceptible	Resistant	Susceptible	Susceptible	Susceptible	Susceptible	Resistant	Susceptible	Susceptible	Resistant	Resistant
GX39	Guangxi	Fecal slurry	Susceptible	Susceptible	Susceptible	Susceptible	Susceptible	Susceptible	Intermediate	Susceptible	Susceptible	Susceptible	Susceptible	Susceptible	Susceptible	Resistant	Resistant	Susceptible	Susceptible	Susceptible	Resistant	Susceptible	Susceptible	Susceptible	Susceptible	Resistant	Susceptible	Intermediate	Resistant	Resistant
GX44	Guangxi	Nipple drinker	Susceptible	Susceptible	Intermediate	Susceptible	Susceptible	Susceptible	Resistant	Intermediate	Resistant	Susceptible	Susceptible	Susceptible	Susceptible	Resistant	Intermediate	Susceptible	Susceptible	Resistant	Resistant	Susceptible	Resistant	Susceptible	Susceptible	Resistant	Susceptible	Resistant	Resistant	Resistant
GX45	Guangxi	Nipple drinker	Susceptible	Susceptible	Susceptible	Susceptible	Susceptible	Susceptible	Susceptible	Susceptible	Susceptible	Susceptible	Susceptible	Susceptible	Susceptible	Susceptible	Susceptible	Susceptible	Susceptible	Susceptible	Resistant	Susceptible	Susceptible	Susceptible	Susceptible	Resistant	Susceptible	Susceptible	Resistant	Resistant
GZ1	Guizhou	Healthy pigs	Susceptible	Susceptible	Susceptible	Susceptible	Susceptible	Susceptible	Susceptible	Susceptible	Susceptible	Susceptible	Susceptible	Susceptible	Susceptible	Susceptible	Susceptible	Susceptible	Susceptible	Resistant	Resistant	Susceptible	Susceptible	Susceptible	Susceptible	Susceptible	Susceptible	Susceptible	Resistant	Resistant
GZ2	Guizhou	Healthy pigs	Susceptible	Susceptible	Susceptible	Susceptible	Susceptible	Susceptible	Susceptible	Susceptible	Susceptible	Susceptible	Susceptible	Susceptible	Susceptible	Susceptible	Susceptible	Susceptible	Susceptible	Resistant	Intermediate	Susceptible	Susceptible	Susceptible	Susceptible	Resistant	Susceptible	Susceptible	Resistant	Resistant
GZ3	Guizhou	Healthy pigs	Susceptible	Susceptible	Susceptible	Susceptible	Susceptible	Susceptible	Susceptible	Susceptible	Susceptible	Susceptible	Susceptible	Susceptible	Susceptible	Susceptible	Susceptible	Susceptible	Susceptible	Susceptible	Susceptible	Susceptible	Susceptible	Susceptible	Susceptible	Resistant	Susceptible	Susceptible	Resistant	Resistant
GZ4	Guizhou	Healthy pigs	Susceptible	Susceptible	Susceptible	Susceptible	Susceptible	Susceptible	Susceptible	Susceptible	Susceptible	Susceptible	Susceptible	Susceptible	Susceptible	Susceptible	Susceptible	Susceptible	Susceptible	Resistant	Resistant	Susceptible	Resistant	Susceptible	Susceptible	Resistant	Susceptible	Susceptible	Resistant	Resistant
GZ5	Guizhou	Healthy pigs	Susceptible	Intermediate	Susceptible	Susceptible	Susceptible	Susceptible	Susceptible	Susceptible	Susceptible	Susceptible	Susceptible	Susceptible	Susceptible	Susceptible	Susceptible	Susceptible	Susceptible	Resistant	Resistant	Susceptible	Susceptible	Susceptible	Susceptible	Resistant	Susceptible	Susceptible	Resistant	Resistant
GZ6	Guizhou	Healthy pigs	Susceptible	Susceptible	Susceptible	Susceptible	Susceptible	Susceptible	Susceptible	Susceptible	Susceptible	Susceptible	Susceptible	Susceptible	Susceptible	Susceptible	Susceptible	Susceptible	Susceptible	Susceptible	Resistant	Susceptible	Susceptible	Susceptible	Susceptible	Resistant	Susceptible	Susceptible	Susceptible	Resistant
GZ7	Guizhou	Healthy pigs	Susceptible	Susceptible	Susceptible	Susceptible	Susceptible	Susceptible	Susceptible	Susceptible	Susceptible	Susceptible	Susceptible	Susceptible	Susceptible	Susceptible	Intermediate	Susceptible	Susceptible	Resistant	Resistant	Susceptible	Susceptible	Susceptible	Susceptible	Resistant	Susceptible	Susceptible	Resistant	Resistant
GZ8	Guizhou	Healthy pigs	Susceptible	Susceptible	Susceptible	Susceptible	Susceptible	Susceptible	Susceptible	Susceptible	Susceptible	Susceptible	Susceptible	Susceptible	Susceptible	Susceptible	Susceptible	Susceptible	Susceptible	Resistant	Resistant	Susceptible	Susceptible	Susceptible	Susceptible	Resistant	Susceptible	Susceptible	Resistant	Resistant
GZ9	Guizhou	Healthy pigs	Susceptible	Resistant	Resistant	Susceptible	Susceptible	Susceptible	Susceptible	Resistant	Susceptible	Susceptible	Resistant	Susceptible	Susceptible	Susceptible	Intermediate	Susceptible	Susceptible	Resistant	Resistant	Susceptible	Susceptible	Susceptible	Susceptible	Resistant	Susceptible	Susceptible	Resistant	Resistant
GZ10	Guizhou	Healthy pigs	Susceptible	Intermediate	Intermediate	Susceptible	Susceptible	Susceptible	Resistant	Resistant	Susceptible	Susceptible	Resistant	Susceptible	Intermediate	Susceptible	Intermediate	Susceptible	Susceptible	Resistant	Resistant	Susceptible	Resistant	Susceptible	Susceptible	Resistant	Susceptible	Susceptible	Resistant	Resistant
GZ11	Guizhou	Floors	Susceptible	Susceptible	Susceptible	Susceptible	Susceptible	Susceptible	Susceptible	Susceptible	Susceptible	Susceptible	Susceptible	Susceptible	Susceptible	Susceptible	Susceptible	Susceptible	Susceptible	Susceptible	Susceptible	Susceptible	Susceptible	Susceptible	Susceptible	Resistant	Susceptible	Susceptible	Resistant	Resistant
GZ12	Guizhou	Floors	Susceptible	Resistant	Intermediate	Susceptible	Susceptible	Susceptible	Resistant	Resistant	Resistant	Intermediate	Resistant	Susceptible	Susceptible	Resistant	Intermediate	Susceptible	Resistant	Resistant	Resistant	Susceptible	Susceptible	Susceptible	Susceptible	Susceptible	Susceptible	Susceptible	Resistant	Susceptible
GZ14	Guizhou	Floors	Susceptible	Susceptible	Susceptible	Susceptible	Susceptible	Susceptible	Susceptible	Susceptible	Susceptible	Susceptible	Susceptible	Susceptible	Susceptible	Susceptible	Susceptible	Susceptible	Susceptible	Resistant	Resistant	Susceptible	Resistant	Susceptible	Susceptible	Resistant	Susceptible	Intermediate	Resistant	Resistant
GZ16	Guizhou	Food troughs	Susceptible	Susceptible	Susceptible	Susceptible	Susceptible	Susceptible	Susceptible	Resistant	Susceptible	Susceptible	Resistant	Susceptible	Susceptible	Susceptible	Susceptible	Susceptible	Susceptible	Susceptible	Resistant	Resistant	Susceptible	Susceptible	Susceptible	Susceptible	Susceptible	Susceptible	Susceptible	Susceptible
GZ18	Guizhou	Food troughs	Susceptible	Susceptible	Susceptible	Susceptible	Susceptible	Susceptible	Resistant	Resistant	Susceptible	Susceptible	Resistant	Susceptible	Susceptible	Susceptible	Intermediate	Susceptible	Susceptible	Susceptible	Resistant	Resistant	Susceptible	Susceptible	Susceptible	Resistant	Susceptible	Susceptible	Resistant	Resistant
GZ23	Guizhou	Fecal slurry	Susceptible	Resistant	Susceptible	Susceptible	Susceptible	Susceptible	Susceptible	Susceptible	Susceptible	Susceptible	Susceptible	Susceptible	Susceptible	Susceptible	Susceptible	Susceptible	Susceptible	Resistant	Resistant	Susceptible	Susceptible	Susceptible	Susceptible	Resistant	Susceptible	Susceptible	Resistant	Resistant
GZ24	Guizhou	Fecal slurry	Susceptible	Susceptible	Susceptible	Susceptible	Susceptible	Susceptible	Susceptible	Susceptible	Susceptible	Susceptible	Susceptible	Susceptible	Susceptible	Susceptible	Susceptible	Susceptible	Susceptible	Resistant	Resistant	Susceptible	Susceptible	Susceptible	Susceptible	Resistant	Susceptible	Susceptible	Resistant	Resistant
GZ25	Guizhou	Fecal slurry	Susceptible	Susceptible	Susceptible	Susceptible	Susceptible	Susceptible	Susceptible	Susceptible	Susceptible	Susceptible	Susceptible	Susceptible	Susceptible	Susceptible	Susceptible	Susceptible	Susceptible	Resistant	Resistant	Susceptible	Susceptible	Susceptible	Susceptible	Resistant	Susceptible	Susceptible	Resistant	Resistant
GZ26	Guizhou	Diarrheal feces	Susceptible	Susceptible	Susceptible	Susceptible	Susceptible	Susceptible	Susceptible	Susceptible	Susceptible	Susceptible	Susceptible	Susceptible	Susceptible	Susceptible	Susceptible	Susceptible	Susceptible	Susceptible	Susceptible	Susceptible	Susceptible	Susceptible	Susceptible	Resistant	Susceptible	Susceptible	Susceptible	Susceptible
GZ27	Guizhou	Diarrheal feces	Susceptible	Resistant	Susceptible	Susceptible	Susceptible	Susceptible	Intermediate	Susceptible	Susceptible	Susceptible	Susceptible	Susceptible	Susceptible	Susceptible	Resistant	Susceptible	Susceptible	Resistant	Resistant	Susceptible	Susceptible	Susceptible	Susceptible	Resistant	Susceptible	Resistant	Resistant	Resistant
GZ28	Guizhou	Diarrheal feces	Susceptible	Susceptible	Susceptible	Susceptible	Susceptible	Susceptible	Susceptible	Susceptible	Susceptible	Susceptible	Susceptible	Susceptible	Susceptible	Susceptible	Susceptible	Susceptible	Susceptible	Resistant	Susceptible	Susceptible	Susceptible	Susceptible	Susceptible	Resistant	Susceptible	Susceptible	Resistant	Resistant
GZ29	Guizhou	Diarrheal feces	Susceptible	Susceptible	Susceptible	Susceptible	Susceptible	Susceptible	Susceptible	Susceptible	Susceptible	Susceptible	Susceptible	Susceptible	Susceptible	Susceptible	Susceptible	Susceptible	Susceptible	Resistant	Resistant	Susceptible	Intermediate	Susceptible	Susceptible	Resistant	Susceptible	Susceptible	Resistant	Susceptible
GZ30	Guizhou	Diarrheal feces	Susceptible	Susceptible	Susceptible	Susceptible	Susceptible	Susceptible	Susceptible	Susceptible	Susceptible	Susceptible	Susceptible	Susceptible	Susceptible	Susceptible	Susceptible	Susceptible	Susceptible	Resistant	Resistant	Susceptible	Resistant	Susceptible	Susceptible	Resistant	Susceptible	Susceptible	Resistant	Susceptible
GZ31	Guizhou	Diarrheal feces	Susceptible	Intermediate	Intermediate	Susceptible	Susceptible	Susceptible	Resistant	Resistant	Susceptible	Susceptible	Resistant	Susceptible	Susceptible	Susceptible	Intermediate	Susceptible	Susceptible	Resistant	Resistant	Susceptible	Resistant	Susceptible	Susceptible	Resistant	Susceptible	Susceptible	Resistant	Resistant
GZ34	Guizhou	Diarrheal feces	Susceptible	Resistant	Intermediate	Susceptible	Susceptible	Susceptible	Resistant	Resistant	Susceptible	Susceptible	Resistant	Susceptible	Susceptible	Susceptible	Resistant	Susceptible	Susceptible	Resistant	Resistant	Susceptible	Resistant	Susceptible	Susceptible	Susceptible	Susceptible	Resistant	Resistant	Resistant
GZ35	Guizhou	Diarrheal feces	Susceptible	Susceptible	Susceptible	Susceptible	Susceptible	Susceptible	Susceptible	Susceptible	Susceptible	Susceptible	Susceptible	Susceptible	Susceptible	Susceptible	Susceptible	Susceptible	Susceptible	Resistant	Resistant	Susceptible	Susceptible	Susceptible	Susceptible	Resistant	Susceptible	Susceptible	Resistant	Resistant
GZ36	Guizhou	Diarrheal feces	Susceptible	Susceptible	Susceptible	Susceptible	Susceptible	Susceptible	Susceptible	Susceptible	Susceptible	Susceptible	Intermediate	Susceptible	Susceptible	Susceptible	Susceptible	Susceptible	Susceptible	Resistant	Resistant	Susceptible	Susceptible	Susceptible	Susceptible	Susceptible	Susceptible	Intermediate	Resistant	Resistant
GZ37	Guizhou	Diarrheal feces	Susceptible	Susceptible	Susceptible	Susceptible	Susceptible	Susceptible	Susceptible	Susceptible	Susceptible	Susceptible	Susceptible	Susceptible	Susceptible	Susceptible	Intermediate	Susceptible	Susceptible	Resistant	Susceptible	Susceptible	Susceptible	Susceptible	Susceptible	Resistant	Susceptible	Susceptible	Resistant	Resistant
GZ39	Guizhou	Diarrheal feces	Susceptible	Resistant	Intermediate	Susceptible	Susceptible	Susceptible	Intermediate	Susceptible	Susceptible	Susceptible	Susceptible	Susceptible	Susceptible	Susceptible	Intermediate	Susceptible	Susceptible	Resistant	Resistant	Susceptible	Susceptible	Susceptible	Susceptible	Resistant	Susceptible	Resistant	Resistant	Resistant
GZ40	Guizhou	Diarrheal feces	Susceptible	Intermediate	Resistant	Susceptible	Susceptible	Susceptible	Resistant	Resistant	Susceptible	Susceptible	Resistant	Susceptible	Resistant	Susceptible	Intermediate	Susceptible	Susceptible	Susceptible	Resistant	Susceptible	Susceptible	Susceptible	Susceptible	Resistant	Susceptible	Susceptible	Resistant	Susceptible
GZ41	Guizhou	Nipple drinker	Susceptible	Susceptible	Susceptible	Susceptible	Susceptible	Susceptible	Susceptible	Susceptible	Susceptible	Susceptible	Susceptible	Susceptible	Susceptible	Susceptible	Susceptible	Susceptible	Susceptible	Susceptible	Susceptible	Susceptible	Susceptible	Susceptible	Susceptible	Susceptible	Susceptible	Susceptible	Resistant	Resistant
GZ42	Guizhou	Nipple drinker	Susceptible	Susceptible	Susceptible	Susceptible	Susceptible	Susceptible	Susceptible	Susceptible	Susceptible	Susceptible	Susceptible	Susceptible	Susceptible	Susceptible	Susceptible	Susceptible	Susceptible	Resistant	Resistant	Susceptible	Susceptible	Susceptible	Susceptible	Resistant	Susceptible	Susceptible	Resistant	Resistant
GZ43	Guizhou	Nipple drinker	Susceptible	Susceptible	Susceptible	Susceptible	Susceptible	Susceptible	Resistant	Resistant	Susceptible	Susceptible	Resistant	Resistant	Resistant	Susceptible	Susceptible	Susceptible	Susceptible	Resistant	Resistant	Susceptible	Susceptible	Susceptible	Susceptible	Resistant	Susceptible	Intermediate	Resistant	Resistant
GZ44	Guizhou	Nipple drinker	Susceptible	Susceptible	Susceptible	Susceptible	Susceptible	Susceptible	Susceptible	Susceptible	Susceptible	Susceptible	Susceptible	Susceptible	Susceptible	Susceptible	Susceptible	Susceptible	Susceptible	Susceptible	Susceptible	Susceptible	Susceptible	Susceptible	Susceptible	Resistant	Susceptible	Susceptible	Resistant	Susceptible
GZ45	Guizhou	Nipple drinker	Susceptible	Susceptible	Susceptible	Susceptible	Susceptible	Susceptible	Susceptible	Susceptible	Susceptible	Susceptible	Susceptible	Susceptible	Susceptible	Susceptible	Susceptible	Susceptible	Susceptible	Resistant	Resistant	Susceptible	Susceptible	Susceptible	Susceptible	Resistant	Susceptible	Resistant	Resistant	Susceptible
GZ46	Guizhou	Vehicle surface	Susceptible	Susceptible	Susceptible	Susceptible	Susceptible	Susceptible	Resistant	Susceptible	Resistant	Susceptible	Susceptible	Susceptible	Susceptible	Resistant	Intermediate	Susceptible	Susceptible	Susceptible	Susceptible	Susceptible	Resistant	Susceptible	Susceptible	Susceptible	Susceptible	Susceptible	Susceptible	Resistant
GZ48	Guizhou	Vehicle surface	Susceptible	Susceptible	Susceptible	Susceptible	Susceptible	Susceptible	Susceptible	Susceptible	Susceptible	Susceptible	Susceptible	Susceptible	Susceptible	Susceptible	Susceptible	Susceptible	Susceptible	Susceptible	Susceptible	Susceptible	Susceptible	Susceptible	Susceptible	Susceptible	Susceptible	Susceptible	Susceptible	Susceptible
GZ49	Guizhou	Vehicle surface	Susceptible	Susceptible	Susceptible	Susceptible	Susceptible	Susceptible	Susceptible	Susceptible	Susceptible	Susceptible	Susceptible	Susceptible	Susceptible	Susceptible	Susceptible	Susceptible	Susceptible	Resistant	Resistant	Resistant	Intermediate	Susceptible	Susceptible	Resistant	Susceptible	Susceptible	Susceptible	Resistant
GZ51	Guizhou	Healthy pigs	Susceptible	Susceptible	Susceptible	Susceptible	Susceptible	Susceptible	Resistant	Resistant	Susceptible	Susceptible	Resistant	Resistant	Resistant	Susceptible	Resistant	Susceptible	Susceptible	Resistant	Resistant	Resistant	Susceptible	Susceptible	Susceptible	Resistant	Susceptible	Resistant	Resistant	Resistant
GZ55	Guizhou	Healthy pigs	Susceptible	Resistant	Intermediate	Susceptible	Susceptible	Susceptible	Resistant	Resistant	Resistant	Intermediate	Resistant	Susceptible	Susceptible	Resistant	Resistant	Susceptible	Susceptible	Resistant	Resistant	Susceptible	Susceptible	Resistant	Resistant	Resistant	Resistant	Resistant	Resistant	Resistant
GZ56	Guizhou	Diarrheal feces	Susceptible	Susceptible	Susceptible	Susceptible	Susceptible	Susceptible	Susceptible	Susceptible	Susceptible	Susceptible	Susceptible	Susceptible	Susceptible	Susceptible	Susceptible	Susceptible	Susceptible	Resistant	Resistant	Susceptible	Susceptible	Susceptible	Susceptible	Resistant	Susceptible	Susceptible	Resistant	Resistant
GZ57	Guizhou	Healthy pigs	Susceptible	Resistant	Intermediate	Susceptible	Susceptible	Susceptible	Susceptible	Susceptible	Susceptible	Susceptible	Susceptible	Susceptible	Susceptible	Susceptible	Resistant	Susceptible	Susceptible	Resistant	Resistant	Susceptible	Susceptible	Susceptible	Susceptible	Resistant	Susceptible	Resistant	Resistant	Resistant
GZ58	Guizhou	Healthy pigs	Susceptible	Susceptible	Susceptible	Susceptible	Susceptible	Susceptible	Susceptible	Susceptible	Susceptible	Susceptible	Susceptible	Susceptible	Susceptible	Susceptible	Susceptible	Susceptible	Susceptible	Resistant	Resistant	Susceptible	Susceptible	Susceptible	Susceptible	Resistant	Susceptible	Resistant	Resistant	Susceptible
GZ59	Guizhou	Healthy pigs	Susceptible	Resistant	Susceptible	Susceptible	Susceptible	Susceptible	Susceptible	Susceptible	Susceptible	Susceptible	Susceptible	Susceptible	Susceptible	Susceptible	Susceptible	Susceptible	Susceptible	Resistant	Resistant	Susceptible	Susceptible	Resistant	Intermediate	Resistant	Intermediate	Resistant	Resistant	Resistant
GZ60	Guizhou	Healthy pigs	Susceptible	Susceptible	Susceptible	Susceptible	Susceptible	Susceptible	Susceptible	Susceptible	Susceptible	Susceptible	Susceptible	Susceptible	Susceptible	Susceptible	Susceptible	Susceptible	Susceptible	Resistant	Resistant	Susceptible	Susceptible	Susceptible	Susceptible	Resistant	Susceptible	Intermediate	Resistant	Susceptible
GZ61	Guizhou	Healthy pigs	Susceptible	Susceptible	Susceptible	Susceptible	Susceptible	Susceptible	Susceptible	Susceptible	Susceptible	Susceptible	Susceptible	Susceptible	Susceptible	Susceptible	Intermediate	Susceptible	Susceptible	Resistant	Resistant	Susceptible	Susceptible	Susceptible	Susceptible	Resistant	Susceptible	Resistant	Resistant	Resistant
GZ62	Guizhou	Healthy pigs	Susceptible	Susceptible	Susceptible	Susceptible	Susceptible	Susceptible	Susceptible	Susceptible	Susceptible	Susceptible	Susceptible	Susceptible	Susceptible	Susceptible	Susceptible	Susceptible	Susceptible	Resistant	Susceptible	Susceptible	Susceptible	Susceptible	Susceptible	Resistant	Susceptible	Susceptible	Resistant	Susceptible
GZ63	Guizhou	Healthy pigs	Susceptible	Susceptible	Susceptible	Susceptible	Susceptible	Susceptible	Susceptible	Susceptible	Susceptible	Susceptible	Susceptible	Susceptible	Susceptible	Susceptible	Intermediate	Susceptible	Susceptible	Resistant	Susceptible	Susceptible	Susceptible	Susceptible	Susceptible	Resistant	Susceptible	Susceptible	Resistant	Susceptible
GZ64	Guizhou	Healthy pigs	Susceptible	Susceptible	Susceptible	Susceptible	Susceptible	Susceptible	Resistant	Resistant	Susceptible	Susceptible	Resistant	Resistant	Resistant	Susceptible	Susceptible	Susceptible	Susceptible	Resistant	Resistant	Susceptible	Resistant	Resistant	Resistant	Resistant	Resistant	Susceptible	Resistant	Susceptible
GZ65	Guizhou	Healthy pigs	Susceptible	Susceptible	Susceptible	Susceptible	Susceptible	Susceptible	Susceptible	Susceptible	Susceptible	Susceptible	Susceptible	Susceptible	Susceptible	Susceptible	Susceptible	Susceptible	Susceptible	Resistant	Susceptible	Susceptible	Susceptible	Susceptible	Susceptible	Resistant	Susceptible	Susceptible	Resistant	Susceptible
GZ67	Guizhou	Healthy pigs	Susceptible	Susceptible	Susceptible	Susceptible	Susceptible	Susceptible	Susceptible	Susceptible	Susceptible	Susceptible	Susceptible	Susceptible	Susceptible	Susceptible	Susceptible	Susceptible	Susceptible	Susceptible	Susceptible	Susceptible	Susceptible	Susceptible	Susceptible	Susceptible	Susceptible	Susceptible	Susceptible	Susceptible
GZ69	Guizhou	Healthy pigs	Susceptible	Susceptible	Susceptible	Susceptible	Susceptible	Susceptible	Susceptible	Susceptible	Susceptible	Susceptible	Susceptible	Susceptible	Susceptible	Susceptible	Susceptible	Susceptible	Susceptible	Resistant	Susceptible	Susceptible	Susceptible	Susceptible	Susceptible	Resistant	Susceptible	Susceptible	Resistant	Susceptible
GZ71	Guizhou	Healthy pigs	Susceptible	Susceptible	Susceptible	Susceptible	Susceptible	Susceptible	Susceptible	Susceptible	Susceptible	Susceptible	Susceptible	Susceptible	Susceptible	Susceptible	Susceptible	Susceptible	Susceptible	Susceptible	Susceptible	Susceptible	Susceptible	Susceptible	Susceptible	Susceptible	Susceptible	Susceptible	Susceptible	Susceptible
GZ73	Guizhou	Healthy pigs	Susceptible	Susceptible	Susceptible	Susceptible	Susceptible	Susceptible	Susceptible	Susceptible	Susceptible	Susceptible	Susceptible	Susceptible	Susceptible	Susceptible	Susceptible	Susceptible	Susceptible	Susceptible	Susceptible	Susceptible	Resistant	Susceptible	Susceptible	Susceptible	Susceptible	Intermediate	Resistant	Susceptible
GZ74	Guizhou	Healthy pigs	Susceptible	Susceptible	Susceptible	Susceptible	Susceptible	Susceptible	Susceptible	Susceptible	Susceptible	Susceptible	Susceptible	Susceptible	Susceptible	Susceptible	Susceptible	Susceptible	Susceptible	Resistant	Resistant	Susceptible	Resistant	Susceptible	Susceptible	Resistant	Susceptible	Susceptible	Resistant	Resistant
GZ75	Guizhou	Healthy pigs	Susceptible	Susceptible	Susceptible	Susceptible	Susceptible	Susceptible	Susceptible	Susceptible	Susceptible	Susceptible	Susceptible	Susceptible	Susceptible	Susceptible	Susceptible	Susceptible	Susceptible	Resistant	Resistant	Susceptible	Susceptible	Susceptible	Susceptible	Resistant	Susceptible	Susceptible	Resistant	Resistant
GZ76	Guizhou	Healthy pigs	Susceptible	Susceptible	Susceptible	Susceptible	Susceptible	Susceptible	Susceptible	Susceptible	Susceptible	Susceptible	Susceptible	Susceptible	Susceptible	Susceptible	Susceptible	Susceptible	Susceptible	Resistant	Resistant	Susceptible	Susceptible	Susceptible	Susceptible	Resistant	Susceptible	Susceptible	Resistant	Susceptible
GZ77	Guizhou	Healthy pigs	Susceptible	Susceptible	Susceptible	Susceptible	Susceptible	Susceptible	Susceptible	Susceptible	Susceptible	Susceptible	Susceptible	Susceptible	Susceptible	Susceptible	Susceptible	Susceptible	Susceptible	Susceptible	Susceptible	Susceptible	Susceptible	Susceptible	Susceptible	Resistant	Susceptible	Susceptible	Susceptible	Susceptible
GZ78	Guizhou	Floors	Susceptible	Susceptible	Susceptible	Susceptible	Susceptible	Susceptible	Susceptible	Susceptible	Susceptible	Susceptible	Susceptible	Susceptible	Susceptible	Susceptible	Intermediate	Susceptible	Susceptible	Resistant	Resistant	Susceptible	Susceptible	Susceptible	Susceptible	Resistant	Susceptible	Resistant	Resistant	Resistant
GZ79	Guizhou	Floors	Susceptible	Susceptible	Susceptible	Susceptible	Susceptible	Susceptible	Susceptible	Susceptible	Susceptible	Susceptible	Susceptible	Susceptible	Susceptible	Susceptible	Susceptible	Susceptible	Susceptible	Resistant	Resistant	Susceptible	Susceptible	Susceptible	Susceptible	Resistant	Susceptible	Susceptible	Susceptible	Resistant
GZ80	Guizhou	Floors	Susceptible	Susceptible	Susceptible	Susceptible	Susceptible	Susceptible	Intermediate	Susceptible	Susceptible	Susceptible	Susceptible	Susceptible	Susceptible	Susceptible	Intermediate	Susceptible	Susceptible	Resistant	Resistant	Susceptible	Susceptible	Susceptible	Susceptible	Resistant	Susceptible	Intermediate	Resistant	Susceptible
GZ81	Guizhou	Floors	Susceptible	Susceptible	Susceptible	Susceptible	Susceptible	Susceptible	Susceptible	Susceptible	Susceptible	Susceptible	Susceptible	Susceptible	Susceptible	Susceptible	Susceptible	Susceptible	Susceptible	Susceptible	Susceptible	Susceptible	Susceptible	Susceptible	Susceptible	Resistant	Susceptible	Susceptible	Susceptible	Susceptible
GZ82	Guizhou	Floors	Susceptible	Susceptible	Susceptible	Susceptible	Susceptible	Susceptible	Susceptible	Susceptible	Susceptible	Susceptible	Susceptible	Susceptible	Susceptible	Susceptible	Susceptible	Susceptible	Susceptible	Susceptible	Intermediate	Susceptible	Susceptible	Susceptible	Susceptible	Resistant	Susceptible	Susceptible	Resistant	Susceptible
GZ85	Guizhou	Food troughs	Susceptible	Susceptible	Susceptible	Susceptible	Susceptible	Susceptible	Susceptible	Susceptible	Susceptible	Susceptible	Susceptible	Susceptible	Susceptible	Susceptible	Susceptible	Susceptible	Susceptible	Resistant	Resistant	Susceptible	Susceptible	Susceptible	Susceptible	Susceptible	Susceptible	Susceptible	Resistant	Susceptible
GZ86	Guizhou	Food troughs	Susceptible	Resistant	Intermediate	Susceptible	Susceptible	Susceptible	Resistant	Resistant	Susceptible	Susceptible	Resistant	Resistant	Susceptible	Susceptible	Susceptible	Susceptible	Susceptible	Resistant	Resistant	Susceptible	Susceptible	Susceptible	Susceptible	Resistant	Susceptible	Susceptible	Resistant	Susceptible
GZ89	Guizhou	Nipple drinker	Susceptible	Susceptible	Susceptible	Susceptible	Susceptible	Susceptible	Susceptible	Resistant	Susceptible	Susceptible	Resistant	Susceptible	Susceptible	Susceptible	Susceptible	Susceptible	Susceptible	Susceptible	Resistant	Susceptible	Susceptible	Susceptible	Susceptible	Susceptible	Susceptible	Susceptible	Susceptible	Susceptible
GZ92	Guizhou	Nipple drinker	Susceptible	Susceptible	Susceptible	Susceptible	Susceptible	Susceptible	Susceptible	Susceptible	Susceptible	Susceptible	Susceptible	Susceptible	Susceptible	Susceptible	Susceptible	Susceptible	Susceptible	Resistant	Resistant	Susceptible	Susceptible	Susceptible	Susceptible	Resistant	Susceptible	Susceptible	Resistant	Susceptible
GZ95	Guizhou	Fecal slurry	Susceptible	Resistant	Susceptible	Susceptible	Susceptible	Susceptible	Susceptible	Susceptible	Susceptible	Susceptible	Susceptible	Susceptible	Susceptible	Susceptible	Susceptible	Susceptible	Susceptible	Resistant	Resistant	Susceptible	Susceptible	Resistant	Susceptible	Susceptible	Susceptible	Resistant	Resistant	Susceptible
GZ98	Guizhou	Nipple drinker	Susceptible	Susceptible	Susceptible	Susceptible	Susceptible	Susceptible	Resistant	Intermediate	Susceptible	Susceptible	Resistant	Susceptible	Intermediate	Intermediate	Resistant	Susceptible	Susceptible	Resistant	Resistant	Susceptible	Resistant	Susceptible	Resistant	Resistant	Resistant	Resistant	Resistant	Resistant
GZ99	Guizhou	Nipple drinker	Susceptible	Susceptible	Susceptible	Susceptible	Susceptible	Susceptible	Susceptible	Susceptible	Susceptible	Susceptible	Susceptible	Susceptible	Intermediate	Susceptible	Intermediate	Susceptible	Susceptible	Susceptible	Resistant	Susceptible	Susceptible	Susceptible	Susceptible	Resistant	Susceptible	Resistant	Resistant	Susceptible
GZ103	Guizhou	Healthy pigs	Susceptible	Susceptible	Susceptible	Susceptible	Susceptible	Susceptible	Susceptible	Susceptible	Susceptible	Susceptible	Susceptible	Susceptible	Susceptible	Susceptible	Susceptible	Susceptible	Susceptible	Susceptible	Resistant	Susceptible	Susceptible	Susceptible	Susceptible	Susceptible	Susceptible	Resistant	Resistant	Resistant
GZ104	Guizhou	Healthy pigs	Susceptible	Resistant	Intermediate	Susceptible	Susceptible	Susceptible	Susceptible	Susceptible	Susceptible	Susceptible	Susceptible	Susceptible	Susceptible	Susceptible	Susceptible	Susceptible	Susceptible	Resistant	Resistant	Susceptible	Susceptible	Susceptible	Susceptible	Resistant	Susceptible	Intermediate	Resistant	Resistant
GZ105	Guizhou	Healthy pigs	Susceptible	Susceptible	Susceptible	Susceptible	Susceptible	Susceptible	Susceptible	Susceptible	Susceptible	Susceptible	Susceptible	Susceptible	Susceptible	Susceptible	Susceptible	Susceptible	Susceptible	Resistant	Resistant	Susceptible	Susceptible	Susceptible	Susceptible	Resistant	Susceptible	Susceptible	Resistant	Resistant
GZ106	Guizhou	Healthy pigs	Susceptible	Resistant	Intermediate	Susceptible	Susceptible	Susceptible	Susceptible	Susceptible	Susceptible	Susceptible	Susceptible	Susceptible	Susceptible	Susceptible	Susceptible	Susceptible	Susceptible	Resistant	Resistant	Susceptible	Susceptible	Resistant	Intermediate	Resistant	Intermediate	Susceptible	Resistant	Susceptible
GZ107	Guizhou	Healthy pigs	Susceptible	Resistant	Intermediate	Susceptible	Susceptible	Susceptible	Susceptible	Susceptible	Susceptible	Susceptible	Susceptible	Susceptible	Susceptible	Susceptible	Susceptible	Susceptible	Susceptible	Resistant	Susceptible	Susceptible	Susceptible	Resistant	Intermediate	Resistant	Intermediate	Susceptible	Resistant	Susceptible
GZ110	Guizhou	Healthy pigs	Susceptible	Resistant	Susceptible	Susceptible	Susceptible	Susceptible	Susceptible	Susceptible	Susceptible	Susceptible	Susceptible	Susceptible	Susceptible	Susceptible	Resistant	Susceptible	Susceptible	Resistant	Susceptible	Susceptible	Susceptible	Resistant	Susceptible	Resistant	Intermediate	Susceptible	Resistant	Susceptible
GZ111	Guizhou	Healthy pigs	Susceptible	Susceptible	Susceptible	Susceptible	Susceptible	Susceptible	Susceptible	Susceptible	Susceptible	Susceptible	Susceptible	Susceptible	Susceptible	Susceptible	Susceptible	Susceptible	Susceptible	Resistant	Susceptible	Susceptible	Intermediate	Susceptible	Susceptible	Susceptible	Susceptible	Intermediate	Resistant	Susceptible
GZ112	Guizhou	Healthy pigs	Susceptible	Susceptible	Susceptible	Susceptible	Susceptible	Susceptible	Susceptible	Susceptible	Susceptible	Susceptible	Susceptible	Susceptible	Susceptible	Susceptible	Susceptible	Susceptible	Susceptible	Resistant	Intermediate	Susceptible	Susceptible	Susceptible	Susceptible	Susceptible	Susceptible	Susceptible	Resistant	Susceptible
GZ113	Guizhou	Food troughs	Susceptible	Susceptible	Susceptible	Susceptible	Susceptible	Susceptible	Susceptible	Susceptible	Susceptible	Susceptible	Susceptible	Susceptible	Susceptible	Susceptible	Susceptible	Susceptible	Susceptible	Resistant	Resistant	Susceptible	Susceptible	Susceptible	Susceptible	Resistant	Susceptible	Susceptible	Resistant	Resistant
GZ114	Guizhou	Food troughs	Susceptible	Susceptible	Susceptible	Susceptible	Susceptible	Susceptible	Susceptible	Susceptible	Susceptible	Susceptible	Susceptible	Susceptible	Susceptible	Susceptible	Susceptible	Susceptible	Susceptible	Resistant	Susceptible	Susceptible	Susceptible	Susceptible	Susceptible	Resistant	Susceptible	Susceptible	Resistant	Resistant
GZ115	Guizhou	Food troughs	Susceptible	Susceptible	Susceptible	Susceptible	Susceptible	Susceptible	Susceptible	Susceptible	Susceptible	Susceptible	Susceptible	Susceptible	Susceptible	Susceptible	Susceptible	Susceptible	Susceptible	Resistant	Resistant	Susceptible	Susceptible	Susceptible	Susceptible	Susceptible	Susceptible	Susceptible	Resistant	Resistant
GZ116	Guizhou	Food troughs	Susceptible	Resistant	Intermediate	Susceptible	Susceptible	Susceptible	Susceptible	Susceptible	Susceptible	Susceptible	Susceptible	Susceptible	Susceptible	Susceptible	Susceptible	Susceptible	Susceptible	Resistant	Resistant	Susceptible	Susceptible	Resistant	Susceptible	Resistant	Intermediate	Susceptible	Resistant	Susceptible
GZ117	Guizhou	Food troughs	Susceptible	Resistant	Intermediate	Susceptible	Susceptible	Susceptible	Intermediate	Susceptible	Susceptible	Susceptible	Susceptible	Susceptible	Susceptible	Susceptible	Resistant	Susceptible	Susceptible	Resistant	Susceptible	Susceptible	Susceptible	Resistant	Susceptible	Resistant	Intermediate	Susceptible	Resistant	Susceptible
GZ119	Guizhou	Floors	Susceptible	Susceptible	Susceptible	Susceptible	Susceptible	Susceptible	Susceptible	Susceptible	Susceptible	Susceptible	Susceptible	Susceptible	Susceptible	Susceptible	Susceptible	Susceptible	Susceptible	Resistant	Susceptible	Susceptible	Intermediate	Susceptible	Susceptible	Susceptible	Susceptible	Susceptible	Resistant	Susceptible
GZ121	Guizhou	Floors	Susceptible	Susceptible	Susceptible	Susceptible	Susceptible	Susceptible	Susceptible	Susceptible	Susceptible	Susceptible	Susceptible	Susceptible	Susceptible	Susceptible	Susceptible	Susceptible	Susceptible	Resistant	Resistant	Susceptible	Susceptible	Susceptible	Susceptible	Resistant	Susceptible	Susceptible	Resistant	Susceptible
GZ122	Guizhou	Floors	Susceptible	Susceptible	Susceptible	Susceptible	Susceptible	Susceptible	Susceptible	Susceptible	Susceptible	Susceptible	Susceptible	Susceptible	Susceptible	Susceptible	Susceptible	Susceptible	Susceptible	Resistant	Susceptible	Susceptible	Susceptible	Susceptible	Susceptible	Susceptible	Susceptible	Susceptible	Resistant	Susceptible
GZ124	Guizhou	Diarrheal feces	Susceptible	Susceptible	Susceptible	Susceptible	Susceptible	Susceptible	Susceptible	Susceptible	Susceptible	Susceptible	Susceptible	Susceptible	Susceptible	Susceptible	Susceptible	Susceptible	Susceptible	Resistant	Susceptible	Susceptible	Susceptible	Susceptible	Susceptible	Resistant	Susceptible	Susceptible	Resistant	Susceptible
GZ126	Guizhou	Diarrheal feces	Susceptible	Resistant	Intermediate	Susceptible	Susceptible	Susceptible	Susceptible	Susceptible	Susceptible	Susceptible	Susceptible	Susceptible	Susceptible	Susceptible	Susceptible	Susceptible	Susceptible	Resistant	Susceptible	Susceptible	Susceptible	Resistant	Susceptible	Resistant	Intermediate	Susceptible	Resistant	Susceptible
GZ127	Guizhou	Diarrheal feces	Susceptible	Resistant	Intermediate	Susceptible	Susceptible	Susceptible	Susceptible	Susceptible	Susceptible	Susceptible	Susceptible	Susceptible	Susceptible	Susceptible	Resistant	Susceptible	Susceptible	Resistant	Susceptible	Susceptible	Susceptible	Resistant	Intermediate	Resistant	Intermediate	Susceptible	Resistant	Susceptible
GZ128	Guizhou	Diarrheal feces	Susceptible	Resistant	Intermediate	Susceptible	Susceptible	Susceptible	Intermediate	Susceptible	Susceptible	Susceptible	Susceptible	Susceptible	Susceptible	Susceptible	Resistant	Susceptible	Susceptible	Resistant	Susceptible	Susceptible	Susceptible	Resistant	Susceptible	Resistant	Intermediate	Susceptible	Resistant	Susceptible
GZ129	Guizhou	Diarrheal feces	Susceptible	Resistant	Susceptible	Susceptible	Susceptible	Susceptible	Susceptible	Susceptible	Susceptible	Susceptible	Susceptible	Susceptible	Susceptible	Susceptible	Susceptible	Susceptible	Susceptible	Resistant	Resistant	Susceptible	Susceptible	Susceptible	Susceptible	Resistant	Susceptible	Susceptible	Resistant	Resistant
GZ130	Guizhou	Diarrheal feces	Susceptible	Susceptible	Susceptible	Susceptible	Susceptible	Susceptible	Susceptible	Susceptible	Susceptible	Susceptible	Susceptible	Susceptible	Susceptible	Susceptible	Intermediate	Susceptible	Susceptible	Resistant	Susceptible	Susceptible	Susceptible	Susceptible	Susceptible	Resistant	Susceptible	Susceptible	Resistant	Resistant
GZ131	Guizhou	Diarrheal feces	Susceptible	Resistant	Intermediate	Susceptible	Susceptible	Susceptible	Susceptible	Susceptible	Susceptible	Susceptible	Susceptible	Susceptible	Susceptible	Susceptible	Susceptible	Susceptible	Susceptible	Resistant	Resistant	Susceptible	Susceptible	Resistant	Intermediate	Resistant	Intermediate	Susceptible	Resistant	Susceptible
GZ132	Guizhou	Diarrheal feces	Susceptible	Resistant	Intermediate	Susceptible	Susceptible	Susceptible	Susceptible	Susceptible	Susceptible	Susceptible	Susceptible	Susceptible	Susceptible	Susceptible	Susceptible	Susceptible	Susceptible	Resistant	Resistant	Susceptible	Susceptible	Resistant	Intermediate	Resistant	Intermediate	Susceptible	Resistant	Susceptible
GZ133	Guizhou	Diarrheal feces	Susceptible	Resistant	Intermediate	Susceptible	Susceptible	Susceptible	Susceptible	Susceptible	Susceptible	Susceptible	Susceptible	Susceptible	Susceptible	Susceptible	Susceptible	Susceptible	Susceptible	Resistant	Susceptible	Susceptible	Susceptible	Resistant	Susceptible	Resistant	Intermediate	Susceptible	Resistant	Susceptible
GZ134	Guizhou	Diarrheal feces	Susceptible	Susceptible	Susceptible	Susceptible	Susceptible	Susceptible	Susceptible	Susceptible	Susceptible	Susceptible	Susceptible	Susceptible	Susceptible	Susceptible	Susceptible	Susceptible	Susceptible	Susceptible	Resistant	Susceptible	Susceptible	Susceptible	Susceptible	Susceptible	Susceptible	Intermediate	Susceptible	Susceptible
GZ135	Guizhou	Diarrheal feces	Susceptible	Resistant	Intermediate	Susceptible	Susceptible	Susceptible	Susceptible	Susceptible	Susceptible	Susceptible	Susceptible	Susceptible	Susceptible	Susceptible	Susceptible	Susceptible	Susceptible	Resistant	Resistant	Susceptible	Susceptible	Resistant	Intermediate	Resistant	Intermediate	Susceptible	Resistant	Susceptible
GZ136	Guizhou	Diarrheal feces	Susceptible	Susceptible	Susceptible	Susceptible	Susceptible	Susceptible	Susceptible	Susceptible	Susceptible	Susceptible	Susceptible	Susceptible	Susceptible	Susceptible	Susceptible	Susceptible	Susceptible	Resistant	Susceptible	Susceptible	Susceptible	Susceptible	Susceptible	Susceptible	Susceptible	Susceptible	Resistant	Susceptible
GZ137	Guizhou	Diarrheal feces	Susceptible	Susceptible	Susceptible	Susceptible	Susceptible	Susceptible	Susceptible	Susceptible	Susceptible	Susceptible	Susceptible	Susceptible	Susceptible	Susceptible	Susceptible	Susceptible	Susceptible	Resistant	Resistant	Susceptible	Susceptible	Susceptible	Susceptible	Resistant	Susceptible	Susceptible	Resistant	Susceptible
HN1	Hainan	Floors	Susceptible	Resistant	Resistant	Susceptible	Susceptible	Susceptible	Intermediate	Susceptible	Susceptible	Susceptible	Susceptible	Susceptible	Susceptible	Susceptible	Intermediate	Susceptible	Susceptible	Resistant	Resistant	Susceptible	Intermediate	Resistant	Resistant	Resistant	Resistant	Intermediate	Resistant	Resistant
HN2	Hainan	Floors	Susceptible	Susceptible	Susceptible	Susceptible	Susceptible	Susceptible	Susceptible	Susceptible	Susceptible	Susceptible	Susceptible	Susceptible	Susceptible	Susceptible	Susceptible	Susceptible	Susceptible	Resistant	Resistant	Susceptible	Resistant	Susceptible	Susceptible	Resistant	Susceptible	Susceptible	Resistant	Susceptible
HN4	Hainan	Floors	Susceptible	Susceptible	Susceptible	Susceptible	Susceptible	Susceptible	Susceptible	Susceptible	Susceptible	Susceptible	Susceptible	Susceptible	Susceptible	Susceptible	Susceptible	Susceptible	Susceptible	Resistant	Resistant	Susceptible	Susceptible	Susceptible	Susceptible	Resistant	Susceptible	Susceptible	Resistant	Susceptible
HN6	Hainan	Floors	Susceptible	Susceptible	Susceptible	Susceptible	Susceptible	Susceptible	Susceptible	Susceptible	Susceptible	Susceptible	Susceptible	Susceptible	Susceptible	Susceptible	Intermediate	Susceptible	Susceptible	Resistant	Resistant	Susceptible	Susceptible	Susceptible	Susceptible	Resistant	Susceptible	Resistant	Resistant	Susceptible
HN7	Hainan	Floors	Susceptible	Resistant	Intermediate	Susceptible	Susceptible	Susceptible	Susceptible	Susceptible	Susceptible	Susceptible	Susceptible	Susceptible	Susceptible	Susceptible	Susceptible	Susceptible	Susceptible	Resistant	Resistant	Susceptible	Susceptible	Susceptible	Susceptible	Resistant	Susceptible	Intermediate	Resistant	Resistant
HN8	Hainan	Floors	Susceptible	Susceptible	Susceptible	Susceptible	Susceptible	Susceptible	Susceptible	Susceptible	Susceptible	Susceptible	Susceptible	Susceptible	Susceptible	Susceptible	Susceptible	Susceptible	Susceptible	Resistant	Resistant	Susceptible	Intermediate	Resistant	Resistant	Resistant	Resistant	Resistant	Resistant	Susceptible
HN9	Hainan	Floors	Susceptible	Susceptible	Susceptible	Susceptible	Susceptible	Susceptible	Susceptible	Susceptible	Susceptible	Susceptible	Susceptible	Susceptible	Susceptible	Susceptible	Susceptible	Susceptible	Susceptible	Resistant	Resistant	Susceptible	Susceptible	Susceptible	Susceptible	Resistant	Susceptible	Intermediate	Resistant	Susceptible
HN10	Hainan	Floors	Susceptible	Resistant	Intermediate	Susceptible	Susceptible	Susceptible	Susceptible	Susceptible	Susceptible	Susceptible	Susceptible	Susceptible	Susceptible	Susceptible	Intermediate	Susceptible	Susceptible	Resistant	Resistant	Susceptible	Susceptible	Susceptible	Susceptible	Resistant	Susceptible	Intermediate	Resistant	Resistant
HN13	Hainan	Food troughs	Susceptible	Susceptible	Susceptible	Susceptible	Susceptible	Susceptible	Susceptible	Susceptible	Susceptible	Susceptible	Susceptible	Susceptible	Susceptible	Susceptible	Susceptible	Susceptible	Susceptible	Resistant	Resistant	Susceptible	Susceptible	Susceptible	Susceptible	Resistant	Susceptible	Resistant	Resistant	Susceptible
HN14	Hainan	Food troughs	Susceptible	Susceptible	Intermediate	Susceptible	Susceptible	Susceptible	Susceptible	Susceptible	Susceptible	Susceptible	Susceptible	Susceptible	Susceptible	Intermediate	Resistant	Susceptible	Susceptible	Resistant	Resistant	Susceptible	Resistant	Intermediate	Susceptible	Resistant	Susceptible	Susceptible	Resistant	Susceptible
HN15	Hainan	Food troughs	Susceptible	Susceptible	Susceptible	Susceptible	Susceptible	Susceptible	Resistant	Resistant	Susceptible	Susceptible	Resistant	Susceptible	Susceptible	Susceptible	Intermediate	Susceptible	Susceptible	Resistant	Resistant	Susceptible	Susceptible	Resistant	Resistant	Resistant	Resistant	Susceptible	Resistant	Susceptible
HN16	Hainan	Food troughs	Susceptible	Susceptible	Susceptible	Susceptible	Susceptible	Susceptible	Intermediate	Susceptible	Susceptible	Susceptible	Susceptible	Susceptible	Susceptible	Susceptible	Intermediate	Susceptible	Susceptible	Resistant	Resistant	Susceptible	Resistant	Susceptible	Susceptible	Resistant	Susceptible	Susceptible	Resistant	Resistant
HN17	Hainan	Food troughs	Susceptible	Susceptible	Susceptible	Susceptible	Susceptible	Susceptible	Susceptible	Susceptible	Susceptible	Susceptible	Susceptible	Susceptible	Susceptible	Susceptible	Susceptible	Susceptible	Susceptible	Resistant	Resistant	Susceptible	Susceptible	Susceptible	Susceptible	Resistant	Susceptible	Intermediate	Resistant	Resistant
HN18	Hainan	Food troughs	Susceptible	Susceptible	Susceptible	Susceptible	Susceptible	Susceptible	Susceptible	Susceptible	Susceptible	Susceptible	Susceptible	Susceptible	Susceptible	Susceptible	Intermediate	Susceptible	Susceptible	Resistant	Resistant	Susceptible	Intermediate	Susceptible	Susceptible	Resistant	Susceptible	Intermediate	Resistant	Resistant
HN19	Hainan	Food troughs	Susceptible	Susceptible	Susceptible	Susceptible	Susceptible	Susceptible	Susceptible	Susceptible	Susceptible	Susceptible	Susceptible	Susceptible	Susceptible	Susceptible	Susceptible	Susceptible	Susceptible	Susceptible	Susceptible	Susceptible	Susceptible	Susceptible	Susceptible	Susceptible	Susceptible	Susceptible	Resistant	Resistant
HN20	Hainan	Food troughs	Susceptible	Susceptible	Susceptible	Susceptible	Susceptible	Susceptible	Intermediate	Susceptible	Susceptible	Susceptible	Susceptible	Susceptible	Susceptible	Susceptible	Resistant	Susceptible	Susceptible	Resistant	Resistant	Susceptible	Susceptible	Susceptible	Susceptible	Resistant	Susceptible	Resistant	Resistant	Susceptible
HN22	Hainan	Nipple drinker	Susceptible	Susceptible	Susceptible	Susceptible	Susceptible	Susceptible	Susceptible	Susceptible	Susceptible	Susceptible	Susceptible	Susceptible	Susceptible	Susceptible	Susceptible	Susceptible	Susceptible	Resistant	Resistant	Susceptible	Susceptible	Susceptible	Susceptible	Resistant	Susceptible	Susceptible	Resistant	Resistant
HN23	Hainan	Nipple drinker	Susceptible	Susceptible	Susceptible	Susceptible	Susceptible	Susceptible	Susceptible	Susceptible	Susceptible	Susceptible	Susceptible	Susceptible	Susceptible	Susceptible	Susceptible	Susceptible	Susceptible	Resistant	Resistant	Susceptible	Susceptible	Susceptible	Susceptible	Susceptible	Susceptible	Susceptible	Resistant	Susceptible
HN24	Hainan	Nipple drinker	Susceptible	Resistant	Intermediate	Susceptible	Susceptible	Susceptible	Susceptible	Susceptible	Susceptible	Susceptible	Susceptible	Susceptible	Susceptible	Susceptible	Susceptible	Susceptible	Susceptible	Resistant	Resistant	Susceptible	Intermediate	Resistant	Resistant	Resistant	Resistant	Intermediate	Resistant	Susceptible
HN25	Hainan	Nipple drinker	Susceptible	Resistant	Resistant	Susceptible	Susceptible	Susceptible	Resistant	Resistant	Susceptible	Susceptible	Resistant	Susceptible	Resistant	Susceptible	Susceptible	Susceptible	Susceptible	Resistant	Resistant	Resistant	Susceptible	Resistant	Resistant	Resistant	Resistant	Susceptible	Resistant	Resistant
HN26	Hainan	Nipple drinker	Susceptible	Resistant	Intermediate	Susceptible	Susceptible	Susceptible	Susceptible	Susceptible	Susceptible	Susceptible	Susceptible	Susceptible	Susceptible	Susceptible	Susceptible	Susceptible	Susceptible	Resistant	Resistant	Susceptible	Intermediate	Susceptible	Susceptible	Resistant	Susceptible	Susceptible	Resistant	Susceptible
HN27	Hainan	Nipple drinker	Susceptible	Susceptible	Susceptible	Susceptible	Susceptible	Susceptible	Intermediate	Susceptible	Susceptible	Susceptible	Susceptible	Susceptible	Susceptible	Susceptible	Susceptible	Susceptible	Susceptible	Resistant	Resistant	Susceptible	Intermediate	Susceptible	Susceptible	Resistant	Susceptible	Resistant	Resistant	Resistant
HN28	Hainan	Nipple drinker	Susceptible	Resistant	Intermediate	Susceptible	Susceptible	Susceptible	Susceptible	Susceptible	Susceptible	Susceptible	Susceptible	Susceptible	Susceptible	Susceptible	Susceptible	Susceptible	Susceptible	Resistant	Resistant	Susceptible	Intermediate	Resistant	Resistant	Resistant	Resistant	Susceptible	Resistant	Resistant
HN29	Hainan	Nipple drinker	Susceptible	Susceptible	Susceptible	Susceptible	Susceptible	Susceptible	Susceptible	Susceptible	Susceptible	Susceptible	Susceptible	Susceptible	Susceptible	Susceptible	Resistant	Susceptible	Susceptible	Resistant	Resistant	Susceptible	Resistant	Susceptible	Susceptible	Resistant	Susceptible	Susceptible	Resistant	Resistant
HN30	Hainan	Nipple drinker	Susceptible	Susceptible	Intermediate	Susceptible	Susceptible	Susceptible	Resistant	Intermediate	Resistant	Susceptible	Susceptible	Susceptible	Susceptible	Resistant	Resistant	Susceptible	Susceptible	Resistant	Resistant	Susceptible	Intermediate	Susceptible	Susceptible	Resistant	Susceptible	Intermediate	Resistant	Resistant
HN31	Hainan	Fecal slurry	Susceptible	Susceptible	Susceptible	Susceptible	Susceptible	Susceptible	Susceptible	Susceptible	Susceptible	Susceptible	Susceptible	Susceptible	Susceptible	Susceptible	Susceptible	Susceptible	Susceptible	Resistant	Resistant	Susceptible	Susceptible	Susceptible	Susceptible	Resistant	Susceptible	Susceptible	Resistant	Resistant
HN35	Hainan	Fecal slurry	Susceptible	Resistant	Resistant	Susceptible	Susceptible	Susceptible	Susceptible	Susceptible	Susceptible	Susceptible	Susceptible	Susceptible	Susceptible	Susceptible	Intermediate	Susceptible	Susceptible	Resistant	Resistant	Susceptible	Susceptible	Resistant	Resistant	Resistant	Resistant	Susceptible	Resistant	Resistant
HN37	Hainan	Diarrheal feces	Susceptible	Susceptible	Susceptible	Susceptible	Susceptible	Susceptible	Susceptible	Susceptible	Susceptible	Susceptible	Susceptible	Susceptible	Susceptible	Susceptible	Intermediate	Susceptible	Susceptible	Resistant	Resistant	Susceptible	Susceptible	Intermediate	Susceptible	Resistant	Susceptible	Susceptible	Resistant	Susceptible
HN39	Hainan	Diarrheal feces	Susceptible	Susceptible	Susceptible	Susceptible	Susceptible	Susceptible	Intermediate	Susceptible	Susceptible	Susceptible	Susceptible	Susceptible	Susceptible	Susceptible	Intermediate	Susceptible	Susceptible	Resistant	Resistant	Susceptible	Susceptible	Resistant	Resistant	Resistant	Resistant	Intermediate	Resistant	Susceptible
HN40	Hainan	Diarrheal feces	Susceptible	Resistant	Intermediate	Susceptible	Susceptible	Susceptible	Susceptible	Susceptible	Susceptible	Susceptible	Susceptible	Susceptible	Susceptible	Susceptible	Susceptible	Susceptible	Susceptible	Resistant	Resistant	Susceptible	Susceptible	Susceptible	Susceptible	Resistant	Susceptible	Intermediate	Resistant	Susceptible
HN41	Hainan	Diarrheal feces	Susceptible	Resistant	Intermediate	Susceptible	Susceptible	Susceptible	Susceptible	Susceptible	Susceptible	Susceptible	Susceptible	Susceptible	Susceptible	Susceptible	Susceptible	Susceptible	Susceptible	Resistant	Resistant	Susceptible	Susceptible	Resistant	Resistant	Resistant	Resistant	Susceptible	Resistant	Susceptible
HN43	Hainan	Diarrheal feces	Susceptible	Susceptible	Susceptible	Susceptible	Susceptible	Susceptible	Susceptible	Susceptible	Susceptible	Susceptible	Susceptible	Susceptible	Susceptible	Susceptible	Susceptible	Susceptible	Susceptible	Resistant	Resistant	Susceptible	Susceptible	Susceptible	Susceptible	Resistant	Susceptible	Susceptible	Resistant	Susceptible
HN44	Hainan	Diarrheal feces	Susceptible	Resistant	Intermediate	Susceptible	Susceptible	Susceptible	Susceptible	Susceptible	Susceptible	Susceptible	Susceptible	Susceptible	Susceptible	Susceptible	Susceptible	Susceptible	Susceptible	Resistant	Resistant	Susceptible	Susceptible	Resistant	Resistant	Resistant	Resistant	Intermediate	Resistant	Susceptible
HN45	Hainan	Diarrheal feces	Susceptible	Resistant	Resistant	Susceptible	Susceptible	Susceptible	Intermediate	Susceptible	Susceptible	Susceptible	Susceptible	Susceptible	Susceptible	Susceptible	Intermediate	Susceptible	Susceptible	Resistant	Resistant	Susceptible	Resistant	Resistant	Resistant	Resistant	Resistant	Resistant	Resistant	Resistant
HN46	Hainan	Diarrheal feces	Susceptible	Resistant	Resistant	Susceptible	Susceptible	Susceptible	Susceptible	Susceptible	Susceptible	Susceptible	Susceptible	Susceptible	Susceptible	Susceptible	Susceptible	Susceptible	Susceptible	Resistant	Resistant	Susceptible	Intermediate	Intermediate	Susceptible	Resistant	Susceptible	Resistant	Resistant	Susceptible
HN47	Hainan	Diarrheal feces	Susceptible	Resistant	Resistant	Susceptible	Susceptible	Susceptible	Intermediate	Susceptible	Susceptible	Susceptible	Susceptible	Susceptible	Susceptible	Susceptible	Susceptible	Susceptible	Susceptible	Resistant	Resistant	Susceptible	Susceptible	Resistant	Resistant	Resistant	Resistant	Susceptible	Resistant	Susceptible
HN48	Hainan	Diarrheal feces	Susceptible	Resistant	Intermediate	Susceptible	Susceptible	Susceptible	Susceptible	Susceptible	Susceptible	Susceptible	Susceptible	Susceptible	Susceptible	Susceptible	Intermediate	Susceptible	Susceptible	Resistant	Resistant	Susceptible	Susceptible	Resistant	Resistant	Resistant	Resistant	Resistant	Resistant	Susceptible
HN49	Hainan	Diarrheal feces	Susceptible	Susceptible	Susceptible	Susceptible	Susceptible	Susceptible	Susceptible	Susceptible	Susceptible	Susceptible	Susceptible	Susceptible	Susceptible	Susceptible	Susceptible	Susceptible	Susceptible	Resistant	Resistant	Susceptible	Susceptible	Susceptible	Susceptible	Resistant	Susceptible	Resistant	Resistant	Susceptible
HN50	Hainan	Diarrheal feces	Susceptible	Susceptible	Susceptible	Susceptible	Susceptible	Susceptible	Intermediate	Susceptible	Susceptible	Susceptible	Susceptible	Susceptible	Susceptible	Susceptible	Intermediate	Susceptible	Susceptible	Resistant	Resistant	Susceptible	Resistant	Resistant	Resistant	Resistant	Resistant	Intermediate	Resistant	Susceptible
HN51	Hainan	Healthy pigs	Susceptible	Susceptible	Susceptible	Susceptible	Susceptible	Susceptible	Resistant	Susceptible	Susceptible	Susceptible	Susceptible	Susceptible	Susceptible	Susceptible	Susceptible	Susceptible	Susceptible	Resistant	Resistant	Susceptible	Susceptible	Susceptible	Susceptible	Resistant	Susceptible	Intermediate	Resistant	Susceptible
HN52	Hainan	Healthy pigs	Susceptible	Susceptible	Susceptible	Susceptible	Susceptible	Susceptible	Susceptible	Susceptible	Susceptible	Susceptible	Susceptible	Susceptible	Susceptible	Susceptible	Susceptible	Susceptible	Susceptible	Resistant	Resistant	Susceptible	Susceptible	Susceptible	Susceptible	Resistant	Susceptible	Resistant	Resistant	Resistant
HN53	Hainan	Healthy pigs	Susceptible	Susceptible	Susceptible	Susceptible	Susceptible	Susceptible	Susceptible	Susceptible	Susceptible	Susceptible	Susceptible	Susceptible	Susceptible	Susceptible	Susceptible	Susceptible	Susceptible	Resistant	Resistant	Susceptible	Susceptible	Susceptible	Susceptible	Resistant	Susceptible	Intermediate	Resistant	Resistant
HN54	Hainan	Healthy pigs	Susceptible	Susceptible	Susceptible	Susceptible	Susceptible	Susceptible	Intermediate	Susceptible	Susceptible	Susceptible	Susceptible	Susceptible	Susceptible	Susceptible	Intermediate	Susceptible	Susceptible	Resistant	Resistant	Susceptible	Intermediate	Resistant	Intermediate	Resistant	Resistant	Resistant	Resistant	Susceptible
HN56	Hainan	Healthy pigs	Susceptible	Susceptible	Susceptible	Susceptible	Susceptible	Susceptible	Susceptible	Susceptible	Susceptible	Susceptible	Susceptible	Susceptible	Susceptible	Susceptible	Susceptible	Susceptible	Susceptible	Resistant	Resistant	Susceptible	Intermediate	Susceptible	Susceptible	Resistant	Susceptible	Intermediate	Resistant	Susceptible
HN57	Hainan	Healthy pigs	Susceptible	Susceptible	Susceptible	Susceptible	Susceptible	Susceptible	Susceptible	Susceptible	Susceptible	Susceptible	Susceptible	Susceptible	Susceptible	Susceptible	Intermediate	Susceptible	Susceptible	Susceptible	Resistant	Susceptible	Susceptible	Susceptible	Susceptible	Resistant	Susceptible	Susceptible	Resistant	Resistant
HN58	Hainan	Healthy pigs	Susceptible	Susceptible	Susceptible	Susceptible	Susceptible	Susceptible	Susceptible	Susceptible	Susceptible	Susceptible	Susceptible	Susceptible	Susceptible	Susceptible	Susceptible	Susceptible	Susceptible	Resistant	Resistant	Susceptible	Susceptible	Resistant	Resistant	Resistant	Resistant	Resistant	Resistant	Susceptible
HN59	Hainan	Healthy pigs	Susceptible	Susceptible	Susceptible	Susceptible	Susceptible	Susceptible	Resistant	Susceptible	Susceptible	Susceptible	Susceptible	Susceptible	Susceptible	Intermediate	Resistant	Susceptible	Susceptible	Resistant	Resistant	Susceptible	Susceptible	Resistant	Resistant	Resistant	Resistant	Susceptible	Resistant	Susceptible
HN60	Hainan	Healthy pigs	Susceptible	Susceptible	Susceptible	Susceptible	Susceptible	Susceptible	Susceptible	Susceptible	Susceptible	Susceptible	Susceptible	Susceptible	Susceptible	Susceptible	Susceptible	Susceptible	Susceptible	Resistant	Resistant	Susceptible	Resistant	Susceptible	Susceptible	Resistant	Susceptible	Susceptible	Resistant	Susceptible
HN61	Hainan	Healthy pigs	Susceptible	Susceptible	Susceptible	Susceptible	Susceptible	Susceptible	Susceptible	Susceptible	Susceptible	Susceptible	Susceptible	Susceptible	Susceptible	Susceptible	Intermediate	Susceptible	Susceptible	Resistant	Resistant	Susceptible	Intermediate	Susceptible	Susceptible	Resistant	Susceptible	Resistant	Resistant	Susceptible
HN63	Hainan	Healthy pigs	Susceptible	Susceptible	Susceptible	Susceptible	Susceptible	Susceptible	Intermediate	Susceptible	Susceptible	Susceptible	Susceptible	Susceptible	Susceptible	Susceptible	Susceptible	Susceptible	Susceptible	Resistant	Resistant	Susceptible	Susceptible	Susceptible	Susceptible	Resistant	Susceptible	Intermediate	Resistant	Susceptible
HN64	Hainan	Healthy pigs	Susceptible	Susceptible	Susceptible	Susceptible	Susceptible	Susceptible	Intermediate	Susceptible	Susceptible	Susceptible	Susceptible	Susceptible	Susceptible	Susceptible	Susceptible	Susceptible	Susceptible	Resistant	Resistant	Susceptible	Intermediate	Susceptible	Susceptible	Resistant	Susceptible	Intermediate	Resistant	Susceptible
HB1	Hebei	Healthy pigs	Susceptible	Resistant	Intermediate	Susceptible	Susceptible	Susceptible	Susceptible	Susceptible	Susceptible	Susceptible	Susceptible	Susceptible	Susceptible	Susceptible	Intermediate	Susceptible	Susceptible	Resistant	Resistant	Susceptible	Susceptible	Resistant	Resistant	Resistant	Resistant	Intermediate	Resistant	Resistant
HB2	Hebei	Healthy pigs	Susceptible	Susceptible	Susceptible	Susceptible	Susceptible	Susceptible	Susceptible	Susceptible	Susceptible	Susceptible	Susceptible	Susceptible	Susceptible	Susceptible	Susceptible	Susceptible	Susceptible	Resistant	Resistant	Susceptible	Susceptible	Susceptible	Susceptible	Susceptible	Susceptible	Susceptible	Resistant	Susceptible
HB3	Hebei	Healthy pigs	Susceptible	Susceptible	Susceptible	Susceptible	Susceptible	Susceptible	Resistant	Resistant	Susceptible	Intermediate	Resistant	Resistant	Resistant	Susceptible	Susceptible	Susceptible	Susceptible	Susceptible	Resistant	Susceptible	Susceptible	Susceptible	Susceptible	Resistant	Susceptible	Resistant	Resistant	Susceptible
HB4	Hebei	Healthy pigs	Susceptible	Susceptible	Susceptible	Susceptible	Susceptible	Susceptible	Resistant	Resistant	Susceptible	Intermediate	Resistant	Resistant	Resistant	Susceptible	Intermediate	Susceptible	Susceptible	Resistant	Intermediate	Susceptible	Susceptible	Susceptible	Susceptible	Resistant	Susceptible	Susceptible	Resistant	Resistant
HB6	Hebei	Healthy pigs	Susceptible	Resistant	Resistant	Susceptible	Susceptible	Susceptible	Resistant	Resistant	Susceptible	Resistant	Resistant	Resistant	Resistant	Susceptible	Susceptible	Susceptible	Susceptible	Susceptible	Resistant	Susceptible	Susceptible	Resistant	Resistant	Resistant	Resistant	Susceptible	Resistant	Susceptible
HB7	Hebei	Healthy pigs	Susceptible	Susceptible	Susceptible	Susceptible	Susceptible	Susceptible	Intermediate	Susceptible	Susceptible	Susceptible	Susceptible	Susceptible	Susceptible	Susceptible	Intermediate	Susceptible	Susceptible	Resistant	Susceptible	Susceptible	Susceptible	Susceptible	Susceptible	Resistant	Susceptible	Susceptible	Resistant	Susceptible
HB8	Hebei	Healthy pigs	Susceptible	Susceptible	Susceptible	Susceptible	Susceptible	Susceptible	Susceptible	Susceptible	Susceptible	Susceptible	Susceptible	Susceptible	Susceptible	Susceptible	Susceptible	Susceptible	Susceptible	Susceptible	Resistant	Susceptible	Susceptible	Resistant	Resistant	Resistant	Resistant	Intermediate	Resistant	Susceptible
HB9	Hebei	Healthy pigs	Susceptible	Susceptible	Susceptible	Susceptible	Susceptible	Susceptible	Susceptible	Susceptible	Susceptible	Susceptible	Susceptible	Susceptible	Susceptible	Susceptible	Intermediate	Susceptible	Susceptible	Resistant	Susceptible	Susceptible	Susceptible	Susceptible	Susceptible	Resistant	Susceptible	Susceptible	Resistant	Resistant
HB10	Hebei	Healthy pigs	Susceptible	Susceptible	Susceptible	Susceptible	Susceptible	Susceptible	Intermediate	Susceptible	Susceptible	Susceptible	Susceptible	Susceptible	Susceptible	Susceptible	Intermediate	Susceptible	Susceptible	Resistant	Susceptible	Susceptible	Susceptible	Susceptible	Susceptible	Resistant	Susceptible	Susceptible	Resistant	Resistant
HB11	Hebei	Nipple drinker	Susceptible	Susceptible	Susceptible	Susceptible	Susceptible	Susceptible	Resistant	Resistant	Intermediate	Intermediate	Resistant	Intermediate	Resistant	Susceptible	Intermediate	Susceptible	Susceptible	Resistant	Resistant	Susceptible	Susceptible	Resistant	Resistant	Resistant	Resistant	Resistant	Resistant	Resistant
HB12	Hebei	Nipple drinker	Susceptible	Susceptible	Susceptible	Susceptible	Susceptible	Susceptible	Susceptible	Susceptible	Susceptible	Susceptible	Susceptible	Susceptible	Susceptible	Susceptible	Susceptible	Susceptible	Susceptible	Resistant	Resistant	Susceptible	Susceptible	Susceptible	Susceptible	Resistant	Susceptible	Susceptible	Resistant	Resistant
HB13	Hebei	Nipple drinker	Susceptible	Susceptible	Susceptible	Susceptible	Susceptible	Susceptible	Resistant	Resistant	Susceptible	Susceptible	Resistant	Resistant	Resistant	Susceptible	Susceptible	Susceptible	Susceptible	Susceptible	Susceptible	Susceptible	Susceptible	Susceptible	Susceptible	Susceptible	Susceptible	Susceptible	Resistant	Resistant
HB15	Hebei	Food troughs	Susceptible	Susceptible	Susceptible	Susceptible	Susceptible	Susceptible	Resistant	Resistant	Susceptible	Resistant	Resistant	Resistant	Resistant	Susceptible	Resistant	Susceptible	Susceptible	Resistant	Resistant	Susceptible	Resistant	Resistant	Resistant	Resistant	Resistant	Intermediate	Resistant	Resistant
HB17	Hebei	Food troughs	Susceptible	Susceptible	Susceptible	Susceptible	Susceptible	Susceptible	Resistant	Resistant	Intermediate	Intermediate	Resistant	Resistant	Resistant	Susceptible	Intermediate	Susceptible	Susceptible	Resistant	Resistant	Susceptible	Susceptible	Resistant	Resistant	Resistant	Resistant	Resistant	Resistant	Resistant
HB18	Hebei	Food troughs	Susceptible	Resistant	Intermediate	Susceptible	Susceptible	Susceptible	Intermediate	Susceptible	Susceptible	Susceptible	Susceptible	Susceptible	Susceptible	Intermediate	Intermediate	Susceptible	Susceptible	Resistant	Susceptible	Susceptible	Susceptible	Susceptible	Susceptible	Resistant	Susceptible	Resistant	Resistant	Susceptible
HB19	Hebei	Food troughs	Susceptible	Susceptible	Susceptible	Susceptible	Susceptible	Susceptible	Susceptible	Susceptible	Susceptible	Susceptible	Susceptible	Susceptible	Susceptible	Susceptible	Susceptible	Susceptible	Susceptible	Resistant	Resistant	Susceptible	Susceptible	Susceptible	Susceptible	Resistant	Susceptible	Resistant	Resistant	Resistant
HB20	Hebei	Food troughs	Susceptible	Susceptible	Susceptible	Susceptible	Susceptible	Susceptible	Intermediate	Susceptible	Susceptible	Susceptible	Susceptible	Susceptible	Susceptible	Susceptible	Intermediate	Susceptible	Susceptible	Susceptible	Susceptible	Susceptible	Intermediate	Resistant	Resistant	Resistant	Intermediate	Susceptible	Resistant	Resistant
HB21	Hebei	Floors	Susceptible	Susceptible	Susceptible	Susceptible	Susceptible	Susceptible	Intermediate	Susceptible	Susceptible	Susceptible	Susceptible	Susceptible	Susceptible	Susceptible	Intermediate	Susceptible	Susceptible	Resistant	Susceptible	Susceptible	Susceptible	Susceptible	Susceptible	Resistant	Susceptible	Susceptible	Resistant	Susceptible
HB22	Hebei	Floors	Susceptible	Susceptible	Susceptible	Susceptible	Susceptible	Susceptible	Resistant	Resistant	Susceptible	Intermediate	Resistant	Intermediate	Resistant	Susceptible	Intermediate	Susceptible	Susceptible	Resistant	Intermediate	Susceptible	Susceptible	Susceptible	Susceptible	Resistant	Susceptible	Susceptible	Resistant	Susceptible
HB23	Hebei	Floors	Susceptible	Susceptible	Susceptible	Susceptible	Susceptible	Susceptible	Resistant	Resistant	Susceptible	Susceptible	Resistant	Susceptible	Susceptible	Intermediate	Intermediate	Susceptible	Susceptible	Susceptible	Resistant	Susceptible	Susceptible	Susceptible	Susceptible	Resistant	Susceptible	Resistant	Resistant	Resistant
HB24	Hebei	Floors	Susceptible	Resistant	Intermediate	Susceptible	Susceptible	Susceptible	Resistant	Resistant	Resistant	Resistant	Resistant	Susceptible	Intermediate	Resistant	Resistant	Susceptible	Susceptible	Resistant	Resistant	Susceptible	Susceptible	Resistant	Resistant	Resistant	Resistant	Intermediate	Resistant	Resistant
HB25	Hebei	Floors	Susceptible	Susceptible	Susceptible	Susceptible	Susceptible	Susceptible	Intermediate	Susceptible	Susceptible	Susceptible	Susceptible	Susceptible	Susceptible	Intermediate	Intermediate	Susceptible	Susceptible	Susceptible	Susceptible	Susceptible	Susceptible	Susceptible	Susceptible	Resistant	Susceptible	Susceptible	Resistant	Resistant
HB26	Hebei	Fecal slurry	Susceptible	Susceptible	Susceptible	Susceptible	Susceptible	Susceptible	Intermediate	Susceptible	Susceptible	Susceptible	Susceptible	Susceptible	Susceptible	Intermediate	Resistant	Susceptible	Susceptible	Susceptible	Susceptible	Susceptible	Susceptible	Resistant	Resistant	Resistant	Resistant	Susceptible	Resistant	Susceptible
HB27	Hebei	Fecal slurry	Susceptible	Susceptible	Intermediate	Susceptible	Susceptible	Susceptible	Resistant	Resistant	Susceptible	Susceptible	Resistant	Intermediate	Resistant	Intermediate	Intermediate	Susceptible	Susceptible	Susceptible	Resistant	Susceptible	Susceptible	Susceptible	Susceptible	Resistant	Susceptible	Susceptible	Resistant	Resistant
HB28	Hebei	Fecal slurry	Susceptible	Resistant	Resistant	Susceptible	Resistant	Susceptible	Resistant	Resistant	Susceptible	Susceptible	Susceptible	Susceptible	Susceptible	Intermediate	Intermediate	Susceptible	Resistant	Resistant	Resistant	Susceptible	Resistant	Resistant	Intermediate	Resistant	Susceptible	Resistant	Resistant	Resistant
HB29	Hebei	Fecal slurry	Susceptible	Resistant	Intermediate	Susceptible	Susceptible	Susceptible	Susceptible	Susceptible	Susceptible	Susceptible	Susceptible	Susceptible	Susceptible	Susceptible	Susceptible	Susceptible	Resistant	Resistant	Resistant	Susceptible	Susceptible	Resistant	Resistant	Resistant	Intermediate	Susceptible	Resistant	Susceptible
HB30	Hebei	Fecal slurry	Susceptible	Susceptible	Susceptible	Susceptible	Susceptible	Susceptible	Resistant	Resistant	Susceptible	Resistant	Resistant	Intermediate	Resistant	Susceptible	Intermediate	Susceptible	Susceptible	Resistant	Intermediate	Susceptible	Susceptible	Susceptible	Susceptible	Resistant	Susceptible	Susceptible	Resistant	Susceptible
HB31	Hebei	Diarrheal feces	Susceptible	Susceptible	Susceptible	Susceptible	Susceptible	Susceptible	Susceptible	Susceptible	Susceptible	Susceptible	Susceptible	Susceptible	Susceptible	Susceptible	Intermediate	Susceptible	Susceptible	Resistant	Susceptible	Susceptible	Susceptible	Susceptible	Susceptible	Resistant	Susceptible	Susceptible	Resistant	Susceptible
HB33	Hebei	Diarrheal feces	Susceptible	Susceptible	Intermediate	Susceptible	Susceptible	Susceptible	Resistant	Resistant	Susceptible	Susceptible	Resistant	Susceptible	Resistant	Intermediate	Resistant	Susceptible	Susceptible	Susceptible	Resistant	Susceptible	Susceptible	Susceptible	Susceptible	Resistant	Susceptible	Susceptible	Resistant	Susceptible
HB34	Hebei	Diarrheal feces	Susceptible	Susceptible	Susceptible	Susceptible	Susceptible	Susceptible	Susceptible	Susceptible	Susceptible	Susceptible	Susceptible	Susceptible	Susceptible	Susceptible	Susceptible	Susceptible	Susceptible	Resistant	Susceptible	Susceptible	Susceptible	Susceptible	Susceptible	Resistant	Susceptible	Susceptible	Resistant	Resistant
HB35	Hebei	Diarrheal feces	Susceptible	Resistant	Resistant	Susceptible	Susceptible	Susceptible	Intermediate	Susceptible	Susceptible	Susceptible	Susceptible	Susceptible	Susceptible	Intermediate	Resistant	Susceptible	Susceptible	Resistant	Resistant	Susceptible	Intermediate	Resistant	Susceptible	Susceptible	Resistant	Susceptible	Resistant	Resistant
HB36	Hebei	Diarrheal feces	Susceptible	Resistant	Resistant	Susceptible	Susceptible	Susceptible	Resistant	Resistant	Susceptible	Susceptible	Resistant	Intermediate	Resistant	Susceptible	Intermediate	Susceptible	Susceptible	Resistant	Resistant	Susceptible	Susceptible	Susceptible	Susceptible	Resistant	Susceptible	Susceptible	Resistant	Resistant
HB37	Hebei	Diarrheal feces	Susceptible	Resistant	Resistant	Susceptible	Susceptible	Susceptible	Susceptible	Susceptible	Susceptible	Susceptible	Susceptible	Susceptible	Susceptible	Susceptible	Intermediate	Susceptible	Resistant	Resistant	Resistant	Susceptible	Susceptible	Resistant	Resistant	Resistant	Intermediate	Susceptible	Resistant	Susceptible
HB38	Hebei	Diarrheal feces	Susceptible	Resistant	Intermediate	Susceptible	Susceptible	Susceptible	Resistant	Resistant	Susceptible	Intermediate	Resistant	Resistant	Resistant	Intermediate	Resistant	Susceptible	Susceptible	Resistant	Resistant	Susceptible	Susceptible	Susceptible	Susceptible	Resistant	Susceptible	Susceptible	Resistant	Resistant
HB39	Hebei	Diarrheal feces	Susceptible	Resistant	Intermediate	Susceptible	Susceptible	Susceptible	Resistant	Resistant	Susceptible	Intermediate	Resistant	Resistant	Resistant	Susceptible	Intermediate	Susceptible	Susceptible	Resistant	Resistant	Susceptible	Susceptible	Susceptible	Susceptible	Resistant	Susceptible	Resistant	Resistant	Resistant
HB40	Hebei	Diarrheal feces	Susceptible	Susceptible	Susceptible	Susceptible	Susceptible	Susceptible	Resistant	Resistant	Susceptible	Intermediate	Resistant	Intermediate	Resistant	Susceptible	Resistant	Susceptible	Susceptible	Resistant	Intermediate	Susceptible	Susceptible	Susceptible	Susceptible	Resistant	Susceptible	Susceptible	Resistant	Susceptible
HB41	Hebei	Diarrheal feces	Susceptible	Susceptible	Susceptible	Susceptible	Susceptible	Susceptible	Intermediate	Susceptible	Susceptible	Susceptible	Susceptible	Susceptible	Susceptible	Susceptible	Intermediate	Susceptible	Susceptible	Susceptible	Resistant	Susceptible	Susceptible	Susceptible	Susceptible	Resistant	Susceptible	Resistant	Resistant	Resistant
HB42	Hebei	Diarrheal feces	Susceptible	Resistant	Resistant	Susceptible	Susceptible	Susceptible	Resistant	Resistant	Susceptible	Intermediate	Resistant	Resistant	Resistant	Susceptible	Intermediate	Susceptible	Susceptible	Resistant	Resistant	Susceptible	Susceptible	Susceptible	Susceptible	Susceptible	Susceptible	Resistant	Resistant	Resistant
HB43	Hebei	Diarrheal feces	Susceptible	Susceptible	Susceptible	Susceptible	Susceptible	Susceptible	Susceptible	Susceptible	Susceptible	Susceptible	Susceptible	Susceptible	Susceptible	Susceptible	Intermediate	Susceptible	Susceptible	Resistant	Susceptible	Susceptible	Susceptible	Susceptible	Susceptible	Resistant	Susceptible	Susceptible	Resistant	Resistant
HB44	Hebei	Diarrheal feces	Susceptible	Susceptible	Susceptible	Susceptible	Susceptible	Susceptible	Resistant	Resistant	Susceptible	Intermediate	Resistant	Resistant	Resistant	Susceptible	Susceptible	Susceptible	Resistant	Resistant	Resistant	Resistant	Intermediate	Susceptible	Susceptible	Resistant	Susceptible	Susceptible	Resistant	Resistant
HB45	Hebei	Diarrheal feces	Susceptible	Resistant	Intermediate	Susceptible	Susceptible	Susceptible	Resistant	Resistant	Susceptible	Resistant	Resistant	Resistant	Resistant	Susceptible	Resistant	Susceptible	Susceptible	Susceptible	Resistant	Susceptible	Susceptible	Susceptible	Susceptible	Resistant	Susceptible	Resistant	Resistant	Resistant
HB46	Hebei	Healthy pigs	Susceptible	Resistant	Intermediate	Susceptible	Susceptible	Susceptible	Susceptible	Susceptible	Susceptible	Susceptible	Susceptible	Susceptible	Susceptible	Susceptible	Susceptible	Susceptible	Susceptible	Resistant	Resistant	Susceptible	Susceptible	Susceptible	Susceptible	Resistant	Susceptible	Susceptible	Resistant	Resistant
HB47	Hebei	Healthy pigs	Susceptible	Susceptible	Susceptible	Susceptible	Susceptible	Susceptible	Intermediate	Susceptible	Susceptible	Susceptible	Susceptible	Susceptible	Susceptible	Susceptible	Intermediate	Susceptible	Susceptible	Susceptible	Resistant	Susceptible	Susceptible	Susceptible	Susceptible	Resistant	Susceptible	Susceptible	Resistant	Resistant
HB48	Hebei	Healthy pigs	Susceptible	Resistant	Intermediate	Susceptible	Susceptible	Susceptible	Susceptible	Susceptible	Susceptible	Susceptible	Susceptible	Susceptible	Susceptible	Susceptible	Susceptible	Susceptible	Susceptible	Resistant	Resistant	Susceptible	Resistant	Susceptible	Susceptible	Resistant	Susceptible	Susceptible	Resistant	Susceptible
HB50	Hebei	Healthy pigs	Susceptible	Susceptible	Susceptible	Susceptible	Susceptible	Susceptible	Resistant	Resistant	Susceptible	Resistant	Resistant	Resistant	Resistant	Intermediate	Resistant	Susceptible	Susceptible	Resistant	Resistant	Susceptible	Susceptible	Intermediate	Intermediate	Resistant	Intermediate	Resistant	Resistant	Resistant
HB51	Hebei	Healthy pigs	Susceptible	Resistant	Intermediate	Susceptible	Susceptible	Susceptible	Susceptible	Susceptible	Susceptible	Susceptible	Susceptible	Susceptible	Susceptible	Susceptible	Susceptible	Susceptible	Susceptible	Resistant	Resistant	Susceptible	Resistant	Susceptible	Susceptible	Susceptible	Susceptible	Intermediate	Resistant	Susceptible
HB52	Hebei	Healthy pigs	Susceptible	Susceptible	Susceptible	Susceptible	Susceptible	Susceptible	Intermediate	Susceptible	Susceptible	Susceptible	Susceptible	Susceptible	Susceptible	Intermediate	Intermediate	Susceptible	Susceptible	Susceptible	Susceptible	Susceptible	Susceptible	Resistant	Resistant	Resistant	Resistant	Intermediate	Resistant	Resistant
HB53	Hebei	Healthy pigs	Susceptible	Susceptible	Susceptible	Susceptible	Susceptible	Susceptible	Resistant	Resistant	Susceptible	Intermediate	Resistant	Intermediate	Resistant	Susceptible	Susceptible	Susceptible	Susceptible	Resistant	Resistant	Susceptible	Susceptible	Susceptible	Susceptible	Susceptible	Susceptible	Resistant	Resistant	Susceptible
HB54	Hebei	Healthy pigs	Susceptible	Susceptible	Susceptible	Susceptible	Susceptible	Susceptible	Susceptible	Susceptible	Susceptible	Susceptible	Susceptible	Susceptible	Susceptible	Susceptible	Susceptible	Susceptible	Susceptible	Resistant	Resistant	Susceptible	Susceptible	Susceptible	Susceptible	Resistant	Susceptible	Susceptible	Resistant	Resistant
HB55	Hebei	Healthy pigs	Susceptible	Susceptible	Susceptible	Susceptible	Susceptible	Susceptible	Resistant	Resistant	Susceptible	Susceptible	Resistant	Intermediate	Intermediate	Intermediate	Intermediate	Susceptible	Susceptible	Resistant	Susceptible	Susceptible	Susceptible	Resistant	Resistant	Resistant	Resistant	Resistant	Resistant	Resistant
HB56	Hebei	Food troughs	Susceptible	Susceptible	Susceptible	Susceptible	Susceptible	Susceptible	Intermediate	Susceptible	Susceptible	Susceptible	Susceptible	Susceptible	Susceptible	Intermediate	Resistant	Susceptible	Susceptible	Susceptible	Resistant	Susceptible	Susceptible	Susceptible	Susceptible	Resistant	Susceptible	Susceptible	Resistant	Resistant
HB61	Hebei	Floors	Susceptible	Susceptible	Susceptible	Susceptible	Susceptible	Susceptible	Resistant	Resistant	Susceptible	Susceptible	Resistant	Resistant	Resistant	Susceptible	Susceptible	Susceptible	Susceptible	Resistant	Resistant	Susceptible	Susceptible	Susceptible	Susceptible	Susceptible	Susceptible	Susceptible	Resistant	Resistant
HB63	Hebei	Floors	Susceptible	Susceptible	Susceptible	Susceptible	Susceptible	Susceptible	Intermediate	Susceptible	Susceptible	Susceptible	Susceptible	Susceptible	Susceptible	Intermediate	Resistant	Susceptible	Susceptible	Resistant	Intermediate	Susceptible	Susceptible	Susceptible	Susceptible	Resistant	Susceptible	Susceptible	Resistant	Resistant
HB64	Hebei	Floors	Susceptible	Susceptible	Susceptible	Susceptible	Susceptible	Susceptible	Resistant	Resistant	Susceptible	Susceptible	Resistant	Resistant	Resistant	Susceptible	Intermediate	Susceptible	Susceptible	Resistant	Resistant	Susceptible	Intermediate	Susceptible	Susceptible	Resistant	Susceptible	Intermediate	Resistant	Resistant
HB65	Hebei	Floors	Susceptible	Susceptible	Susceptible	Susceptible	Susceptible	Susceptible	Intermediate	Susceptible	Susceptible	Susceptible	Susceptible	Susceptible	Susceptible	Intermediate	Intermediate	Susceptible	Susceptible	Resistant	Resistant	Susceptible	Susceptible	Susceptible	Susceptible	Susceptible	Susceptible	Resistant	Resistant	Susceptible
HB66	Hebei	Nipple drinker	Susceptible	Susceptible	Susceptible	Susceptible	Susceptible	Susceptible	Intermediate	Susceptible	Susceptible	Susceptible	Susceptible	Susceptible	Susceptible	Intermediate	Resistant	Susceptible	Susceptible	Susceptible	Resistant	Susceptible	Susceptible	Susceptible	Susceptible	Resistant	Susceptible	Susceptible	Resistant	Resistant
HB67	Hebei	Nipple drinker	Susceptible	Susceptible	Susceptible	Susceptible	Susceptible	Susceptible	Intermediate	Susceptible	Susceptible	Susceptible	Susceptible	Susceptible	Susceptible	Susceptible	Intermediate	Susceptible	Susceptible	Resistant	Resistant	Susceptible	Susceptible	Susceptible	Susceptible	Resistant	Susceptible	Susceptible	Resistant	Resistant
HB68	Hebei	Nipple drinker	Susceptible	Resistant	Resistant	Susceptible	Susceptible	Susceptible	Susceptible	Susceptible	Susceptible	Susceptible	Susceptible	Susceptible	Susceptible	Susceptible	Intermediate	Susceptible	Susceptible	Susceptible	Resistant	Susceptible	Susceptible	Susceptible	Susceptible	Susceptible	Susceptible	Intermediate	Susceptible	Resistant
HB71	Hebei	Vehicle surface	Susceptible	Susceptible	Susceptible	Susceptible	Susceptible	Susceptible	Intermediate	Susceptible	Susceptible	Susceptible	Susceptible	Susceptible	Susceptible	Intermediate	Intermediate	Susceptible	Susceptible	Resistant	Resistant	Susceptible	Susceptible	Resistant	Resistant	Resistant	Resistant	Resistant	Resistant	Resistant
HB73	Hebei	Vehicle surface	Susceptible	Susceptible	Susceptible	Susceptible	Susceptible	Susceptible	Susceptible	Susceptible	Susceptible	Susceptible	Susceptible	Susceptible	Susceptible	Susceptible	Susceptible	Susceptible	Susceptible	Susceptible	Susceptible	Susceptible	Susceptible	Susceptible	Susceptible	Susceptible	Susceptible	Susceptible	Susceptible	Resistant
HB75	Hebei	Vehicle surface	Susceptible	Resistant	Intermediate	Susceptible	Susceptible	Susceptible	Susceptible	Susceptible	Susceptible	Susceptible	Susceptible	Susceptible	Susceptible	Susceptible	Intermediate	Susceptible	Susceptible	Resistant	Resistant	Susceptible	Susceptible	Susceptible	Susceptible	Resistant	Susceptible	Susceptible	Resistant	Resistant
HB76	Hebei	Fecal slurry	Susceptible	Susceptible	Susceptible	Susceptible	Susceptible	Susceptible	Susceptible	Susceptible	Susceptible	Susceptible	Susceptible	Susceptible	Susceptible	Susceptible	Susceptible	Susceptible	Susceptible	Resistant	Resistant	Susceptible	Susceptible	Susceptible	Susceptible	Resistant	Susceptible	Susceptible	Resistant	Resistant
HB81	Hebei	Diarrheal feces	Susceptible	Susceptible	Susceptible	Susceptible	Susceptible	Susceptible	Intermediate	Susceptible	Susceptible	Susceptible	Susceptible	Susceptible	Susceptible	Intermediate	Resistant	Susceptible	Susceptible	Susceptible	Susceptible	Susceptible	Susceptible	Resistant	Resistant	Resistant	Resistant	Susceptible	Resistant	Susceptible
HB82	Hebei	Diarrheal feces	Susceptible	Susceptible	Susceptible	Susceptible	Susceptible	Susceptible	Susceptible	Susceptible	Susceptible	Susceptible	Susceptible	Susceptible	Susceptible	Susceptible	Intermediate	Susceptible	Susceptible	Resistant	Resistant	Susceptible	Susceptible	Susceptible	Susceptible	Resistant	Susceptible	Susceptible	Resistant	Susceptible
HB83	Hebei	Diarrheal feces	Susceptible	Resistant	Intermediate	Susceptible	Susceptible	Susceptible	Intermediate	Susceptible	Susceptible	Susceptible	Susceptible	Susceptible	Susceptible	Susceptible	Intermediate	Susceptible	Susceptible	Resistant	Resistant	Susceptible	Susceptible	Susceptible	Susceptible	Resistant	Susceptible	Susceptible	Resistant	Resistant
HB84	Hebei	Diarrheal feces	Susceptible	Susceptible	Intermediate	Susceptible	Susceptible	Susceptible	Resistant	Resistant	Susceptible	Susceptible	Resistant	Susceptible	Susceptible	Susceptible	Susceptible	Susceptible	Susceptible	Resistant	Resistant	Susceptible	Susceptible	Susceptible	Susceptible	Resistant	Susceptible	Resistant	Resistant	Resistant
HB85	Hebei	Diarrheal feces	Susceptible	Susceptible	Susceptible	Susceptible	Susceptible	Susceptible	Susceptible	Susceptible	Susceptible	Susceptible	Susceptible	Susceptible	Susceptible	Susceptible	Intermediate	Susceptible	Susceptible	Resistant	Resistant	Susceptible	Susceptible	Susceptible	Susceptible	Resistant	Susceptible	Resistant	Resistant	Susceptible
HB86	Hebei	Diarrheal feces	Susceptible	Resistant	Intermediate	Susceptible	Susceptible	Susceptible	Resistant	Susceptible	Susceptible	Susceptible	Susceptible	Susceptible	Susceptible	Intermediate	Intermediate	Susceptible	Susceptible	Resistant	Resistant	Susceptible	Susceptible	Susceptible	Susceptible	Resistant	Susceptible	Susceptible	Resistant	Susceptible
HLJ1	Heilongjiang	Healthy pigs	Susceptible	Susceptible	Susceptible	Susceptible	Susceptible	Susceptible	Susceptible	Susceptible	Susceptible	Susceptible	Susceptible	Susceptible	Susceptible	Susceptible	Susceptible	Susceptible	Susceptible	Susceptible	Susceptible	Susceptible	Susceptible	Susceptible	Susceptible	Resistant	Susceptible	Susceptible	Resistant	Susceptible
HLJ2	Heilongjiang	Healthy pigs	Susceptible	Susceptible	Susceptible	Susceptible	Susceptible	Susceptible	Intermediate	Susceptible	Susceptible	Susceptible	Susceptible	Susceptible	Susceptible	Susceptible	Susceptible	Susceptible	Susceptible	Resistant	Resistant	Susceptible	Susceptible	Susceptible	Susceptible	Susceptible	Susceptible	Intermediate	Resistant	Susceptible
HLJ3	Heilongjiang	Healthy pigs	Susceptible	Susceptible	Susceptible	Susceptible	Susceptible	Susceptible	Susceptible	Susceptible	Susceptible	Susceptible	Susceptible	Susceptible	Susceptible	Susceptible	Resistant	Susceptible	Susceptible	Susceptible	Resistant	Susceptible	Susceptible	Susceptible	Susceptible	Susceptible	Susceptible	Susceptible	Resistant	Susceptible
HLJ4	Heilongjiang	Healthy pigs	Susceptible	Susceptible	Susceptible	Susceptible	Susceptible	Susceptible	Susceptible	Susceptible	Susceptible	Susceptible	Susceptible	Susceptible	Susceptible	Susceptible	Susceptible	Susceptible	Susceptible	Resistant	Resistant	Susceptible	Susceptible	Susceptible	Susceptible	Resistant	Susceptible	Susceptible	Resistant	Susceptible
HLJ5	Heilongjiang	Healthy pigs	Susceptible	Susceptible	Susceptible	Resistant	Susceptible	Susceptible	Susceptible	Resistant	Susceptible	Susceptible	Resistant	Susceptible	Susceptible	Susceptible	Susceptible	Susceptible	Susceptible	Resistant	Resistant	Susceptible	Susceptible	Susceptible	Susceptible	Resistant	Susceptible	Resistant	Resistant	Resistant
HLJ6	Heilongjiang	Healthy pigs	Susceptible	Susceptible	Susceptible	Susceptible	Susceptible	Susceptible	Susceptible	Susceptible	Susceptible	Susceptible	Susceptible	Susceptible	Susceptible	Susceptible	Susceptible	Susceptible	Susceptible	Resistant	Resistant	Susceptible	Susceptible	Susceptible	Susceptible	Susceptible	Susceptible	Susceptible	Resistant	Resistant
HLJ7	Heilongjiang	Healthy pigs	Susceptible	Susceptible	Susceptible	Susceptible	Susceptible	Susceptible	Susceptible	Susceptible	Susceptible	Susceptible	Susceptible	Susceptible	Susceptible	Susceptible	Susceptible	Susceptible	Susceptible	Resistant	Resistant	Susceptible	Susceptible	Susceptible	Susceptible	Resistant	Susceptible	Susceptible	Resistant	Susceptible
HLJ8	Heilongjiang	Healthy pigs	Susceptible	Susceptible	Susceptible	Susceptible	Susceptible	Susceptible	Susceptible	Susceptible	Susceptible	Susceptible	Susceptible	Susceptible	Susceptible	Susceptible	Susceptible	Susceptible	Susceptible	Resistant	Resistant	Susceptible	Susceptible	Susceptible	Susceptible	Susceptible	Susceptible	Susceptible	Resistant	Susceptible
HLJ9	Heilongjiang	Healthy pigs	Susceptible	Susceptible	Intermediate	Susceptible	Susceptible	Susceptible	Susceptible	Susceptible	Susceptible	Susceptible	Susceptible	Susceptible	Susceptible	Susceptible	Susceptible	Susceptible	Susceptible	Resistant	Resistant	Susceptible	Susceptible	Susceptible	Susceptible	Resistant	Susceptible	Susceptible	Resistant	Susceptible
HLJ10	Heilongjiang	Healthy pigs	Susceptible	Susceptible	Susceptible	Susceptible	Susceptible	Susceptible	Susceptible	Susceptible	Susceptible	Susceptible	Susceptible	Susceptible	Susceptible	Susceptible	Intermediate	Susceptible	Susceptible	Resistant	Resistant	Susceptible	Susceptible	Susceptible	Susceptible	Susceptible	Susceptible	Intermediate	Resistant	Resistant
HLJ11	Heilongjiang	Healthy pigs	Susceptible	Susceptible	Susceptible	Susceptible	Susceptible	Susceptible	Susceptible	Susceptible	Susceptible	Susceptible	Susceptible	Susceptible	Susceptible	Susceptible	Intermediate	Susceptible	Susceptible	Resistant	Resistant	Susceptible	Susceptible	Susceptible	Susceptible	Resistant	Susceptible	Susceptible	Resistant	Susceptible
HLJ12	Heilongjiang	Healthy pigs	Susceptible	Susceptible	Susceptible	Susceptible	Susceptible	Susceptible	Intermediate	Susceptible	Susceptible	Susceptible	Susceptible	Susceptible	Susceptible	Susceptible	Susceptible	Susceptible	Susceptible	Resistant	Resistant	Susceptible	Susceptible	Susceptible	Susceptible	Resistant	Susceptible	Intermediate	Resistant	Susceptible
HLJ13	Heilongjiang	Healthy pigs	Susceptible	Resistant	Susceptible	Susceptible	Susceptible	Susceptible	Resistant	Susceptible	Susceptible	Susceptible	Susceptible	Susceptible	Susceptible	Susceptible	Intermediate	Susceptible	Susceptible	Resistant	Resistant	Susceptible	Susceptible	Susceptible	Susceptible	Susceptible	Susceptible	Intermediate	Resistant	Susceptible
HLJ14	Heilongjiang	Healthy pigs	Susceptible	Resistant	Intermediate	Susceptible	Susceptible	Susceptible	Susceptible	Susceptible	Susceptible	Susceptible	Susceptible	Susceptible	Susceptible	Susceptible	Susceptible	Susceptible	Susceptible	Resistant	Resistant	Susceptible	Susceptible	Susceptible	Susceptible	Resistant	Susceptible	Resistant	Resistant	Susceptible
HLJ15	Heilongjiang	Healthy pigs	Susceptible	Susceptible	Resistant	Susceptible	Susceptible	Susceptible	Susceptible	Resistant	Susceptible	Susceptible	Resistant	Intermediate	Resistant	Resistant	Susceptible	Susceptible	Susceptible	Resistant	Resistant	Resistant	Susceptible	Susceptible	Susceptible	Susceptible	Susceptible	Resistant	Resistant	Resistant
HLJ16	Heilongjiang	Healthy pigs	Susceptible	Susceptible	Susceptible	Susceptible	Susceptible	Susceptible	Susceptible	Susceptible	Susceptible	Susceptible	Susceptible	Susceptible	Susceptible	Susceptible	Susceptible	Susceptible	Susceptible	Resistant	Resistant	Susceptible	Susceptible	Susceptible	Susceptible	Susceptible	Susceptible	Intermediate	Resistant	Resistant
HLJ18	Heilongjiang	Healthy pigs	Susceptible	Susceptible	Susceptible	Susceptible	Susceptible	Susceptible	Susceptible	Susceptible	Susceptible	Susceptible	Susceptible	Susceptible	Susceptible	Susceptible	Susceptible	Susceptible	Susceptible	Resistant	Resistant	Susceptible	Susceptible	Susceptible	Susceptible	Susceptible	Susceptible	Intermediate	Resistant	Resistant
HLJ19	Heilongjiang	Food troughs	Susceptible	Susceptible	Susceptible	Susceptible	Susceptible	Susceptible	Susceptible	Susceptible	Susceptible	Susceptible	Susceptible	Susceptible	Susceptible	Susceptible	Susceptible	Susceptible	Susceptible	Resistant	Resistant	Susceptible	Susceptible	Susceptible	Susceptible	Resistant	Susceptible	Susceptible	Resistant	Susceptible
HLJ20	Heilongjiang	Food troughs	Susceptible	Susceptible	Susceptible	Susceptible	Susceptible	Susceptible	Susceptible	Resistant	Susceptible	Susceptible	Resistant	Susceptible	Susceptible	Susceptible	Susceptible	Susceptible	Susceptible	Resistant	Resistant	Susceptible	Susceptible	Susceptible	Susceptible	Susceptible	Susceptible	Resistant	Resistant	Resistant
HLJ22	Heilongjiang	Food troughs	Susceptible	Susceptible	Susceptible	Susceptible	Susceptible	Susceptible	Susceptible	Susceptible	Susceptible	Susceptible	Susceptible	Susceptible	Susceptible	Susceptible	Susceptible	Susceptible	Susceptible	Resistant	Resistant	Susceptible	Susceptible	Susceptible	Susceptible	Susceptible	Susceptible	Intermediate	Resistant	Resistant
HLJ24	Heilongjiang	Floors	Susceptible	Susceptible	Susceptible	Susceptible	Susceptible	Susceptible	Susceptible	Susceptible	Susceptible	Susceptible	Susceptible	Susceptible	Susceptible	Susceptible	Susceptible	Susceptible	Susceptible	Resistant	Resistant	Susceptible	Susceptible	Susceptible	Susceptible	Susceptible	Susceptible	Intermediate	Resistant	Resistant
HLJ25	Heilongjiang	Floors	Susceptible	Susceptible	Susceptible	Susceptible	Susceptible	Susceptible	Susceptible	Susceptible	Susceptible	Susceptible	Susceptible	Susceptible	Susceptible	Susceptible	Intermediate	Susceptible	Susceptible	Resistant	Resistant	Susceptible	Susceptible	Susceptible	Susceptible	Resistant	Susceptible	Intermediate	Resistant	Susceptible
HLJ27	Heilongjiang	Floors	Susceptible	Susceptible	Susceptible	Susceptible	Susceptible	Susceptible	Susceptible	Resistant	Susceptible	Susceptible	Resistant	Susceptible	Susceptible	Intermediate	Intermediate	Susceptible	Susceptible	Resistant	Resistant	Susceptible	Susceptible	Susceptible	Susceptible	Susceptible	Susceptible	Susceptible	Resistant	Susceptible
HLJ29	Heilongjiang	Diarrheal feces	Susceptible	Susceptible	Susceptible	Susceptible	Susceptible	Susceptible	Susceptible	Susceptible	Susceptible	Susceptible	Susceptible	Susceptible	Susceptible	Intermediate	Intermediate	Susceptible	Susceptible	Resistant	Resistant	Susceptible	Susceptible	Susceptible	Susceptible	Resistant	Susceptible	Intermediate	Resistant	Susceptible
HLJ30	Heilongjiang	Diarrheal feces	Susceptible	Susceptible	Susceptible	Susceptible	Susceptible	Susceptible	Susceptible	Susceptible	Susceptible	Susceptible	Susceptible	Susceptible	Susceptible	Susceptible	Intermediate	Susceptible	Susceptible	Resistant	Resistant	Susceptible	Susceptible	Susceptible	Susceptible	Susceptible	Susceptible	Intermediate	Resistant	Resistant
HLJ31	Heilongjiang	Diarrheal feces	Susceptible	Susceptible	Susceptible	Susceptible	Susceptible	Susceptible	Susceptible	4	Susceptible	Susceptible	Susceptible	Susceptible	Susceptible	Susceptible	Susceptible	Susceptible	Susceptible	Resistant	Resistant	Susceptible	Susceptible	Susceptible	Susceptible	Resistant	Susceptible	Resistant	Resistant	Susceptible
HLJ32	Heilongjiang	Diarrheal feces	Susceptible	Susceptible	Susceptible	Susceptible	Susceptible	Susceptible	Susceptible	Susceptible	Susceptible	Susceptible	Susceptible	Susceptible	Susceptible	Intermediate	Intermediate	Susceptible	Susceptible	Resistant	Resistant	Susceptible	Intermediate	Resistant	Resistant	Resistant	Resistant	Resistant	Resistant	Susceptible
HLJ33	Heilongjiang	Diarrheal feces	Susceptible	Resistant	Susceptible	Susceptible	Susceptible	Susceptible	Susceptible	Susceptible	Susceptible	Susceptible	Susceptible	Susceptible	Susceptible	Resistant	Resistant	Susceptible	Susceptible	Resistant	Resistant	Susceptible	Susceptible	Susceptible	Susceptible	Resistant	Susceptible	Susceptible	Resistant	Susceptible
HLJ34	Heilongjiang	Diarrheal feces	Susceptible	Intermediate	Resistant	Susceptible	Susceptible	Susceptible	Susceptible	Susceptible	Susceptible	Susceptible	Susceptible	Susceptible	Susceptible	Susceptible	Intermediate	Susceptible	Resistant	Resistant	Resistant	Susceptible	Resistant	Susceptible	Susceptible	Susceptible	Susceptible	Susceptible	Resistant	Susceptible
HLJ35	Heilongjiang	Diarrheal feces	Susceptible	Susceptible	Susceptible	Susceptible	Susceptible	Susceptible	Susceptible	Susceptible	Susceptible	Susceptible	Susceptible	Susceptible	Susceptible	Resistant	Resistant	Susceptible	Susceptible	Resistant	Resistant	Susceptible	Susceptible	Susceptible	Susceptible	Resistant	Susceptible	Susceptible	Resistant	Susceptible
HLJ36	Heilongjiang	Diarrheal feces	Susceptible	Susceptible	Susceptible	Susceptible	Susceptible	Susceptible	Susceptible	Susceptible	Susceptible	Susceptible	Susceptible	Susceptible	Susceptible	Resistant	Resistant	Susceptible	Susceptible	Resistant	Resistant	Susceptible	Intermediate	Susceptible	Susceptible	Susceptible	Susceptible	Susceptible	Resistant	Susceptible
HLJ37	Heilongjiang	Diarrheal feces	Susceptible	Susceptible	Susceptible	Susceptible	Susceptible	Susceptible	Intermediate	Susceptible	Susceptible	Susceptible	Susceptible	Susceptible	Susceptible	Resistant	Resistant	Susceptible	Susceptible	Resistant	Resistant	Susceptible	Intermediate	Resistant	Susceptible	Susceptible	Intermediate	Intermediate	Resistant	Susceptible
HLJ38	Heilongjiang	Diarrheal feces	Susceptible	Susceptible	Susceptible	Susceptible	Susceptible	Susceptible	Susceptible	Susceptible	Susceptible	Susceptible	Susceptible	Susceptible	Susceptible	Intermediate	Intermediate	Susceptible	Susceptible	Resistant	Resistant	Susceptible	Susceptible	Susceptible	Susceptible	Resistant	Susceptible	Susceptible	Resistant	Susceptible
HLJ39	Heilongjiang	Diarrheal feces	Susceptible	Susceptible	Intermediate	Susceptible	Susceptible	Susceptible	Susceptible	Susceptible	Susceptible	Susceptible	Susceptible	Susceptible	Susceptible	Intermediate	Resistant	Susceptible	Susceptible	Susceptible	Resistant	Susceptible	Susceptible	Susceptible	Susceptible	Susceptible	Susceptible	Susceptible	Resistant	Susceptible
HLJ40	Heilongjiang	Diarrheal feces	Susceptible	Susceptible	Susceptible	Susceptible	Susceptible	Susceptible	Susceptible	Susceptible	Susceptible	Susceptible	Susceptible	Susceptible	Susceptible	Intermediate	Intermediate	Susceptible	Susceptible	Resistant	Resistant	Susceptible	Susceptible	Susceptible	Susceptible	Resistant	Susceptible	Susceptible	Resistant	Susceptible
HLJ41	Heilongjiang	Diarrheal feces	Susceptible	Susceptible	Susceptible	Susceptible	Susceptible	Susceptible	Susceptible	Susceptible	Susceptible	Susceptible	Susceptible	Susceptible	Susceptible	Intermediate	Intermediate	Susceptible	Susceptible	Resistant	Resistant	Susceptible	Susceptible	Susceptible	Susceptible	Resistant	Susceptible	Susceptible	Resistant	Susceptible
HLJ44	Heilongjiang	Diarrheal feces	Susceptible	Susceptible	Susceptible	Susceptible	Susceptible	Susceptible	Susceptible	Susceptible	Susceptible	Susceptible	Susceptible	Susceptible	Susceptible	Resistant	Resistant	Susceptible	Susceptible	Resistant	Resistant	Susceptible	Susceptible	Susceptible	Susceptible	Resistant	Susceptible	Susceptible	Resistant	Susceptible
HLJ45	Heilongjiang	Healthy pigs	Susceptible	Susceptible	Susceptible	Susceptible	Susceptible	Susceptible	Intermediate	Susceptible	Susceptible	Susceptible	Susceptible	Susceptible	Susceptible	Resistant	Resistant	Susceptible	Susceptible	Resistant	Resistant	Susceptible	Susceptible	Resistant	Intermediate	Resistant	Resistant	Resistant	Resistant	Susceptible
HLJ46	Heilongjiang	Healthy pigs	Susceptible	Susceptible	Susceptible	Susceptible	Susceptible	Susceptible	Susceptible	Susceptible	Susceptible	Susceptible	Susceptible	Susceptible	Susceptible	Resistant	Resistant	Susceptible	Susceptible	Resistant	Resistant	Susceptible	Susceptible	Susceptible	Susceptible	Resistant	Susceptible	Susceptible	Resistant	Susceptible
HLJ47	Heilongjiang	Healthy pigs	Susceptible	Susceptible	Susceptible	Susceptible	Susceptible	Susceptible	Susceptible	Susceptible	Susceptible	Susceptible	Susceptible	Susceptible	Susceptible	Resistant	Resistant	Susceptible	Susceptible	Susceptible	Resistant	Susceptible	Susceptible	Susceptible	Susceptible	Susceptible	Susceptible	Resistant	Resistant	Susceptible
HLJ48	Heilongjiang	Healthy pigs	Susceptible	Susceptible	Susceptible	Susceptible	Susceptible	Susceptible	Susceptible	Susceptible	Susceptible	Susceptible	Susceptible	Susceptible	Susceptible	Resistant	Resistant	Susceptible	Susceptible	Resistant	Resistant	Susceptible	Susceptible	Susceptible	Susceptible	Resistant	Susceptible	Susceptible	Resistant	Susceptible
HLJ49	Heilongjiang	Healthy pigs	Susceptible	Susceptible	Susceptible	Susceptible	Susceptible	Susceptible	Susceptible	Susceptible	Susceptible	Susceptible	Susceptible	Susceptible	Susceptible	Resistant	Resistant	Susceptible	Susceptible	Resistant	Resistant	Susceptible	Susceptible	Susceptible	Susceptible	Susceptible	Susceptible	Resistant	Resistant	Susceptible
HLJ50	Heilongjiang	Healthy pigs	Susceptible	Susceptible	Susceptible	Susceptible	Susceptible	Susceptible	Intermediate	Susceptible	Susceptible	Susceptible	Susceptible	Susceptible	Susceptible	Resistant	Resistant	Susceptible	Susceptible	Resistant	Resistant	Susceptible	Susceptible	Susceptible	Susceptible	Resistant	Susceptible	Resistant	Resistant	Susceptible
HLJ52	Heilongjiang	Healthy pigs	Susceptible	Susceptible	Susceptible	Susceptible	Susceptible	Susceptible	Susceptible	Susceptible	Susceptible	Susceptible	Susceptible	Susceptible	Susceptible	Susceptible	Intermediate	Susceptible	Susceptible	Resistant	Resistant	Susceptible	Susceptible	Susceptible	Susceptible	Resistant	Susceptible	Resistant	Resistant	Susceptible
HLJ53	Heilongjiang	Healthy pigs	Susceptible	Susceptible	Susceptible	Susceptible	Susceptible	Susceptible	Susceptible	Intermediate	Susceptible	Susceptible	Susceptible	Susceptible	Susceptible	Resistant	Resistant	Susceptible	Susceptible	Resistant	Resistant	Susceptible	Susceptible	Susceptible	Susceptible	Resistant	Susceptible	Susceptible	Resistant	Susceptible
HLJ54	Heilongjiang	Healthy pigs	Susceptible	Susceptible	Susceptible	Susceptible	Susceptible	Susceptible	Susceptible	Susceptible	Susceptible	Susceptible	Susceptible	Susceptible	Susceptible	Resistant	Resistant	Susceptible	Susceptible	Resistant	Resistant	Susceptible	Susceptible	Susceptible	Susceptible	Resistant	Susceptible	Susceptible	Resistant	Susceptible
HLJ55	Heilongjiang	Nipple drinker	Susceptible	Resistant	Susceptible	Susceptible	Susceptible	Susceptible	Susceptible	Susceptible	Susceptible	Susceptible	Susceptible	Susceptible	Susceptible	Susceptible	Susceptible	Susceptible	Susceptible	Resistant	Resistant	Susceptible	Susceptible	Susceptible	Susceptible	Resistant	Susceptible	Intermediate	Resistant	Susceptible
HLJ57	Heilongjiang	Nipple drinker	Susceptible	Susceptible	Susceptible	Susceptible	Susceptible	Susceptible	Susceptible	Susceptible	Susceptible	Susceptible	Susceptible	Susceptible	Susceptible	Resistant	Resistant	Susceptible	Susceptible	Susceptible	Resistant	Susceptible	Intermediate	Susceptible	Susceptible	Resistant	Susceptible	Intermediate	Resistant	Susceptible
HLJ59	Heilongjiang	Nipple drinker	Susceptible	Susceptible	Susceptible	Susceptible	Susceptible	Susceptible	Susceptible	Susceptible	Susceptible	Susceptible	Susceptible	Susceptible	Susceptible	Intermediate	Intermediate	Susceptible	Susceptible	Resistant	Resistant	Susceptible	Susceptible	Susceptible	Susceptible	Resistant	Susceptible	Susceptible	Resistant	Susceptible
HLJ60	Heilongjiang	Food troughs	Susceptible	Susceptible	Susceptible	Susceptible	Susceptible	Susceptible	Susceptible	Susceptible	Susceptible	Susceptible	Susceptible	Susceptible	Susceptible	Resistant	Resistant	Susceptible	Susceptible	Resistant	Resistant	Susceptible	Susceptible	Susceptible	Susceptible	Resistant	Susceptible	Intermediate	Resistant	Susceptible
HLJ61	Heilongjiang	Food troughs	Susceptible	Resistant	Intermediate	Susceptible	Susceptible	Susceptible	Susceptible	Susceptible	Susceptible	Susceptible	Susceptible	Susceptible	Susceptible	Susceptible	Susceptible	Susceptible	Susceptible	Resistant	Resistant	Susceptible	Susceptible	Resistant	Intermediate	Resistant	Resistant	Susceptible	Resistant	Susceptible
HLJ62	Heilongjiang	Food troughs	Susceptible	Susceptible	Susceptible	Susceptible	Susceptible	Susceptible	Susceptible	Susceptible	Susceptible	Susceptible	Susceptible	Susceptible	Susceptible	Susceptible	Susceptible	Susceptible	Susceptible	Resistant	Resistant	Susceptible	Susceptible	Susceptible	Susceptible	Susceptible	Susceptible	Resistant	Resistant	Susceptible
HLJ63	Heilongjiang	Food troughs	Susceptible	Resistant	Intermediate	Susceptible	Susceptible	Susceptible	Susceptible	Susceptible	Susceptible	Susceptible	Susceptible	Susceptible	Susceptible	Resistant	Resistant	Susceptible	Susceptible	Susceptible	Resistant	Susceptible	Susceptible	Susceptible	Susceptible	Susceptible	Susceptible	Resistant	Resistant	Susceptible
HLJ64	Heilongjiang	Food troughs	Susceptible	Susceptible	Susceptible	Susceptible	Susceptible	Susceptible	Resistant	Resistant	Susceptible	Susceptible	Resistant	Susceptible	Susceptible	Intermediate	Resistant	Susceptible	Susceptible	Resistant	Resistant	Susceptible	Intermediate	Susceptible	Susceptible	Resistant	Susceptible	Susceptible	Resistant	Susceptible
HLJ65	Heilongjiang	Floors	Susceptible	Susceptible	Susceptible	Susceptible	Susceptible	Susceptible	Susceptible	Susceptible	Susceptible	Susceptible	Susceptible	Susceptible	Susceptible	Susceptible	Susceptible	Susceptible	Susceptible	Resistant	Resistant	Susceptible	Susceptible	Susceptible	Susceptible	Susceptible	Susceptible	Intermediate	Resistant	Susceptible
HLJ66	Heilongjiang	Floors	Susceptible	Susceptible	Susceptible	Susceptible	Susceptible	Susceptible	Susceptible	Susceptible	Susceptible	Susceptible	Susceptible	Susceptible	Susceptible	Susceptible	Susceptible	Susceptible	Susceptible	Resistant	Resistant	Susceptible	Susceptible	Susceptible	Susceptible	Resistant	Susceptible	Susceptible	Resistant	Susceptible
HLJ68	Heilongjiang	Floors	Susceptible	Susceptible	Susceptible	Susceptible	Susceptible	Susceptible	Intermediate	Susceptible	Susceptible	Susceptible	Susceptible	Susceptible	Susceptible	Resistant	Resistant	Susceptible	Susceptible	Resistant	Resistant	Susceptible	Susceptible	Susceptible	Susceptible	Resistant	Susceptible	Resistant	Resistant	Susceptible
HLJ70	Heilongjiang	Fecal slurry	Susceptible	Resistant	Intermediate	Susceptible	Susceptible	Susceptible	Susceptible	Susceptible	Susceptible	Susceptible	Susceptible	Susceptible	Susceptible	Susceptible	Susceptible	Susceptible	Susceptible	Resistant	Resistant	Susceptible	Susceptible	Susceptible	Susceptible	Resistant	Susceptible	Resistant	Resistant	Susceptible
HLJ72	Heilongjiang	Fecal slurry	Susceptible	Resistant	Intermediate	Susceptible	Susceptible	Susceptible	Resistant	Susceptible	Susceptible	Susceptible	Susceptible	Susceptible	Susceptible	Intermediate	Resistant	Susceptible	Susceptible	Resistant	Resistant	Susceptible	Intermediate	Susceptible	Susceptible	Resistant	Susceptible	Susceptible	Resistant	Susceptible
HLJ73	Heilongjiang	Fecal slurry	Susceptible	Susceptible	Susceptible	Susceptible	Susceptible	Susceptible	Susceptible	Susceptible	Susceptible	Susceptible	Susceptible	Susceptible	Susceptible	Resistant	Resistant	Susceptible	Susceptible	Susceptible	Resistant	Susceptible	Intermediate	Susceptible	Susceptible	Susceptible	Susceptible	Resistant	Resistant	Susceptible
XD1	Henan	Nipple drinker	Susceptible	Resistant	Resistant	Susceptible	Susceptible	Susceptible	Resistant	Resistant	Susceptible	Susceptible	Resistant	Resistant	Susceptible	Resistant	Resistant	Susceptible	Resistant	Resistant	Resistant	Resistant	Susceptible	Susceptible	Susceptible	Resistant	Susceptible	Susceptible	Resistant	Resistant
XD2	Henan	Nipple drinker	Susceptible	Resistant	Resistant	Susceptible	Susceptible	Susceptible	Resistant	Resistant	Susceptible	Susceptible	Resistant	Susceptible	Susceptible	Resistant	Resistant	Susceptible	Susceptible	Resistant	Resistant	Susceptible	Susceptible	Susceptible	Susceptible	Resistant	Susceptible	Susceptible	Resistant	Resistant
XD3	Henan	Nipple drinker	Resistant	Resistant	Resistant	Susceptible	Intermediate	Susceptible	Resistant	Resistant	Resistant	Resistant	Resistant	Resistant	Resistant	Resistant	Resistant	Susceptible	Susceptible	Resistant	Resistant	Susceptible	Intermediate	Resistant	Resistant	Resistant	Resistant	Resistant	Resistant	Resistant
RXD5	Henan	Nipple drinker	Resistant	Resistant	Resistant	Resistant	Resistant	Resistant	Resistant	Resistant	Resistant	Resistant	Resistant	Resistant	Intermediate	Resistant	Resistant	Resistant	Susceptible	Resistant	Resistant	Resistant	Susceptible	Resistant	Resistant	Resistant	Resistant	Intermediate	Resistant	Resistant
XD7	Henan	Floors	Resistant	Resistant	Resistant	Susceptible	Resistant	Susceptible	Resistant	Resistant	Resistant	Resistant	Resistant	Resistant	Susceptible	Resistant	Resistant	Resistant	Susceptible	Resistant	Resistant	Resistant	Susceptible	Resistant	Resistant	Resistant	Resistant	Susceptible	Resistant	Resistant
RXD10	Henan	Floors	Resistant	Resistant	Resistant	Resistant	Resistant	Resistant	Resistant	Resistant	Resistant	Resistant	Resistant	Resistant	Susceptible	Resistant	Resistant	Resistant	Susceptible	Resistant	Resistant	Resistant	Susceptible	Resistant	Resistant	Resistant	Resistant	Resistant	Resistant	Resistant
XD11	Henan	Floors	Resistant	Resistant	Resistant	Resistant	Resistant	Resistant	Resistant	Resistant	Resistant	Resistant	Resistant	Resistant	Intermediate	Resistant	Resistant	Resistant	Susceptible	Resistant	Resistant	Susceptible	Susceptible	Resistant	Resistant	Resistant	Resistant	Resistant	Resistant	Resistant
XD12	Henan	Floors	Resistant	Resistant	Resistant	Resistant	Resistant	Resistant	Resistant	Resistant	Resistant	Resistant	Resistant	Resistant	Susceptible	Resistant	Resistant	Resistant	Resistant	Resistant	Resistant	Resistant	Susceptible	Resistant	Resistant	Resistant	Resistant	Susceptible	Resistant	Resistant
XD13	Henan	Vehicle surface	Susceptible	Susceptible	Susceptible	Susceptible	Susceptible	Susceptible	Susceptible	Susceptible	Susceptible	Susceptible	Susceptible	Susceptible	Susceptible	Susceptible	Intermediate	Susceptible	Susceptible	Susceptible	Susceptible	Susceptible	Susceptible	Susceptible	Susceptible	Susceptible	Susceptible	Susceptible	Resistant	Resistant
XD14	Henan	Vehicle surface	Susceptible	Susceptible	Susceptible	Susceptible	Susceptible	Susceptible	Susceptible	Susceptible	Susceptible	Susceptible	Susceptible	Susceptible	Susceptible	Susceptible	Susceptible	Susceptible	Susceptible	Resistant	Susceptible	Susceptible	Susceptible	Susceptible	Susceptible	Resistant	Susceptible	Susceptible	Resistant	Resistant
XD16	Henan	Vehicle surface	Susceptible	Susceptible	Susceptible	Susceptible	Susceptible	Susceptible	Susceptible	Susceptible	Susceptible	Susceptible	Susceptible	Susceptible	Susceptible	Susceptible	Intermediate	Susceptible	Susceptible	Susceptible	Susceptible	Susceptible	Susceptible	Susceptible	Susceptible	Resistant	Susceptible	Susceptible	Resistant	Resistant
XD18	Henan	Vehicle surface	Susceptible	Susceptible	Susceptible	Susceptible	Susceptible	Susceptible	Susceptible	Susceptible	Susceptible	Susceptible	Susceptible	Susceptible	Susceptible	Susceptible	Susceptible	Susceptible	Susceptible	Resistant	Resistant	Susceptible	Susceptible	Susceptible	Susceptible	Resistant	Susceptible	Susceptible	Resistant	Resistant
XD19	Henan	Vehicle surface	Susceptible	Susceptible	Susceptible	Susceptible	Susceptible	Susceptible	Susceptible	Susceptible	Susceptible	Susceptible	Susceptible	Susceptible	Susceptible	Susceptible	Intermediate	Susceptible	Susceptible	Susceptible	Susceptible	Susceptible	Susceptible	Susceptible	Susceptible	Resistant	Susceptible	Susceptible	Resistant	Resistant
XD20	Henan	Food troughs	Resistant	Resistant	Resistant	Resistant	Resistant	Resistant	Resistant	Resistant	Resistant	Resistant	Resistant	Resistant	Susceptible	Resistant	Resistant	Resistant	Resistant	Resistant	Resistant	Resistant	Susceptible	Resistant	Resistant	Resistant	Resistant	Susceptible	Resistant	Resistant
XD23	Henan	Food troughs	Resistant	Resistant	Resistant	Resistant	Resistant	Resistant	Resistant	Resistant	Resistant	Resistant	Resistant	Resistant	Susceptible	Resistant	Resistant	Resistant	Susceptible	Resistant	Resistant	Intermediate	Intermediate	Susceptible	Susceptible	Resistant	Susceptible	Susceptible	Resistant	Resistant
XD24	Henan	Food troughs	Resistant	Resistant	Resistant	Resistant	Resistant	Resistant	Resistant	Resistant	Resistant	Resistant	Resistant	Resistant	Susceptible	Resistant	Resistant	Resistant	Resistant	Resistant	Resistant	Resistant	Susceptible	Resistant	Resistant	Resistant	Resistant	Susceptible	Resistant	Resistant
XD25	Henan	Food troughs	Resistant	Resistant	Resistant	Susceptible	Susceptible	Susceptible	Resistant	Resistant	Intermediate	Susceptible	Resistant	Intermediate	Susceptible	Resistant	Resistant	Intermediate	Susceptible	Resistant	Resistant	Susceptible	Intermediate	Resistant	Resistant	Resistant	Resistant	Resistant	Resistant	Resistant
XD26	Henan	Food troughs	Resistant	Resistant	Resistant	Susceptible	Susceptible	Susceptible	Resistant	Resistant	Resistant	Susceptible	Resistant	Susceptible	Susceptible	Resistant	Intermediate	Susceptible	Susceptible	Resistant	Resistant	Susceptible	Intermediate	Resistant	Resistant	Resistant	Resistant	Resistant	Resistant	Resistant
XD33	Henan	Diarrheal feces	Resistant	Resistant	Resistant	Resistant	Resistant	Resistant	Resistant	Resistant	Resistant	Resistant	Resistant	Resistant	Susceptible	Resistant	Resistant	Resistant	Resistant	Resistant	Resistant	Susceptible	Susceptible	Resistant	Resistant	Resistant	Resistant	Resistant	Resistant	Resistant
XD34	Henan	Diarrheal feces	Resistant	Resistant	Resistant	Resistant	Resistant	Resistant	Resistant	Resistant	Resistant	Resistant	Resistant	Resistant	Susceptible	Resistant	Resistant	Resistant	Susceptible	Resistant	Resistant	Susceptible	Susceptible	Resistant	Resistant	Resistant	Resistant	Resistant	Resistant	Resistant
XD35	Henan	Diarrheal feces	Resistant	Resistant	Resistant	Resistant	Resistant	Resistant	Resistant	Resistant	Resistant	Resistant	Resistant	Resistant	Susceptible	Resistant	Resistant	Resistant	Resistant	Resistant	Resistant	Susceptible	Susceptible	Resistant	Resistant	Resistant	Resistant	Resistant	Resistant	Resistant
XD36	Henan	Diarrheal feces	Resistant	Resistant	Resistant	Resistant	Resistant	Resistant	Resistant	Resistant	Resistant	Resistant	Resistant	Resistant	Intermediate	Resistant	Resistant	Resistant	Susceptible	Resistant	Resistant	Susceptible	Susceptible	Resistant	Resistant	Resistant	Resistant	Resistant	Resistant	Resistant
XD37	Henan	Diarrheal feces	Resistant	Resistant	Resistant	Resistant	Resistant	Resistant	Resistant	Resistant	Resistant	Resistant	Resistant	Resistant	Resistant	Resistant	Resistant	Resistant	Susceptible	Resistant	Resistant	Susceptible	Susceptible	Resistant	Resistant	Resistant	Resistant	Resistant	Resistant	Resistant
XD38	Henan	Diarrheal feces	Resistant	Resistant	Resistant	Resistant	Resistant	Resistant	Resistant	Resistant	Resistant	Resistant	Resistant	Resistant	Susceptible	Resistant	Resistant	Resistant	Susceptible	Resistant	Resistant	Susceptible	Intermediate	Susceptible	Susceptible	Resistant	Susceptible	Susceptible	Resistant	Resistant
XD39	Henan	Nipple drinker	Resistant	Resistant	Resistant	Resistant	Resistant	Resistant	Resistant	Resistant	Resistant	Resistant	Resistant	Resistant	Susceptible	Resistant	Resistant	Resistant	Susceptible	Resistant	Resistant	Susceptible	Susceptible	Resistant	Resistant	Resistant	Resistant	Resistant	Resistant	Resistant
XD40	Henan	Nipple drinker	Resistant	Resistant	Resistant	Susceptible	Resistant	Susceptible	Resistant	Resistant	Resistant	Resistant	Resistant	Resistant	Susceptible	Resistant	Resistant	Resistant	Susceptible	Resistant	Resistant	Susceptible	Susceptible	Resistant	Resistant	Resistant	Resistant	Resistant	Resistant	Resistant
FY44	Henan	Diarrheal feces	Susceptible	Resistant	Resistant	Susceptible	Susceptible	Susceptible	Resistant	Resistant	Susceptible	Susceptible	Resistant	Resistant	Resistant	Resistant	Resistant	Susceptible	Susceptible	Resistant	Resistant	Susceptible	Susceptible	Resistant	Resistant	Resistant	Resistant	Susceptible	Resistant	Resistant
FY45	Henan	Diarrheal feces	Resistant	Resistant	Resistant	Susceptible	Susceptible	Susceptible	Resistant	Resistant	Susceptible	Resistant	Resistant	Resistant	Resistant	Resistant	Resistant	Susceptible	Susceptible	Resistant	Resistant	Resistant	Susceptible	Resistant	Resistant	Resistant	Resistant	Intermediate	Resistant	Resistant
S47	Henan	Diarrheal feces	Resistant	Resistant	Resistant	Susceptible	Susceptible	Susceptible	Resistant	Resistant	Intermediate	Intermediate	Resistant	Resistant	Resistant	Intermediate	Resistant	Susceptible	Susceptible	Resistant	Resistant	Resistant	Susceptible	Resistant	Resistant	Resistant	Resistant	Susceptible	Resistant	Resistant
FY48	Henan	Diarrheal feces	Resistant	Resistant	Resistant	Susceptible	Susceptible	Susceptible	Resistant	Resistant	Susceptible	Susceptible	Resistant	Susceptible	Susceptible	Susceptible	Intermediate	Susceptible	Susceptible	Susceptible	Resistant	Susceptible	Intermediate	Resistant	Resistant	Resistant	Resistant	Resistant	Resistant	Resistant
S49	Henan	Diarrheal feces	Susceptible	Resistant	Resistant	Susceptible	Susceptible	Susceptible	Resistant	Resistant	Susceptible	Susceptible	Resistant	Intermediate	Resistant	Susceptible	Resistant	Susceptible	Susceptible	Susceptible	Resistant	Susceptible	Susceptible	Susceptible	Susceptible	Resistant	Susceptible	Susceptible	Resistant	Resistant
FY50	Henan	Diarrheal feces	Resistant	Resistant	Resistant	Susceptible	Susceptible	Susceptible	Resistant	Resistant	Susceptible	Resistant	Resistant	Resistant	Resistant	Resistant	Resistant	Susceptible	Susceptible	Resistant	Resistant	Resistant	Intermediate	Resistant	Resistant	Resistant	Resistant	Intermediate	Resistant	Resistant
S51	Henan	Diarrheal feces	Resistant	Resistant	Resistant	Susceptible	Susceptible	Susceptible	Resistant	Resistant	Susceptible	Resistant	Resistant	Resistant	Resistant	Resistant	Resistant	Susceptible	Susceptible	Resistant	Resistant	Resistant	Susceptible	Resistant	Resistant	Resistant	Resistant	Resistant	Resistant	Resistant
S52	Henan	Diarrheal feces	Resistant	Resistant	Resistant	Susceptible	Susceptible	Susceptible	Resistant	Resistant	Intermediate	Susceptible	Resistant	Intermediate	Intermediate	Intermediate	Resistant	Susceptible	Susceptible	Resistant	Resistant	Resistant	Susceptible	Resistant	Resistant	Resistant	Resistant	Susceptible	Resistant	Resistant
S55	Henan	Healthy pigs	Susceptible	Susceptible	Susceptible	Susceptible	Susceptible	Susceptible	Susceptible	Susceptible	Susceptible	Susceptible	Susceptible	Susceptible	Susceptible	Susceptible	Intermediate	Susceptible	Susceptible	Resistant	Resistant	Susceptible	Susceptible	Resistant	Resistant	Resistant	Resistant	Susceptible	Resistant	Resistant
S56	Henan	Healthy pigs	Resistant	Resistant	Resistant	Susceptible	Susceptible	Susceptible	Resistant	Resistant	Resistant	Resistant	Resistant	Susceptible	Intermediate	Resistant	Resistant	Susceptible	Susceptible	Resistant	Resistant	Susceptible	Intermediate	Intermediate	Susceptible	Resistant	Intermediate	Susceptible	Resistant	Resistant
S57	Henan	Healthy pigs	Susceptible	Susceptible	Susceptible	Resistant	Resistant	Resistant	Resistant	Resistant	Resistant	Resistant	Resistant	Resistant	Susceptible	Resistant	Resistant	Resistant	Susceptible	Resistant	Resistant	Susceptible	Susceptible	Susceptible	Susceptible	Resistant	Susceptible	Susceptible	Resistant	Resistant
S59	Henan	Healthy pigs	Susceptible	Susceptible	Susceptible	Intermediate	Susceptible	Susceptible	Susceptible	Susceptible	Susceptible	Susceptible	Susceptible	Susceptible	Susceptible	Susceptible	Susceptible	Susceptible	Susceptible	Resistant	Resistant	Susceptible	Intermediate	Resistant	Resistant	Resistant	Resistant	Susceptible	Resistant	Resistant
S61	Henan	Healthy pigs	Susceptible	Resistant	Resistant	Resistant	Resistant	Resistant	Resistant	Resistant	Resistant	Resistant	Resistant	Resistant	Resistant	Resistant	Resistant	Resistant	Susceptible	Resistant	Resistant	Susceptible	Susceptible	Resistant	Intermediate	Resistant	Susceptible	Susceptible	Resistant	0.5
FY62	Henan	Healthy pigs	Susceptible	Resistant	Intermediate	Susceptible	Susceptible	Susceptible	Intermediate	Susceptible	Susceptible	Susceptible	Susceptible	Susceptible	Susceptible	Intermediate	Intermediate	Susceptible	Susceptible	Resistant	Resistant	Susceptible	Susceptible	Resistant	Resistant	Resistant	Resistant	Resistant	Resistant	Resistant
FY63	Henan	Healthy pigs	Susceptible	Resistant	Intermediate	Susceptible	Susceptible	Susceptible	Resistant	Susceptible	Susceptible	Susceptible	Susceptible	Susceptible	Susceptible	Resistant	Resistant	Susceptible	Susceptible	Resistant	Resistant	Susceptible	Susceptible	Susceptible	Susceptible	Susceptible	Susceptible	Resistant	Resistant	Resistant
FY65	Henan	Nipple drinker	Susceptible	Resistant	Intermediate	Susceptible	Susceptible	Susceptible	Susceptible	Susceptible	Susceptible	Susceptible	Susceptible	Susceptible	Susceptible	Susceptible	Susceptible	Susceptible	Susceptible	Resistant	Resistant	Susceptible	Susceptible	Resistant	Intermediate	Resistant	Susceptible	Susceptible	Resistant	Resistant
FY66	Henan	Nipple drinker	Susceptible	Resistant	Resistant	Susceptible	Susceptible	Susceptible	Resistant	Resistant	Susceptible	Susceptible	Resistant	Resistant	Resistant	Susceptible	Resistant	Susceptible	Susceptible	Susceptible	Resistant	Susceptible	Susceptible	Susceptible	Susceptible	Resistant	Susceptible	Susceptible	Resistant	Resistant
S67	Henan	Nipple drinker	Susceptible	Resistant	Resistant	Susceptible	Susceptible	Susceptible	Resistant	Resistant	Susceptible	Susceptible	Resistant	Susceptible	Intermediate	Intermediate	Resistant	Susceptible	Susceptible	Resistant	Resistant	Susceptible	Susceptible	Resistant	Intermediate	Resistant	Susceptible	Susceptible	Resistant	Resistant
S70	Henan	Food troughs	Susceptible	Resistant	Resistant	Susceptible	Susceptible	Susceptible	Resistant	Resistant	Susceptible	Susceptible	Resistant	Susceptible	Intermediate	Susceptible	Resistant	Susceptible	Susceptible	Resistant	Resistant	Susceptible	Susceptible	Susceptible	Susceptible	Resistant	Susceptible	Susceptible	Resistant	Resistant
S71	Henan	Food troughs	Susceptible	Susceptible	Susceptible	Susceptible	Susceptible	Susceptible	Intermediate	Susceptible	Susceptible	Susceptible	Susceptible	Susceptible	Susceptible	Resistant	Resistant	Susceptible	Susceptible	Resistant	Resistant	Susceptible	Susceptible	Susceptible	Susceptible	Resistant	Susceptible	Resistant	Resistant	Resistant
S72	Henan	Food troughs	Resistant	Resistant	Resistant	Susceptible	Susceptible	Susceptible	Resistant	Resistant	Resistant	Resistant	Resistant	Resistant	Resistant	Resistant	Resistant	Susceptible	Susceptible	Resistant	Resistant	Resistant	Susceptible	Susceptible	Susceptible	Resistant	Susceptible	Susceptible	Resistant	Resistant
S73	Henan	Food troughs	Susceptible	Susceptible	Intermediate	Susceptible	Susceptible	Susceptible	Resistant	Resistant	Susceptible	Susceptible	Resistant	Resistant	Intermediate	Intermediate	Resistant	Susceptible	Susceptible	Resistant	Resistant	Susceptible	Susceptible	Susceptible	Susceptible	Resistant	Susceptible	Resistant	Resistant	Resistant
FY74	Henan	Food troughs	Resistant	Resistant	Resistant	Susceptible	Susceptible	Susceptible	Resistant	Resistant	Susceptible	Resistant	Resistant	Resistant	Resistant	Resistant	Resistant	Susceptible	Susceptible	Resistant	Resistant	Resistant	Intermediate	Resistant	Resistant	Resistant	Resistant	Intermediate	Resistant	Resistant
S75	Henan	Food troughs	Susceptible	Resistant	Intermediate	Susceptible	Susceptible	Susceptible	Resistant	Resistant	Susceptible	Susceptible	Resistant	Susceptible	Resistant	Susceptible	Resistant	Susceptible	Susceptible	Resistant	Resistant	Susceptible	Susceptible	Resistant	Resistant	Resistant	Resistant	Intermediate	Resistant	Resistant
S76	Henan	Food troughs	Susceptible	Resistant	Intermediate	Susceptible	Susceptible	Susceptible	Susceptible	Susceptible	Susceptible	Susceptible	Susceptible	Susceptible	Susceptible	Resistant	Resistant	Susceptible	Susceptible	Susceptible	Resistant	Susceptible	Susceptible	Susceptible	Susceptible	Resistant	Susceptible	Susceptible	Resistant	Resistant
S77	Henan	Food troughs	Susceptible	Susceptible	Susceptible	Susceptible	Susceptible	Susceptible	Resistant	Resistant	Susceptible	Susceptible	Resistant	Resistant	Intermediate	Resistant	Resistant	Susceptible	Susceptible	Susceptible	Resistant	Susceptible	Susceptible	Susceptible	Susceptible	Resistant	Susceptible	Susceptible	Resistant	Resistant
S78	Henan	Food troughs	Resistant	Resistant	Resistant	Susceptible	Susceptible	Susceptible	Resistant	Resistant	Resistant	Resistant	Resistant	Resistant	Resistant	Resistant	Resistant	Susceptible	Susceptible	Resistant	Resistant	Resistant	Susceptible	Susceptible	Susceptible	Resistant	Susceptible	Susceptible	Resistant	Resistant
S79	Henan	Food troughs	Susceptible	Resistant	Resistant	Resistant	Resistant	Resistant	Resistant	Resistant	Resistant	Resistant	Resistant	Resistant	Resistant	Resistant	Resistant	Resistant	Susceptible	Resistant	Resistant	Susceptible	Susceptible	Intermediate	Intermediate	Resistant	Susceptible	Susceptible	Resistant	Resistant
S81	Henan	Nipple drinker	Susceptible	Resistant	Intermediate	Susceptible	Susceptible	Susceptible	Intermediate	Susceptible	Susceptible	Susceptible	Susceptible	Susceptible	Susceptible	Susceptible	Intermediate	Susceptible	Susceptible	Resistant	Resistant	Susceptible	Resistant	Susceptible	Susceptible	Resistant	Susceptible	Resistant	Resistant	Resistant
S82	Henan	Nipple drinker	Resistant	Resistant	Resistant	Susceptible	Susceptible	Susceptible	Resistant	Resistant	Susceptible	Intermediate	Resistant	Resistant	Resistant	Intermediate	Resistant	Susceptible	Susceptible	Resistant	Resistant	Resistant	Susceptible	Resistant	Resistant	Resistant	Resistant	Susceptible	Resistant	Resistant
XD86	Henan	Healthy pigs	Susceptible	Susceptible	Susceptible	Susceptible	Susceptible	Susceptible	Resistant	Resistant	Susceptible	Resistant	Resistant	Resistant	Resistant	Susceptible	Intermediate	Susceptible	Susceptible	Resistant	Resistant	Susceptible	Intermediate	Susceptible	Susceptible	Resistant	Susceptible	Susceptible	Resistant	Resistant
S87	Henan	Healthy pigs	Susceptible	Susceptible	Susceptible	Susceptible	Susceptible	Susceptible	Resistant	Resistant	Susceptible	Resistant	Resistant	Resistant	Resistant	Resistant	Resistant	Susceptible	Susceptible	Resistant	Resistant	Susceptible	Intermediate	Susceptible	Susceptible	Resistant	Susceptible	Susceptible	Resistant	Resistant
S88	Henan	Healthy pigs	Susceptible	Susceptible	Susceptible	Susceptible	Susceptible	Susceptible	Resistant	Resistant	Susceptible	Resistant	Resistant	Resistant	Resistant	Resistant	Resistant	Susceptible	Susceptible	Resistant	Resistant	Susceptible	Intermediate	Susceptible	Susceptible	Resistant	Susceptible	Susceptible	Resistant	Resistant
S89	Henan	Healthy pigs	Resistant	Resistant	Resistant	Resistant	Resistant	Resistant	Resistant	Resistant	Resistant	Resistant	Resistant	Resistant	Resistant	Resistant	Resistant	Resistant	Susceptible	Resistant	Resistant	Susceptible	Susceptible	Resistant	Resistant	Resistant	Resistant	Susceptible	Resistant	Resistant
S91	Henan	Healthy pigs	Resistant	Resistant	Resistant	Resistant	Resistant	Resistant	Resistant	Resistant	Resistant	Resistant	Resistant	Resistant	Resistant	Resistant	Resistant	Resistant	Susceptible	Resistant	Resistant	Susceptible	Susceptible	Susceptible	Susceptible	Resistant	Susceptible	Resistant	Resistant	Resistant
S92	Henan	Healthy pigs	Susceptible	Resistant	Intermediate	Susceptible	Susceptible	Susceptible	Susceptible	Susceptible	Susceptible	Susceptible	Susceptible	Susceptible	Susceptible	Susceptible	Intermediate	Susceptible	Susceptible	Resistant	Resistant	Susceptible	Susceptible	Resistant	Resistant	Resistant	Resistant	Intermediate	Resistant	Resistant
S95	Henan	Diarrheal feces	Resistant	Resistant	Resistant	Resistant	Resistant	Resistant	Resistant	Resistant	Resistant	Resistant	Resistant	Resistant	Resistant	Resistant	Resistant	Resistant	Susceptible	Resistant	Resistant	Susceptible	Susceptible	Resistant	Resistant	Resistant	Resistant	Susceptible	Resistant	Resistant
S96	Henan	Diarrheal feces	Susceptible	Resistant	Resistant	Susceptible	Susceptible	Susceptible	Susceptible	Susceptible	Susceptible	Susceptible	Susceptible	Susceptible	Susceptible	Intermediate	Resistant	Susceptible	Susceptible	Resistant	Resistant	Intermediate	Susceptible	Resistant	Resistant	Resistant	Resistant	Intermediate	Resistant	Resistant
XD97	Henan	Diarrheal feces	Resistant	Resistant	Resistant	Resistant	Resistant	Resistant	Resistant	Resistant	Resistant	Resistant	Resistant	Resistant	Susceptible	Resistant	Resistant	Resistant	Susceptible	Resistant	Resistant	Resistant	Susceptible	Resistant	Resistant	Resistant	Resistant	Resistant	Resistant	Resistant
S98	Henan	Diarrheal feces	Susceptible	Susceptible	Susceptible	Susceptible	Susceptible	Susceptible	Resistant	Resistant	Susceptible	Resistant	Resistant	Resistant	Resistant	Resistant	Resistant	Susceptible	Susceptible	Resistant	Resistant	Susceptible	Intermediate	Susceptible	Susceptible	Resistant	Susceptible	Susceptible	Resistant	Resistant
S99	Henan	Diarrheal feces	Resistant	Resistant	Resistant	Resistant	Resistant	Resistant	Resistant	Resistant	Resistant	Resistant	Resistant	Resistant	Susceptible	Resistant	Resistant	Resistant	Susceptible	Resistant	Resistant	Resistant	Intermediate	Susceptible	Susceptible	Resistant	Susceptible	Susceptible	Resistant	Resistant
XD100	Henan	Diarrheal feces	Resistant	Resistant	Resistant	Resistant	Resistant	Resistant	Resistant	Resistant	Resistant	Resistant	Resistant	Resistant	Susceptible	Resistant	Resistant	Resistant	Resistant	Susceptible	Resistant	Susceptible	Resistant	Intermediate	Susceptible	Resistant	Susceptible	Resistant	Resistant	Resistant
XD101	Henan	Diarrheal feces	Resistant	Resistant	Resistant	Resistant	Resistant	Resistant	Resistant	Resistant	Resistant	Resistant	Resistant	Resistant	Susceptible	Resistant	Resistant	Resistant	Susceptible	Resistant	Resistant	Susceptible	Susceptible	Susceptible	Susceptible	Resistant	Susceptible	Susceptible	Resistant	Resistant
S103	Henan	Diarrheal feces	Resistant	Resistant	Resistant	Resistant	Resistant	Intermediate	Resistant	Resistant	Resistant	Resistant	Resistant	Resistant	Susceptible	Resistant	Resistant	Resistant	Susceptible	Resistant	Resistant	Resistant	Susceptible	Resistant	Resistant	Resistant	Resistant	Resistant	Resistant	Resistant
S104	Henan	Diarrheal feces	Resistant	Resistant	Resistant	Resistant	Resistant	Resistant	Resistant	Resistant	Resistant	Resistant	Resistant	Resistant	Resistant	Resistant	Resistant	Resistant	Susceptible	Resistant	Resistant	Susceptible	Susceptible	Susceptible	Susceptible	Resistant	Susceptible	Susceptible	Resistant	Resistant
XD115	Henan	Nipple drinker	Resistant	Resistant	Resistant	Resistant	Resistant	Resistant	Resistant	Resistant	Resistant	Resistant	Resistant	Resistant	Susceptible	Resistant	Resistant	Resistant	Resistant	Resistant	Resistant	Intermediate	Intermediate	Susceptible	Susceptible	Resistant	Susceptible	Resistant	Resistant	Resistant
XD116	Henan	Nipple drinker	Susceptible	Susceptible	Susceptible	Susceptible	Susceptible	Susceptible	Resistant	Resistant	Intermediate	Susceptible	Resistant	Susceptible	Susceptible	Resistant	Intermediate	Susceptible	Susceptible	Resistant	Resistant	Susceptible	Susceptible	Susceptible	Susceptible	Resistant	Susceptible	Susceptible	Resistant	Resistant
FY119	Henan	Nipple drinker	Susceptible	Susceptible	Susceptible	Susceptible	Susceptible	Susceptible	Resistant	Resistant	Resistant	Susceptible	Resistant	Susceptible	Susceptible	Resistant	Intermediate	Susceptible	Susceptible	Resistant	Resistant	Susceptible	Susceptible	Susceptible	Susceptible	Resistant	Susceptible	Susceptible	Resistant	Resistant
XD130	Henan	Healthy pigs	Susceptible	Susceptible	Susceptible	Susceptible	Susceptible	Susceptible	Susceptible	Susceptible	Susceptible	Susceptible	Susceptible	Susceptible	Susceptible	Resistant	Intermediate	Susceptible	Susceptible	Resistant	Resistant	Susceptible	Susceptible	Susceptible	Susceptible	Resistant	Susceptible	Susceptible	Resistant	Resistant
XD131	Henan	Healthy pigs	Susceptible	Susceptible	Susceptible	Susceptible	Susceptible	Susceptible	Susceptible	Susceptible	Susceptible	Susceptible	Susceptible	Susceptible	Susceptible	Susceptible	Susceptible	Susceptible	Susceptible	Susceptible	Susceptible	Susceptible	Susceptible	Susceptible	Susceptible	Susceptible	Susceptible	Susceptible	Resistant	Resistant
XD132	Henan	Healthy pigs	Susceptible	Susceptible	Susceptible	Susceptible	Susceptible	Susceptible	Susceptible	Susceptible	Susceptible	Susceptible	Susceptible	Susceptible	Susceptible	Susceptible	Susceptible	Susceptible	Susceptible	Susceptible	Resistant	Susceptible	Susceptible	Susceptible	Susceptible	Resistant	Susceptible	Susceptible	Resistant	Resistant
XD133	Henan	Healthy pigs	Susceptible	Susceptible	Susceptible	Susceptible	Susceptible	Susceptible	Susceptible	Susceptible	Susceptible	Susceptible	Susceptible	Susceptible	Susceptible	Susceptible	Susceptible	Susceptible	Susceptible	Resistant	Resistant	Susceptible	Susceptible	Susceptible	Susceptible	Susceptible	Susceptible	Intermediate	Resistant	Resistant
XD134	Henan	Healthy pigs	Susceptible	Susceptible	Susceptible	Susceptible	Susceptible	Susceptible	Intermediate	Susceptible	Susceptible	Susceptible	Susceptible	Susceptible	Susceptible	Susceptible	Intermediate	Susceptible	Susceptible	Resistant	Resistant	Susceptible	Susceptible	Susceptible	Susceptible	Resistant	Susceptible	Susceptible	Resistant	Resistant
XD135	Henan	Healthy pigs	Susceptible	Resistant	Resistant	Susceptible	Susceptible	Susceptible	Intermediate	Susceptible	Susceptible	Susceptible	Susceptible	Susceptible	Susceptible	Susceptible	Intermediate	Susceptible	Susceptible	Resistant	Resistant	Susceptible	Intermediate	Resistant	Resistant	Resistant	Susceptible	Intermediate	Resistant	Resistant
XD136	Henan	Healthy pigs	Susceptible	Susceptible	Susceptible	Susceptible	Susceptible	Susceptible	Susceptible	Susceptible	Susceptible	Susceptible	Susceptible	Susceptible	Susceptible	Susceptible	Susceptible	Susceptible	Susceptible	Resistant	Susceptible	Susceptible	Susceptible	Susceptible	Susceptible	Resistant	Susceptible	Susceptible	Resistant	Resistant
XD137	Henan	Healthy pigs	Susceptible	Susceptible	Susceptible	Susceptible	Susceptible	Susceptible	Susceptible	Susceptible	Susceptible	Susceptible	Susceptible	Susceptible	Susceptible	Susceptible	Susceptible	Susceptible	Susceptible	Susceptible	Susceptible	Susceptible	Susceptible	Susceptible	Susceptible	Susceptible	Susceptible	Resistant	Resistant	Resistant
XD138	Henan	Healthy pigs	Susceptible	Susceptible	Susceptible	Susceptible	Susceptible	Susceptible	Susceptible	Susceptible	Susceptible	Susceptible	Susceptible	Susceptible	Susceptible	Susceptible	Intermediate	Susceptible	Susceptible	Resistant	Resistant	Susceptible	Susceptible	Susceptible	Susceptible	Resistant	Susceptible	Susceptible	Susceptible	Resistant
XD139	Henan	Healthy pigs	Susceptible	Susceptible	Susceptible	Susceptible	Susceptible	Susceptible	Susceptible	Susceptible	Susceptible	Susceptible	Susceptible	Susceptible	Susceptible	Susceptible	Intermediate	Susceptible	Susceptible	Susceptible	Resistant	Susceptible	Intermediate	Susceptible	Susceptible	Resistant	Susceptible	Susceptible	Resistant	Resistant
XD140	Henan	Healthy pigs	Susceptible	Susceptible	Susceptible	Susceptible	Susceptible	Susceptible	Susceptible	Susceptible	Susceptible	Susceptible	Susceptible	Susceptible	Susceptible	Susceptible	Susceptible	Susceptible	Susceptible	Susceptible	Susceptible	Susceptible	Susceptible	Susceptible	Susceptible	Susceptible	Susceptible	Susceptible	Resistant	Resistant
XD141	Henan	Healthy pigs	Susceptible	Resistant	Resistant	Susceptible	Susceptible	Susceptible	Resistant	Susceptible	Susceptible	Susceptible	Susceptible	Susceptible	Susceptible	Intermediate	Intermediate	Susceptible	Susceptible	Resistant	Resistant	Susceptible	Intermediate	Intermediate	Susceptible	Resistant	Susceptible	Susceptible	Resistant	Resistant
XD143	Henan	Nipple drinker	Susceptible	Susceptible	Susceptible	Susceptible	Susceptible	Susceptible	Susceptible	Susceptible	Susceptible	Susceptible	Susceptible	Susceptible	Susceptible	Susceptible	Susceptible	Susceptible	Susceptible	Resistant	Resistant	Susceptible	Susceptible	Susceptible	Susceptible	Resistant	Susceptible	Susceptible	Resistant	Resistant
XD145	Henan	Nipple drinker	Susceptible	Susceptible	Susceptible	Susceptible	Susceptible	Susceptible	Susceptible	Susceptible	Susceptible	Susceptible	Susceptible	Susceptible	Susceptible	Susceptible	Susceptible	Susceptible	Susceptible	Susceptible	Susceptible	Susceptible	Susceptible	Susceptible	Susceptible	Resistant	Susceptible	Susceptible	Resistant	Resistant
XD146	Henan	Nipple drinker	Susceptible	Susceptible	Susceptible	Susceptible	Susceptible	Susceptible	Susceptible	Susceptible	Susceptible	Susceptible	Susceptible	Susceptible	Susceptible	Susceptible	Susceptible	Susceptible	Susceptible	Resistant	Resistant	Susceptible	Susceptible	Susceptible	Susceptible	Susceptible	Susceptible	Susceptible	Resistant	Resistant
S147	Henan	Nipple drinker	Susceptible	Susceptible	Susceptible	Susceptible	Susceptible	Susceptible	Resistant	Resistant	Susceptible	Resistant	Resistant	Resistant	Resistant	Resistant	Resistant	Susceptible	Susceptible	Resistant	Resistant	Susceptible	Susceptible	Susceptible	Susceptible	Resistant	Susceptible	Susceptible	Resistant	Resistant
XD148	Henan	Nipple drinker	Susceptible	Susceptible	Susceptible	Susceptible	Susceptible	Susceptible	Susceptible	Susceptible	Susceptible	Susceptible	Susceptible	Susceptible	Susceptible	Susceptible	Intermediate	Susceptible	Susceptible	Resistant	Resistant	Susceptible	Susceptible	Susceptible	Susceptible	Susceptible	Susceptible	Resistant	Resistant	Resistant
XD149	Henan	Food troughs	Susceptible	Susceptible	Susceptible	Susceptible	Susceptible	Susceptible	Susceptible	Susceptible	Susceptible	Susceptible	Susceptible	Susceptible	Susceptible	Susceptible	Susceptible	Susceptible	Susceptible	Susceptible	Susceptible	Susceptible	Susceptible	Susceptible	Susceptible	Susceptible	Susceptible	Susceptible	Susceptible	Resistant
XD150	Henan	Food troughs	Susceptible	Susceptible	Susceptible	Susceptible	Susceptible	Susceptible	Susceptible	Susceptible	Susceptible	Susceptible	Susceptible	Susceptible	Susceptible	Susceptible	Susceptible	Susceptible	Susceptible	Resistant	Resistant	Susceptible	Susceptible	Susceptible	Susceptible	Resistant	Susceptible	Intermediate	Resistant	Resistant
XD151	Henan	Food troughs	Susceptible	Susceptible	Susceptible	Susceptible	Susceptible	Susceptible	Susceptible	Susceptible	Susceptible	Susceptible	Susceptible	Susceptible	Susceptible	Susceptible	Intermediate	Susceptible	Susceptible	Susceptible	Resistant	Susceptible	Susceptible	Susceptible	Susceptible	Resistant	Susceptible	Susceptible	Resistant	Resistant
XD152	Henan	Food troughs	Susceptible	Susceptible	Susceptible	Susceptible	Susceptible	Susceptible	Susceptible	Susceptible	Susceptible	Susceptible	Susceptible	Susceptible	Susceptible	Resistant	Resistant	Susceptible	Susceptible	Resistant	Resistant	Susceptible	Susceptible	Resistant	Resistant	Resistant	Resistant	Intermediate	Resistant	Resistant
XD153	Henan	Food troughs	Susceptible	Susceptible	Susceptible	Susceptible	Susceptible	Susceptible	Susceptible	Susceptible	Susceptible	Susceptible	Susceptible	Susceptible	Susceptible	Susceptible	Susceptible	Susceptible	Susceptible	Resistant	Resistant	Susceptible	Susceptible	Susceptible	Susceptible	Resistant	Susceptible	Susceptible	Resistant	Resistant
XD155	Henan	Food troughs	Susceptible	Susceptible	Susceptible	Susceptible	Susceptible	Susceptible	Susceptible	Susceptible	Susceptible	Susceptible	Susceptible	Susceptible	Susceptible	Susceptible	Susceptible	Susceptible	Susceptible	Susceptible	Susceptible	Susceptible	Susceptible	Susceptible	Susceptible	Resistant	Susceptible	Susceptible	Resistant	Resistant
XD156	Henan	Diarrheal feces	Susceptible	Susceptible	Susceptible	Susceptible	Susceptible	Susceptible	Susceptible	Susceptible	Susceptible	Susceptible	Susceptible	Susceptible	Susceptible	Susceptible	Susceptible	Susceptible	Susceptible	Resistant	Resistant	Susceptible	Susceptible	Susceptible	Susceptible	Resistant	Susceptible	Susceptible	Resistant	Resistant
XD157	Henan	Diarrheal feces	Susceptible	Susceptible	Susceptible	Susceptible	Susceptible	Susceptible	Susceptible	Susceptible	Susceptible	Susceptible	Susceptible	Susceptible	Susceptible	Susceptible	Susceptible	Susceptible	Susceptible	Resistant	Resistant	Susceptible	Susceptible	Susceptible	Susceptible	Susceptible	Susceptible	Susceptible	Resistant	Resistant
S158	Henan	Diarrheal feces	Susceptible	Susceptible	Susceptible	Susceptible	Susceptible	Susceptible	Resistant	Resistant	Susceptible	Susceptible	Resistant	Resistant	Resistant	Resistant	Resistant	Susceptible	Susceptible	Resistant	Intermediate	Susceptible	Susceptible	Susceptible	Susceptible	Resistant	Susceptible	Susceptible	Resistant	Resistant
XD159	Henan	Diarrheal feces	Susceptible	Susceptible	Susceptible	Susceptible	Susceptible	Susceptible	Intermediate	Susceptible	Susceptible	Susceptible	Susceptible	Susceptible	Susceptible	Susceptible	Intermediate	Susceptible	Susceptible	Susceptible	Resistant	Susceptible	Susceptible	Susceptible	Susceptible	Resistant	Susceptible	Susceptible	Resistant	Resistant
XD160	Henan	Diarrheal feces	Susceptible	Susceptible	Susceptible	Susceptible	Susceptible	Susceptible	Resistant	Susceptible	Susceptible	Susceptible	Susceptible	Susceptible	Susceptible	Susceptible	Intermediate	Susceptible	Susceptible	Susceptible	Resistant	Susceptible	Susceptible	Susceptible	Susceptible	Susceptible	Susceptible	Intermediate	Resistant	Resistant
XD161	Henan	Diarrheal feces	Susceptible	Resistant	Susceptible	Susceptible	Susceptible	Susceptible	Susceptible	Susceptible	Susceptible	Susceptible	Susceptible	Susceptible	Susceptible	Resistant	Resistant	Susceptible	Susceptible	Resistant	Resistant	Susceptible	Susceptible	Susceptible	Susceptible	Resistant	Susceptible	Resistant	Resistant	Resistant
XD162	Henan	Diarrheal feces	Susceptible	Susceptible	Susceptible	Susceptible	Susceptible	Susceptible	Susceptible	Susceptible	Susceptible	Susceptible	Susceptible	Susceptible	Susceptible	Susceptible	Susceptible	Susceptible	Susceptible	Resistant	Resistant	Susceptible	Susceptible	Susceptible	Susceptible	Resistant	Susceptible	Susceptible	Resistant	Resistant
XD163	Henan	Diarrheal feces	Susceptible	Susceptible	Susceptible	Susceptible	Susceptible	Susceptible	Susceptible	Susceptible	Susceptible	Susceptible	Susceptible	Susceptible	Susceptible	Resistant	Resistant	Susceptible	Susceptible	Resistant	Susceptible	Susceptible	Susceptible	Susceptible	Susceptible	Susceptible	Susceptible	Susceptible	Resistant	Resistant
XD164	Henan	Diarrheal feces	Susceptible	Susceptible	Susceptible	Susceptible	Susceptible	Susceptible	Susceptible	Susceptible	Susceptible	Susceptible	Susceptible	Susceptible	Susceptible	Susceptible	Susceptible	Susceptible	Susceptible	Resistant	Resistant	Susceptible	Susceptible	Susceptible	Susceptible	Resistant	Susceptible	Susceptible	Resistant	Resistant
XD165	Henan	Diarrheal feces	Susceptible	Susceptible	Susceptible	Susceptible	Susceptible	Susceptible	Intermediate	Susceptible	Susceptible	Susceptible	Susceptible	Susceptible	Susceptible	Susceptible	Resistant	Susceptible	Susceptible	Resistant	Resistant	Susceptible	Susceptible	Susceptible	Susceptible	Resistant	Susceptible	Intermediate	Resistant	Resistant
XD166	Henan	Diarrheal feces	Susceptible	Susceptible	Susceptible	Susceptible	Susceptible	Susceptible	Resistant	Intermediate	Intermediate	Susceptible	Susceptible	Susceptible	Susceptible	Susceptible	Susceptible	Susceptible	Susceptible	Resistant	Resistant	Susceptible	Susceptible	Susceptible	Susceptible	Resistant	Susceptible	Intermediate	Resistant	Resistant
XD167	Henan	Diarrheal feces	Susceptible	Susceptible	Susceptible	Susceptible	Susceptible	Susceptible	Susceptible	Susceptible	Susceptible	Susceptible	Susceptible	Susceptible	Susceptible	Resistant	Resistant	Susceptible	Susceptible	Susceptible	Resistant	Susceptible	Susceptible	Susceptible	Susceptible	Susceptible	Susceptible	Susceptible	Susceptible	Resistant
XD168	Henan	Floors	Susceptible	Susceptible	Susceptible	Susceptible	Susceptible	Susceptible	Susceptible	Susceptible	Susceptible	Susceptible	Susceptible	Susceptible	Susceptible	Susceptible	Susceptible	Susceptible	Susceptible	Resistant	Resistant	Susceptible	Susceptible	Susceptible	Susceptible	Resistant	Susceptible	Susceptible	Resistant	Resistant
XD169	Henan	Floors	Susceptible	Susceptible	Susceptible	Susceptible	Susceptible	Susceptible	Susceptible	Susceptible	Susceptible	Susceptible	Susceptible	Susceptible	Susceptible	Susceptible	Susceptible	Susceptible	Susceptible	Resistant	Resistant	Susceptible	Susceptible	Susceptible	Susceptible	Susceptible	Susceptible	Susceptible	Resistant	Resistant
XD170	Henan	Floors	Susceptible	Susceptible	Susceptible	Susceptible	Susceptible	Susceptible	Susceptible	Susceptible	Susceptible	Susceptible	Susceptible	Susceptible	Susceptible	Susceptible	Susceptible	Susceptible	Susceptible	Resistant	Resistant	Susceptible	Susceptible	Susceptible	Susceptible	Susceptible	Susceptible	Susceptible	Resistant	Resistant
XD171	Henan	Floors	Susceptible	Susceptible	Susceptible	Susceptible	Susceptible	Susceptible	Resistant	Resistant	Susceptible	Susceptible	Resistant	Intermediate	Resistant	Intermediate	Resistant	Susceptible	Susceptible	Resistant	Intermediate	Susceptible	Susceptible	Susceptible	Susceptible	Resistant	Susceptible	Susceptible	Resistant	Resistant
XD172	Henan	Floors	Susceptible	Susceptible	Resistant	Susceptible	Susceptible	Susceptible	Resistant	Susceptible	Susceptible	Susceptible	Susceptible	Susceptible	Susceptible	Intermediate	Resistant	Susceptible	Susceptible	Resistant	Resistant	Susceptible	Resistant	Intermediate	Susceptible	Resistant	Intermediate	Susceptible	Resistant	Resistant
XD173	Henan	Floors	Susceptible	Susceptible	Susceptible	Susceptible	Susceptible	Susceptible	Intermediate	Susceptible	Susceptible	Susceptible	Susceptible	Susceptible	Susceptible	Resistant	Intermediate	Susceptible	Susceptible	Resistant	Resistant	Susceptible	Intermediate	Resistant	Resistant	Resistant	Resistant	Resistant	Resistant	Resistant
XD174	Henan	Floors	Susceptible	Susceptible	Susceptible	Susceptible	Susceptible	Susceptible	Susceptible	Susceptible	Susceptible	Susceptible	Susceptible	Susceptible	Susceptible	Susceptible	Intermediate	Susceptible	Susceptible	Susceptible	Susceptible	Susceptible	Susceptible	Resistant	Intermediate	Resistant	Susceptible	Resistant	Susceptible	Resistant
XD175	Henan	Nipple drinker	Susceptible	Susceptible	Susceptible	Susceptible	Susceptible	Susceptible	Intermediate	Susceptible	Susceptible	Susceptible	Susceptible	Susceptible	Susceptible	Susceptible	Susceptible	Susceptible	Susceptible	Resistant	Resistant	Susceptible	Susceptible	Susceptible	Susceptible	Resistant	Susceptible	Susceptible	Resistant	Resistant
XD177	Henan	Nipple drinker	Susceptible	Susceptible	Susceptible	Susceptible	Susceptible	Susceptible	Susceptible	Susceptible	Susceptible	Susceptible	Susceptible	Susceptible	Susceptible	Resistant	Resistant	Susceptible	Susceptible	Susceptible	Resistant	Susceptible	Susceptible	Susceptible	Susceptible	Resistant	Susceptible	Susceptible	Resistant	Resistant
XD178	Henan	Nipple drinker	Susceptible	Susceptible	Susceptible	Susceptible	Susceptible	Susceptible	Susceptible	Susceptible	Susceptible	Susceptible	Susceptible	Susceptible	Susceptible	Susceptible	Susceptible	Susceptible	Susceptible	Susceptible	Susceptible	Susceptible	Susceptible	Susceptible	Susceptible	Susceptible	Susceptible	Resistant	Resistant	Resistant
S180	Henan	Nipple drinker	Susceptible	Susceptible	Susceptible	Resistant	Resistant	Resistant	Resistant	Resistant	Resistant	Resistant	Resistant	Resistant	Susceptible	Resistant	Resistant	Resistant	Susceptible	Resistant	Resistant	Intermediate	Susceptible	Resistant	Resistant	Resistant	Resistant	Resistant	Resistant	Resistant
S181	Henan	Nipple drinker	Susceptible	Resistant	Resistant	Resistant	Resistant	Resistant	Resistant	Resistant	Resistant	Resistant	Resistant	Resistant	Susceptible	Resistant	Resistant	Resistant	Susceptible	Resistant	Resistant	Susceptible	Resistant	Resistant	Resistant	Resistant	Resistant	Resistant	Resistant	Resistant
S182	Henan	Nipple drinker	Susceptible	Susceptible	Susceptible	Resistant	Resistant	Resistant	Resistant	Resistant	Resistant	Resistant	Resistant	Resistant	Susceptible	Resistant	Resistant	Resistant	Susceptible	Resistant	Resistant	Susceptible	Intermediate	Susceptible	Susceptible	Resistant	Susceptible	Intermediate	Resistant	Resistant
FY183	Henan	Nipple drinker	Resistant	Resistant	Resistant	Susceptible	Susceptible	Susceptible	Resistant	Resistant	Susceptible	Susceptible	Resistant	Resistant	Resistant	Intermediate	Resistant	Susceptible	Susceptible	Susceptible	Resistant	Resistant	Resistant	Resistant	Resistant	Resistant	Resistant	Susceptible	Resistant	Resistant
FY185	Henan	Nipple drinker	Susceptible	Susceptible	Susceptible	Susceptible	Susceptible	Susceptible	Intermediate	Susceptible	Susceptible	Susceptible	Susceptible	Susceptible	Susceptible	Susceptible	Intermediate	Susceptible	Susceptible	Resistant	Resistant	Susceptible	Susceptible	Susceptible	Susceptible	Resistant	Susceptible	Resistant	Resistant	Resistant
FY187	Henan	Food troughs	Susceptible	Susceptible	Susceptible	Susceptible	Susceptible	Susceptible	Resistant	Resistant	Susceptible	Intermediate	Resistant	Resistant	Resistant	Susceptible	Susceptible	Susceptible	Susceptible	Resistant	Resistant	Susceptible	Susceptible	Susceptible	Susceptible	Resistant	Susceptible	Susceptible	Resistant	Resistant
S191	Henan	Diarrheal feces	Resistant	Resistant	Resistant	Susceptible	Susceptible	Susceptible	Resistant	Susceptible	Resistant	Susceptible	Susceptible	Susceptible	Susceptible	Resistant	Intermediate	Susceptible	Resistant	Resistant	Resistant	Susceptible	Resistant	Susceptible	Susceptible	Resistant	Susceptible	Resistant	Resistant	Resistant
S192	Henan	Diarrheal feces	Resistant	Resistant	Resistant	Susceptible	Susceptible	Susceptible	Resistant	Resistant	Resistant	Susceptible	Susceptible	Susceptible	Susceptible	Resistant	Resistant	Susceptible	Resistant	Resistant	Resistant	Susceptible	Susceptible	Resistant	Resistant	Resistant	Resistant	Intermediate	Resistant	Resistant
S193	Henan	Diarrheal feces	Resistant	Resistant	Resistant	Susceptible	Susceptible	Susceptible	Resistant	Resistant	Susceptible	Susceptible	Resistant	Resistant	Resistant	Intermediate	Resistant	Susceptible	Susceptible	Resistant	Resistant	Susceptible	Susceptible	Susceptible	Susceptible	Resistant	Susceptible	Susceptible	Resistant	Resistant
S194	Henan	Diarrheal feces	Resistant	Resistant	Resistant	Susceptible	Susceptible	Susceptible	Resistant	Resistant	Susceptible	Susceptible	Resistant	Intermediate	Susceptible	Intermediate	Susceptible	Susceptible	Resistant	Resistant	Resistant	Resistant	Resistant	Resistant	Susceptible	Resistant	Resistant	Susceptible	Resistant	Resistant
S195	Henan	Diarrheal feces	Resistant	Resistant	Resistant	Susceptible	Susceptible	Susceptible	Resistant	Resistant	Susceptible	Resistant	Resistant	Resistant	Resistant	Intermediate	Resistant	Susceptible	Resistant	Resistant	Resistant	Susceptible	Resistant	Intermediate	Susceptible	Resistant	Resistant	Resistant	Resistant	Resistant
S196	Henan	Diarrheal feces	Resistant	Resistant	Resistant	Susceptible	Susceptible	Susceptible	Resistant	Resistant	Intermediate	Susceptible	Resistant	Intermediate	Susceptible	Resistant	Intermediate	Susceptible	Susceptible	Resistant	Resistant	Susceptible	Intermediate	Resistant	Resistant	Resistant	Resistant	Resistant	Resistant	Resistant
FY197	Henan	Diarrheal feces	Resistant	Resistant	Resistant	Intermediate	Susceptible	Susceptible	Resistant	Resistant	Resistant	Resistant	Resistant	Resistant	Resistant	Resistant	Resistant	Susceptible	Susceptible	Resistant	Resistant	Susceptible	Intermediate	Resistant	Resistant	Resistant	Resistant	Resistant	Resistant	Resistant
S198	Henan	Diarrheal feces	Resistant	Resistant	Resistant	Susceptible	Susceptible	Susceptible	Resistant	Resistant	Resistant	Susceptible	Susceptible	Susceptible	Susceptible	Resistant	Resistant	Susceptible	Resistant	Resistant	Resistant	Susceptible	Susceptible	Resistant	Resistant	Resistant	Resistant	Intermediate	Resistant	Resistant
S199	Henan	Diarrheal feces	Resistant	Resistant	Resistant	Susceptible	Susceptible	Susceptible	Resistant	Resistant	Resistant	Resistant	Resistant	Resistant	Resistant	Resistant	Resistant	Susceptible	Resistant	Susceptible	Resistant	Intermediate	Susceptible	Intermediate	Susceptible	Resistant	Intermediate	Resistant	Resistant	Resistant
S200	Henan	Diarrheal feces	Susceptible	Susceptible	Susceptible	Resistant	Resistant	Resistant	Resistant	Resistant	Resistant	Resistant	Resistant	Resistant	Susceptible	Resistant	Resistant	Resistant	Susceptible	Resistant	Resistant	Susceptible	Intermediate	Susceptible	Susceptible	Resistant	Susceptible	Intermediate	Resistant	Resistant
S201	Henan	Diarrheal feces	Resistant	Resistant	Resistant	Susceptible	Susceptible	Susceptible	Resistant	Resistant	Susceptible	Susceptible	Resistant	Intermediate	Resistant	Intermediate	Intermediate	Susceptible	Susceptible	Resistant	Resistant	Susceptible	Susceptible	Susceptible	Susceptible	Resistant	Susceptible	Resistant	Resistant	Resistant
S202	Henan	Floors	Susceptible	Resistant	Resistant	Susceptible	Susceptible	Susceptible	Resistant	Resistant	Resistant	Resistant	Resistant	Susceptible	Resistant	Resistant	Resistant	Susceptible	Susceptible	Resistant	Resistant	Susceptible	Susceptible	Resistant	Resistant	Resistant	Resistant	Susceptible	Resistant	Resistant
S203	Henan	Floors	Susceptible	Susceptible	Susceptible	Resistant	Resistant	Resistant	Resistant	Resistant	Resistant	Resistant	Resistant	Resistant	Susceptible	Resistant	Resistant	Resistant	Susceptible	Resistant	Resistant	Susceptible	Susceptible	Susceptible	Susceptible	Resistant	Susceptible	Susceptible	Resistant	Resistant
S204	Henan	Floors	Susceptible	Resistant	Intermediate	Susceptible	Susceptible	Susceptible	Resistant	Resistant	Susceptible	Resistant	Resistant	Resistant	Resistant	Intermediate	Resistant	Susceptible	Susceptible	Resistant	Resistant	Susceptible	Susceptible	Resistant	Resistant	Resistant	Resistant	Intermediate	Resistant	0.5
S205	Henan	Floors	Susceptible	Resistant	Resistant	Susceptible	Susceptible	Susceptible	Resistant	Resistant	Susceptible	Susceptible	Resistant	Susceptible	Intermediate	Intermediate	Resistant	Susceptible	Susceptible	Resistant	Resistant	Susceptible	Susceptible	Intermediate	Susceptible	Resistant	Susceptible	Susceptible	Resistant	Resistant
S206	Henan	Floors	Resistant	Resistant	Resistant	Susceptible	Susceptible	Susceptible	Resistant	Resistant	Susceptible	Resistant	Resistant	Resistant	Resistant	Resistant	Resistant	Susceptible	Resistant	Susceptible	Resistant	Susceptible	Intermediate	Susceptible	Susceptible	Resistant	Susceptible	Resistant	Resistant	Resistant
FY207	Henan	Floors	Resistant	Resistant	Resistant	Resistant	Resistant	Resistant	Resistant	Resistant	Resistant	Resistant	Resistant	Resistant	Resistant	Resistant	Resistant	Resistant	Susceptible	Resistant	Resistant	Resistant	Resistant	Resistant	Resistant	Resistant	Resistant	Susceptible	Resistant	Resistant
S208	Henan	Healthy pigs	Resistant	Resistant	Resistant	Susceptible	Susceptible	Susceptible	Resistant	Resistant	Resistant	Susceptible	Susceptible	Susceptible	Susceptible	Resistant	Intermediate	Susceptible	Resistant	Resistant	Resistant	Susceptible	Susceptible	Resistant	Resistant	Resistant	Resistant	Intermediate	Resistant	Resistant
FY209	Henan	Healthy pigs	Susceptible	Susceptible	Susceptible	Resistant	Resistant	Resistant	Resistant	Resistant	Resistant	Resistant	Resistant	Resistant	Susceptible	Resistant	Resistant	Resistant	Susceptible	Resistant	Resistant	Susceptible	Susceptible	Susceptible	Susceptible	Resistant	Susceptible	Resistant	Resistant	Resistant
S210	Henan	Healthy pigs	Susceptible	Susceptible	Susceptible	Resistant	Resistant	Resistant	Resistant	Resistant	Resistant	Resistant	Resistant	Resistant	Susceptible	Resistant	Resistant	Resistant	Susceptible	Resistant	Resistant	Susceptible	Intermediate	Susceptible	Susceptible	Resistant	Susceptible	Intermediate	Resistant	Resistant
S211	Henan	Healthy pigs	Susceptible	Resistant	Intermediate	Susceptible	Susceptible	Susceptible	Resistant	Resistant	Resistant	Intermediate	Resistant	Susceptible	Intermediate	Resistant	Resistant	Susceptible	Susceptible	Resistant	Resistant	Susceptible	Intermediate	Susceptible	Susceptible	Resistant	Susceptible	Resistant	Resistant	0.5
S212	Henan	Healthy pigs	Susceptible	Resistant	Intermediate	Susceptible	Susceptible	Susceptible	Resistant	Resistant	Resistant	Resistant	Resistant	Intermediate	Resistant	Resistant	Intermediate	Susceptible	Resistant	Resistant	Resistant	Susceptible	Intermediate	Resistant	Resistant	Resistant	Resistant	Intermediate	Resistant	0.5
FY213	Henan	Healthy pigs	Susceptible	Susceptible	Susceptible	Resistant	Resistant	Resistant	Resistant	Resistant	Resistant	Resistant	Resistant	Resistant	Susceptible	Resistant	Resistant	Resistant	Susceptible	Resistant	Resistant	Intermediate	Susceptible	Resistant	Resistant	Resistant	Resistant	Resistant	Resistant	0.5
FY214	Henan	Healthy pigs	Susceptible	Resistant	Intermediate	Susceptible	Susceptible	Susceptible	Susceptible	Susceptible	Susceptible	Susceptible	Susceptible	Susceptible	Susceptible	Susceptible	Susceptible	Susceptible	Susceptible	Resistant	Resistant	Susceptible	Susceptible	Resistant	Resistant	Resistant	Resistant	Resistant	Resistant	0.5
FY215	Henan	Healthy pigs	Susceptible	Susceptible	Susceptible	Susceptible	Susceptible	Susceptible	Resistant	Resistant	Resistant	Susceptible	Resistant	Susceptible	Susceptible	Resistant	Intermediate	Susceptible	Susceptible	Resistant	Resistant	Susceptible	Susceptible	Susceptible	Susceptible	Resistant	Susceptible	Susceptible	Resistant	Resistant
FY216	Henan	Healthy pigs	Susceptible	Resistant	Intermediate	Susceptible	Susceptible	Susceptible	Resistant	Resistant	Susceptible	Resistant	Resistant	Resistant	Resistant	Susceptible	Intermediate	Susceptible	Susceptible	Resistant	Resistant	Susceptible	Susceptible	Resistant	Resistant	Resistant	Resistant	Resistant	Resistant	Resistant
FY217	Henan	Healthy pigs	Susceptible	Susceptible	Susceptible	Susceptible	Susceptible	Susceptible	Resistant	Resistant	Resistant	Resistant	Resistant	Resistant	Resistant	Resistant	Resistant	Susceptible	Susceptible	Susceptible	Susceptible	Susceptible	Susceptible	Resistant	Resistant	Resistant	Resistant	Susceptible	Resistant	Resistant
FY218	Henan	Healthy pigs	Resistant	Resistant	Resistant	Susceptible	Susceptible	Susceptible	Intermediate	Susceptible	Susceptible	Susceptible	Susceptible	Susceptible	Susceptible	Susceptible	Intermediate	Susceptible	Susceptible	Resistant	Resistant	Susceptible	Susceptible	Susceptible	Susceptible	Susceptible	Susceptible	Intermediate	Resistant	Resistant
FY219	Henan	Healthy pigs	Susceptible	Resistant	Resistant	Susceptible	Susceptible	Susceptible	Resistant	Resistant	Resistant	Intermediate	Resistant	Susceptible	Susceptible	Intermediate	Resistant	Susceptible	Resistant	Resistant	Resistant	Susceptible	Resistant	Resistant	Intermediate	Resistant	Resistant	Resistant	Resistant	Resistant
FY227	Henan	Food troughs	Susceptible	Resistant	Resistant	Susceptible	Susceptible	Susceptible	Resistant	Resistant	Resistant	Intermediate	Resistant	Susceptible	Resistant	Resistant	Resistant	Susceptible	Resistant	Resistant	Resistant	Susceptible	Resistant	Resistant	Intermediate	Resistant	Resistant	Resistant	Resistant	Resistant
FY228	Henan	Food troughs	Resistant	Resistant	Resistant	Susceptible	Susceptible	Susceptible	Resistant	Resistant	Susceptible	Intermediate	Resistant	Resistant	Resistant	Susceptible	Intermediate	Susceptible	Resistant	Resistant	Resistant	Resistant	Intermediate	Resistant	Resistant	Resistant	Intermediate	Resistant	Resistant	Resistant
FY229	Henan	Food troughs	Resistant	Resistant	Resistant	Susceptible	Susceptible	Susceptible	Resistant	Resistant	Resistant	Susceptible	Susceptible	Susceptible	Susceptible	Resistant	Intermediate	Susceptible	Resistant	Resistant	Resistant	Susceptible	Susceptible	Resistant	Resistant	Resistant	Resistant	Intermediate	Resistant	Resistant
FY230	Henan	Food troughs	Resistant	Resistant	Resistant	Susceptible	Susceptible	Susceptible	Resistant	Resistant	Intermediate	Resistant	Resistant	Resistant	Resistant	Intermediate	Resistant	Susceptible	Susceptible	Resistant	Resistant	Resistant	Susceptible	Susceptible	Susceptible	Resistant	Susceptible	Intermediate	Resistant	Resistant
FY231	Henan	Healthy pigs	Susceptible	Susceptible	Susceptible	Susceptible	Susceptible	Susceptible	Susceptible	Susceptible	Susceptible	Susceptible	Susceptible	Susceptible	Susceptible	Susceptible	Susceptible	Susceptible	Susceptible	Resistant	Resistant	Susceptible	Susceptible	Susceptible	Susceptible	Resistant	Susceptible	Susceptible	Resistant	Resistant
FY233	Henan	Healthy pigs	Susceptible	Susceptible	Susceptible	Susceptible	Susceptible	Susceptible	Susceptible	Susceptible	Susceptible	Susceptible	Susceptible	Susceptible	Susceptible	Susceptible	Intermediate	Susceptible	Susceptible	Resistant	Resistant	Susceptible	Susceptible	Susceptible	Susceptible	Resistant	Susceptible	Susceptible	Resistant	Resistant
FY234	Henan	Healthy pigs	Susceptible	Susceptible	Susceptible	Susceptible	Susceptible	Susceptible	Intermediate	Susceptible	Susceptible	Susceptible	Susceptible	Susceptible	Susceptible	Susceptible	Intermediate	Susceptible	Susceptible	Resistant	Resistant	Susceptible	Intermediate	Resistant	Resistant	Resistant	Resistant	Resistant	Resistant	Resistant
FY235	Henan	Healthy pigs	Susceptible	Susceptible	Susceptible	Susceptible	Susceptible	Susceptible	Resistant	Susceptible	Susceptible	Susceptible	Susceptible	Susceptible	Susceptible	Resistant	Intermediate	Susceptible	Susceptible	Resistant	Resistant	Susceptible	Susceptible	Susceptible	Susceptible	Resistant	Susceptible	Resistant	Resistant	Resistant
FY236	Henan	Floors	Susceptible	Susceptible	Susceptible	Susceptible	Susceptible	Susceptible	Intermediate	Susceptible	Susceptible	Susceptible	Susceptible	Susceptible	Susceptible	Susceptible	Susceptible	Susceptible	Susceptible	Resistant	Resistant	Susceptible	Intermediate	Resistant	Resistant	Resistant	Resistant	Resistant	Resistant	Resistant
FY237	Henan	Floors	Susceptible	Resistant	Intermediate	Resistant	Resistant	Resistant	Resistant	Resistant	Resistant	Resistant	Resistant	Resistant	Susceptible	Resistant	Resistant	Resistant	Susceptible	Resistant	Resistant	Susceptible	Susceptible	Susceptible	Susceptible	Resistant	Susceptible	Intermediate	Resistant	Resistant
FY238	Henan	Floors	Susceptible	Susceptible	Susceptible	Susceptible	Susceptible	Susceptible	Susceptible	Susceptible	Susceptible	Susceptible	Susceptible	Susceptible	Susceptible	Susceptible	Susceptible	Susceptible	Susceptible	Resistant	Resistant	Susceptible	Susceptible	Susceptible	Susceptible	Resistant	Susceptible	Susceptible	Resistant	Resistant
FY239	Henan	Floors	Susceptible	Susceptible	Susceptible	Susceptible	Susceptible	Susceptible	Resistant	Resistant	Susceptible	Susceptible	Resistant	Susceptible	Resistant	Susceptible	Resistant	Susceptible	Susceptible	Resistant	Resistant	Susceptible	Susceptible	Susceptible	Susceptible	Resistant	Susceptible	Susceptible	Resistant	Resistant
FY240	Henan	Floors	Susceptible	Resistant	Resistant	Susceptible	Susceptible	Susceptible	Resistant	Resistant	Susceptible	Susceptible	Resistant	Susceptible	Resistant	Susceptible	Intermediate	Susceptible	Susceptible	Resistant	Resistant	Susceptible	Susceptible	Intermediate	Susceptible	Resistant	Susceptible	Intermediate	Resistant	Resistant
FY241	Henan	Food troughs	Resistant	Resistant	Resistant	Susceptible	Susceptible	Susceptible	Resistant	Resistant	Resistant	Resistant	Resistant	Resistant	Resistant	Resistant	Resistant	Intermediate	Resistant	Resistant	Resistant	Resistant	Susceptible	Resistant	Resistant	Resistant	Resistant	Resistant	Resistant	Resistant
FY242	Henan	Food troughs	Susceptible	Resistant	Resistant	Susceptible	Susceptible	Susceptible	Susceptible	Susceptible	Susceptible	Susceptible	Susceptible	Susceptible	Susceptible	Intermediate	Resistant	Susceptible	Susceptible	Resistant	Resistant	Susceptible	Susceptible	Intermediate	Susceptible	Resistant	Intermediate	Susceptible	Resistant	0.5
FY243	Henan	Food troughs	Susceptible	Resistant	Intermediate	Susceptible	Susceptible	Susceptible	Intermediate	Susceptible	Susceptible	Susceptible	Susceptible	Susceptible	Susceptible	Susceptible	Intermediate	Susceptible	Susceptible	Susceptible	Resistant	Susceptible	Susceptible	Susceptible	Susceptible	Resistant	Susceptible	Susceptible	Resistant	Resistant
FY244	Henan	Food troughs	Susceptible	Resistant	Resistant	Susceptible	Susceptible	Susceptible	Intermediate	Susceptible	Susceptible	Susceptible	Susceptible	Susceptible	Susceptible	Intermediate	Resistant	Susceptible	Susceptible	Resistant	Resistant	Susceptible	Susceptible	Susceptible	Susceptible	Resistant	Susceptible	Susceptible	Resistant	Resistant
FY246	Henan	Diarrheal feces	Resistant	Resistant	Resistant	Resistant	Resistant	Resistant	Resistant	Resistant	Resistant	Resistant	Resistant	Resistant	Resistant	Resistant	Resistant	Resistant	Susceptible	Resistant	Resistant	Resistant	Resistant	Resistant	Resistant	Resistant	Resistant	Susceptible	Resistant	Resistant
FY248	Henan	Diarrheal feces	Susceptible	Susceptible	Susceptible	Resistant	Resistant	Resistant	Resistant	Resistant	Resistant	Resistant	Resistant	Resistant	Susceptible	Resistant	Resistant	Resistant	Susceptible	Resistant	Resistant	Susceptible	Susceptible	Susceptible	Susceptible	Resistant	Susceptible	Resistant	Resistant	Resistant
FY249	Henan	Diarrheal feces	Resistant	Resistant	Resistant	Susceptible	Susceptible	Susceptible	Resistant	Resistant	Resistant	Intermediate	Resistant	Susceptible	Resistant	Resistant	Resistant	Susceptible	Resistant	Susceptible	Resistant	Resistant	Intermediate	Resistant	Resistant	Resistant	Resistant	Susceptible	Resistant	Resistant
FY251	Henan	Diarrheal feces	Susceptible	Resistant	Resistant	Susceptible	Susceptible	Susceptible	Resistant	Resistant	Susceptible	Susceptible	Resistant	Susceptible	Resistant	Intermediate	Resistant	Susceptible	Susceptible	Resistant	Resistant	Susceptible	Susceptible	Intermediate	Susceptible	Resistant	Resistant	Susceptible	Resistant	Resistant
FY252	Henan	Diarrheal feces	Resistant	Resistant	Resistant	Susceptible	Susceptible	Susceptible	Resistant	Resistant	Resistant	Intermediate	Resistant	Susceptible	Intermediate	Resistant	Resistant	Susceptible	Resistant	Susceptible	Resistant	Intermediate	Intermediate	Resistant	Resistant	Resistant	Resistant	Susceptible	Resistant	Resistant
FY253	Henan	Diarrheal feces	Resistant	Resistant	Resistant	Susceptible	Susceptible	Susceptible	Resistant	Resistant	Susceptible	Intermediate	Resistant	Resistant	Resistant	Resistant	Resistant	Susceptible	Resistant	Resistant	Resistant	Intermediate	Intermediate	Intermediate	Susceptible	Resistant	Susceptible	Susceptible	Resistant	Resistant
FY255	Henan	Diarrheal feces	Resistant	Resistant	Resistant	Susceptible	Susceptible	Susceptible	Resistant	Resistant	Susceptible	Intermediate	Resistant	Intermediate	Resistant	Resistant	Resistant	Susceptible	Susceptible	Resistant	Resistant	Susceptible	Susceptible	Susceptible	Susceptible	Resistant	Susceptible	Susceptible	Resistant	Resistant
FY256	Henan	Diarrheal feces	Susceptible	Resistant	Resistant	Susceptible	Susceptible	Susceptible	Resistant	Resistant	Resistant	Resistant	Resistant	Susceptible	Resistant	Resistant	Resistant	Susceptible	Susceptible	Resistant	Resistant	Susceptible	Susceptible	Resistant	Resistant	Resistant	Resistant	Susceptible	Resistant	Resistant
FY257	Henan	Diarrheal feces	Resistant	Resistant	Resistant	Susceptible	Susceptible	Susceptible	Resistant	Resistant	Susceptible	Intermediate	Resistant	Resistant	Resistant	Intermediate	Resistant	Susceptible	Resistant	Susceptible	Resistant	Resistant	Intermediate	Resistant	Resistant	Resistant	Resistant	Intermediate	Resistant	Resistant
FY259	Henan	Nipple drinker	Susceptible	Susceptible	Susceptible	Susceptible	Susceptible	Susceptible	Susceptible	Susceptible	Susceptible	Susceptible	Susceptible	Susceptible	Susceptible	Susceptible	Susceptible	Susceptible	Susceptible	Susceptible	Susceptible	Susceptible	Susceptible	Susceptible	Susceptible	Resistant	Susceptible	Susceptible	Resistant	Resistant
FY260	Henan	Nipple drinker	Susceptible	Susceptible	Resistant	Susceptible	Susceptible	Susceptible	Intermediate	Susceptible	Susceptible	Susceptible	Susceptible	Susceptible	Susceptible	Intermediate	Resistant	Susceptible	Susceptible	Susceptible	Resistant	Susceptible	Susceptible	Susceptible	Susceptible	Resistant	Susceptible	Intermediate	Resistant	Resistant
FY261	Henan	Nipple drinker	Resistant	Resistant	Resistant	Susceptible	Susceptible	Susceptible	Resistant	Resistant	Susceptible	Intermediate	Resistant	Intermediate	Resistant	Intermediate	Resistant	Susceptible	Resistant	Susceptible	Resistant	Resistant	Intermediate	Resistant	Resistant	Resistant	Resistant	Susceptible	Resistant	Resistant
FY262	Henan	Nipple drinker	Susceptible	Susceptible	Susceptible	Susceptible	Susceptible	Susceptible	Resistant	Resistant	Susceptible	Susceptible	Resistant	Susceptible	Resistant	Susceptible	Intermediate	Susceptible	Susceptible	Susceptible	Resistant	Susceptible	Susceptible	Susceptible	Susceptible	Resistant	Susceptible	Susceptible	Resistant	0.5
FY263	Henan	Food troughs	Susceptible	Susceptible	Susceptible	Susceptible	Susceptible	Susceptible	Susceptible	Susceptible	Susceptible	Susceptible	Susceptible	Susceptible	Susceptible	Susceptible	Intermediate	Susceptible	Susceptible	Resistant	Resistant	Susceptible	Susceptible	Susceptible	Susceptible	Resistant	Susceptible	Susceptible	Resistant	Resistant
FY264	Henan	Food troughs	Susceptible	Susceptible	Susceptible	Susceptible	Susceptible	Susceptible	Susceptible	Susceptible	Susceptible	Susceptible	Susceptible	Susceptible	Susceptible	Susceptible	Intermediate	Susceptible	Susceptible	Resistant	Resistant	Susceptible	Susceptible	Susceptible	Susceptible	Resistant	Susceptible	Susceptible	Resistant	0.5
FY265	Henan	Food troughs	Susceptible	Susceptible	Susceptible	Susceptible	Susceptible	Susceptible	Resistant	Resistant	Susceptible	Susceptible	Resistant	Intermediate	Resistant	Intermediate	Resistant	Susceptible	Susceptible	Resistant	Resistant	Susceptible	Intermediate	Resistant	Resistant	Resistant	Resistant	Susceptible	Resistant	0.5
FY266	Henan	Food troughs	Susceptible	Susceptible	Susceptible	Susceptible	Susceptible	Susceptible	Resistant	Susceptible	Intermediate	Susceptible	Susceptible	Susceptible	Susceptible	Susceptible	Intermediate	Susceptible	Susceptible	Susceptible	Resistant	Susceptible	Intermediate	Susceptible	Susceptible	Resistant	Susceptible	Susceptible	Resistant	Resistant
FY267	Henan	Food troughs	Resistant	Resistant	Resistant	Susceptible	Susceptible	Susceptible	Resistant	Resistant	Susceptible	Intermediate	Resistant	Resistant	Resistant	Intermediate	Resistant	Susceptible	Resistant	Susceptible	Resistant	Resistant	Intermediate	Resistant	Resistant	Resistant	Resistant	Intermediate	Resistant	Resistant
FY268	Henan	Nipple drinker	Resistant	Resistant	Resistant	Susceptible	Susceptible	Susceptible	Resistant	Resistant	Susceptible	Intermediate	Resistant	Resistant	Resistant	Resistant	Resistant	Susceptible	Resistant	Resistant	Resistant	Intermediate	Intermediate	Intermediate	Susceptible	Resistant	Intermediate	Susceptible	Resistant	0.5
FY272	Henan	Nipple drinker	Susceptible	Susceptible	Susceptible	Susceptible	Susceptible	Susceptible	Intermediate	Susceptible	Susceptible	Susceptible	Susceptible	Susceptible	Susceptible	Susceptible	Susceptible	Susceptible	Susceptible	Resistant	Resistant	Susceptible	Susceptible	Susceptible	Susceptible	Resistant	Susceptible	Resistant	Resistant	Resistant
HUBJ1	Hubei	Diarrheal feces	Susceptible	Susceptible	Susceptible	Susceptible	Susceptible	Susceptible	Susceptible	Susceptible	Susceptible	Susceptible	Susceptible	Susceptible	Susceptible	Susceptible	Intermediate	Susceptible	Susceptible	Susceptible	Resistant	Susceptible	Susceptible	Susceptible	Susceptible	Resistant	Susceptible	Susceptible	Resistant	Susceptible
HUBJ3	Hubei	Diarrheal feces	Susceptible	Susceptible	Susceptible	Susceptible	Susceptible	Susceptible	Intermediate	Susceptible	Susceptible	Susceptible	Susceptible	Susceptible	Susceptible	Susceptible	Intermediate	Susceptible	Susceptible	Resistant	Susceptible	Susceptible	Susceptible	Susceptible	Susceptible	Resistant	Susceptible	Susceptible	Resistant	Susceptible
HUBJ4	Hubei	Diarrheal feces	Resistant	Resistant	Resistant	Susceptible	Susceptible	Susceptible	Intermediate	Susceptible	Susceptible	Susceptible	Susceptible	Susceptible	Susceptible	Intermediate	Resistant	Susceptible	Susceptible	Resistant	Resistant	Susceptible	Susceptible	Susceptible	Susceptible	Resistant	Susceptible	Susceptible	Resistant	Susceptible
HUBJ6	Hubei	Diarrheal feces	Susceptible	Resistant	Intermediate	Susceptible	Susceptible	Susceptible	Susceptible	Susceptible	Susceptible	Susceptible	Susceptible	Susceptible	Susceptible	Susceptible	Susceptible	Susceptible	Susceptible	Susceptible	Susceptible	Susceptible	Susceptible	Susceptible	Susceptible	Resistant	Susceptible	Susceptible	Resistant	Susceptible
HUBJ7	Hubei	Diarrheal feces	Susceptible	Susceptible	Susceptible	Susceptible	Susceptible	Susceptible	Susceptible	Susceptible	Susceptible	Susceptible	Susceptible	Susceptible	Susceptible	Susceptible	Susceptible	Susceptible	Susceptible	Susceptible	Susceptible	Susceptible	Susceptible	Susceptible	Susceptible	Resistant	Susceptible	Susceptible	Resistant	Susceptible
HUBJ8	Hubei	Diarrheal feces	Susceptible	Resistant	Resistant	Susceptible	Susceptible	Susceptible	Resistant	Resistant	Susceptible	Susceptible	Resistant	Susceptible	Susceptible	Intermediate	Intermediate	Susceptible	Susceptible	Resistant	Resistant	Resistant	Susceptible	Susceptible	Susceptible	Resistant	Susceptible	Susceptible	Resistant	Susceptible
HUBJ9	Hubei	Diarrheal feces	Resistant	Resistant	Resistant	Susceptible	Susceptible	Susceptible	Intermediate	Susceptible	Susceptible	Susceptible	Susceptible	Susceptible	Susceptible	Susceptible	Intermediate	Susceptible	Susceptible	Resistant	Susceptible	Susceptible	Susceptible	Intermediate	Intermediate	Resistant	Susceptible	Susceptible	Resistant	Susceptible
HUBJ10	Hubei	Diarrheal feces	Susceptible	Resistant	Intermediate	Susceptible	Susceptible	Susceptible	Susceptible	Susceptible	Susceptible	Susceptible	Susceptible	Susceptible	Susceptible	Intermediate	Intermediate	Susceptible	Susceptible	Resistant	Resistant	Susceptible	Susceptible	Resistant	Resistant	Resistant	Resistant	Intermediate	Resistant	Susceptible
HUBJ11	Hubei	Diarrheal feces	Resistant	Resistant	Resistant	Susceptible	Susceptible	Susceptible	Susceptible	Susceptible	Susceptible	Susceptible	Susceptible	Susceptible	Susceptible	Susceptible	Intermediate	Susceptible	Susceptible	Resistant	Susceptible	Susceptible	Susceptible	Susceptible	Susceptible	Resistant	Susceptible	Susceptible	Resistant	Susceptible
HUBJ12	Hubei	Diarrheal feces	Resistant	Resistant	Resistant	Susceptible	Susceptible	Susceptible	Resistant	Resistant	Susceptible	Intermediate	Resistant	Resistant	Resistant	Susceptible	Intermediate	Susceptible	Susceptible	Susceptible	Resistant	Susceptible	Susceptible	Susceptible	Susceptible	Resistant	Susceptible	Susceptible	Resistant	Susceptible
HUBJ13	Hubei	Diarrheal feces	Susceptible	Resistant	Intermediate	Susceptible	Susceptible	Susceptible	Intermediate	Susceptible	Susceptible	Susceptible	Susceptible	Susceptible	Susceptible	Intermediate	Intermediate	Susceptible	Susceptible	Susceptible	Resistant	Susceptible	Resistant	Susceptible	Susceptible	Resistant	Susceptible	Susceptible	Resistant	Susceptible
HUBJ14	Hubei	Diarrheal feces	Susceptible	Resistant	Intermediate	Susceptible	Susceptible	Susceptible	Resistant	Susceptible	Susceptible	Susceptible	Susceptible	Susceptible	Susceptible	Susceptible	Intermediate	Susceptible	Susceptible	Resistant	Resistant	Susceptible	Susceptible	Susceptible	Susceptible	Resistant	Susceptible	Resistant	Resistant	Susceptible
HUBJ15	Hubei	Diarrheal feces	Susceptible	Resistant	Intermediate	Susceptible	Susceptible	Susceptible	Susceptible	Susceptible	Susceptible	Susceptible	Susceptible	Susceptible	Susceptible	Susceptible	Intermediate	Susceptible	Susceptible	Resistant	Resistant	Susceptible	Susceptible	Susceptible	Susceptible	Resistant	Susceptible	Susceptible	Resistant	Susceptible
HUBJ16	Hubei	Healthy pigs	Susceptible	Resistant	Resistant	Susceptible	Susceptible	Susceptible	Resistant	Resistant	Susceptible	Resistant	Resistant	Resistant	Resistant	Susceptible	Susceptible	Susceptible	Susceptible	Resistant	Susceptible	Susceptible	Susceptible	Resistant	Resistant	Resistant	Resistant	Resistant	Resistant	Susceptible
HUBJ17	Hubei	Healthy pigs	Susceptible	Susceptible	Susceptible	Susceptible	Susceptible	Susceptible	Intermediate	Susceptible	Susceptible	Susceptible	Susceptible	Susceptible	Susceptible	Susceptible	Susceptible	Susceptible	Susceptible	Susceptible	Resistant	Susceptible	Susceptible	Susceptible	Susceptible	Resistant	Susceptible	Susceptible	Resistant	Susceptible
HUBJ18	Hubei	Healthy pigs	Susceptible	Susceptible	Susceptible	Susceptible	Susceptible	Susceptible	Susceptible	Susceptible	Susceptible	Susceptible	Susceptible	Susceptible	Susceptible	Susceptible	Susceptible	Susceptible	Susceptible	Susceptible	Resistant	Susceptible	Susceptible	Susceptible	Susceptible	Resistant	Susceptible	Susceptible	Resistant	Susceptible
HUBJ19	Hubei	Healthy pigs	Susceptible	Susceptible	Susceptible	Susceptible	Susceptible	Susceptible	Intermediate	Susceptible	Susceptible	Susceptible	Susceptible	Susceptible	Susceptible	Intermediate	Intermediate	Susceptible	Susceptible	Resistant	Resistant	Susceptible	Susceptible	Susceptible	Susceptible	Resistant	Susceptible	Intermediate	Resistant	Susceptible
HUBJ20	Hubei	Healthy pigs	Susceptible	Resistant	Intermediate	Susceptible	Susceptible	Susceptible	Resistant	Resistant	Susceptible	Resistant	Resistant	Resistant	Resistant	Susceptible	Intermediate	Susceptible	Susceptible	Resistant	Susceptible	Susceptible	Susceptible	Resistant	Resistant	Resistant	Resistant	Resistant	Resistant	Susceptible
HUBJ21	Hubei	Healthy pigs	Susceptible	Susceptible	Susceptible	Susceptible	Susceptible	Susceptible	Resistant	Susceptible	Susceptible	Susceptible	Susceptible	Susceptible	Susceptible	Susceptible	Intermediate	Susceptible	Susceptible	Susceptible	Resistant	Susceptible	Susceptible	Susceptible	Susceptible	Resistant	Susceptible	Intermediate	Resistant	Resistant
HUBJ22	Hubei	Healthy pigs	Susceptible	Resistant	Resistant	Susceptible	Susceptible	Susceptible	Resistant	Resistant	Susceptible	Intermediate	Resistant	Resistant	Resistant	Susceptible	Susceptible	Susceptible	Susceptible	Resistant	Resistant	Susceptible	Susceptible	Resistant	Intermediate	Resistant	Susceptible	Susceptible	Resistant	Susceptible
HUBJ24	Hubei	Healthy pigs	Susceptible	Resistant	Intermediate	Susceptible	Susceptible	Susceptible	Resistant	Resistant	Susceptible	Resistant	Resistant	Intermediate	Resistant	Susceptible	Susceptible	Susceptible	Susceptible	Resistant	Resistant	Susceptible	Intermediate	Resistant	Resistant	Resistant	Resistant	Susceptible	Resistant	Susceptible
HUBJ25	Hubei	Healthy pigs	Susceptible	Resistant	Intermediate	Susceptible	Susceptible	Susceptible	Resistant	Resistant	Susceptible	Susceptible	Resistant	Susceptible	Susceptible	Susceptible	Intermediate	Susceptible	Susceptible	Resistant	Resistant	Susceptible	Susceptible	Intermediate	Susceptible	Resistant	Susceptible	Susceptible	Resistant	Susceptible
HUBJ26	Hubei	Healthy pigs	Susceptible	Resistant	Resistant	Susceptible	Susceptible	Susceptible	Susceptible	Susceptible	Susceptible	Susceptible	Susceptible	Susceptible	Susceptible	Susceptible	Intermediate	Susceptible	Susceptible	Resistant	Resistant	Susceptible	Susceptible	Susceptible	Susceptible	Resistant	Susceptible	Susceptible	Resistant	Susceptible
HUNJ27	Hubei	Healthy pigs	Susceptible	Susceptible	Susceptible	Susceptible	Susceptible	Susceptible	Resistant	Resistant	Susceptible	Intermediate	Resistant	Resistant	Resistant	Susceptible	Susceptible	Susceptible	Susceptible	Susceptible	Susceptible	Resistant	Susceptible	Resistant	Resistant	Resistant	Resistant	Intermediate	Resistant	Susceptible
HUBJ28	Hubei	Healthy pigs	Susceptible	Susceptible	Susceptible	Susceptible	Susceptible	Susceptible	Resistant	Intermediate	Susceptible	Susceptible	Resistant	Susceptible	Susceptible	Resistant	Intermediate	Susceptible	Susceptible	Resistant	Susceptible	Susceptible	Susceptible	Susceptible	Susceptible	Resistant	Susceptible	Susceptible	Resistant	Susceptible
HUBJ29	Hubei	Healthy pigs	Susceptible	Susceptible	Susceptible	Susceptible	Susceptible	Susceptible	Susceptible	Susceptible	Susceptible	Susceptible	Susceptible	Susceptible	Susceptible	Susceptible	Susceptible	Susceptible	Susceptible	Resistant	Resistant	Susceptible	Susceptible	Susceptible	Susceptible	Resistant	Susceptible	Resistant	Resistant	Susceptible
HUBJ30	Hubei	Healthy pigs	Susceptible	Resistant	Intermediate	Susceptible	Susceptible	Susceptible	Resistant	Resistant	Susceptible	Susceptible	Resistant	Susceptible	Susceptible	Susceptible	Intermediate	Susceptible	Susceptible	Resistant	Resistant	Susceptible	Susceptible	Intermediate	Susceptible	Resistant	Susceptible	Susceptible	Resistant	Susceptible
HUBJ32	Hubei	Food troughs	Susceptible	Susceptible	Susceptible	Susceptible	Susceptible	Susceptible	Susceptible	Susceptible	Susceptible	Susceptible	Susceptible	Susceptible	Susceptible	Susceptible	Susceptible	Susceptible	Susceptible	Resistant	Resistant	Susceptible	Susceptible	Susceptible	Susceptible	Resistant	Susceptible	Susceptible	Resistant	Susceptible
HUBJ35	Hubei	Food troughs	Susceptible	Resistant	Intermediate	Susceptible	Susceptible	Susceptible	Susceptible	Susceptible	Susceptible	Susceptible	Susceptible	Susceptible	Susceptible	Resistant	Resistant	Susceptible	Susceptible	Resistant	Resistant	Susceptible	Susceptible	Susceptible	Susceptible	Resistant	Susceptible	Resistant	Resistant	Susceptible
HUBJ37	Hubei	Food troughs	Susceptible	Susceptible	Susceptible	Susceptible	Susceptible	Susceptible	Susceptible	Susceptible	Susceptible	Susceptible	Susceptible	Susceptible	Susceptible	Susceptible	Susceptible	Susceptible	Susceptible	Resistant	Resistant	Susceptible	Susceptible	Susceptible	Susceptible	Resistant	Susceptible	Susceptible	Resistant	Susceptible
HUBJ38	Hubei	Food troughs	Susceptible	Susceptible	Susceptible	Susceptible	Susceptible	Susceptible	Susceptible	Susceptible	Susceptible	Susceptible	Susceptible	Susceptible	Susceptible	Susceptible	Susceptible	Susceptible	Susceptible	Resistant	Susceptible	Susceptible	Susceptible	Susceptible	Susceptible	Resistant	Susceptible	Resistant	Resistant	Susceptible
HUBJ41	Hubei	Nipple drinker	Susceptible	Resistant	Intermediate	Susceptible	Susceptible	Susceptible	Intermediate	Intermediate	Intermediate	Susceptible	Susceptible	Susceptible	Susceptible	Susceptible	Susceptible	Susceptible	Susceptible	Resistant	Intermediate	Susceptible	Susceptible	Intermediate	Susceptible	Resistant	Susceptible	Resistant	Resistant	Resistant
HUBJ42	Hubei	Nipple drinker	Susceptible	Resistant	Resistant	Susceptible	Susceptible	Susceptible	Susceptible	Susceptible	Susceptible	Susceptible	Susceptible	Susceptible	Susceptible	Susceptible	Intermediate	Susceptible	Susceptible	Resistant	Resistant	Susceptible	Susceptible	Susceptible	Susceptible	Resistant	Susceptible	Resistant	Resistant	Susceptible
HUBJ43	Hubei	Nipple drinker	Susceptible	Susceptible	Susceptible	Susceptible	Susceptible	Susceptible	Susceptible	Susceptible	Susceptible	Susceptible	Susceptible	Susceptible	Susceptible	Susceptible	Susceptible	Susceptible	Susceptible	Susceptible	Resistant	Susceptible	Susceptible	Susceptible	Susceptible	Resistant	Susceptible	Susceptible	Resistant	Susceptible
HUBJ44	Hubei	Nipple drinker	Susceptible	Resistant	Intermediate	Susceptible	Susceptible	Susceptible	Resistant	Resistant	Susceptible	Susceptible	Resistant	Resistant	Resistant	Intermediate	Resistant	Susceptible	Susceptible	Resistant	Resistant	Susceptible	Resistant	Intermediate	Susceptible	Resistant	Intermediate	Intermediate	Resistant	Resistant
HUBJ46	Hubei	Nipple drinker	Susceptible	Susceptible	Susceptible	Susceptible	Susceptible	Susceptible	Susceptible	Susceptible	Susceptible	Susceptible	Susceptible	Susceptible	Susceptible	Susceptible	Susceptible	Susceptible	Susceptible	Susceptible	Resistant	Susceptible	Susceptible	Susceptible	Susceptible	Resistant	Susceptible	Susceptible	Resistant	Susceptible
HUBJ47	Hubei	Nipple drinker	Susceptible	Resistant	Resistant	Susceptible	Susceptible	Susceptible	Susceptible	Susceptible	Susceptible	Susceptible	Susceptible	Susceptible	Susceptible	Susceptible	Susceptible	Susceptible	Susceptible	Resistant	Resistant	Susceptible	Susceptible	Susceptible	Susceptible	Resistant	Susceptible	Susceptible	Resistant	Susceptible
HUBJ51	Hubei	Floors	Resistant	Resistant	Resistant	Susceptible	Susceptible	Susceptible	Intermediate	Susceptible	Susceptible	Susceptible	Susceptible	Susceptible	Susceptible	Intermediate	Resistant	Susceptible	Susceptible	Resistant	Susceptible	Susceptible	Susceptible	Susceptible	Susceptible	Resistant	Susceptible	Susceptible	Resistant	Susceptible
HUBJ52	Hubei	Floors	Susceptible	Resistant	Intermediate	Susceptible	Susceptible	Susceptible	Intermediate	Susceptible	Susceptible	Susceptible	Susceptible	Susceptible	Susceptible	Susceptible	Susceptible	Susceptible	Susceptible	Susceptible	Resistant	Susceptible	Susceptible	Susceptible	Susceptible	Resistant	Susceptible	Susceptible	Resistant	Susceptible
HUBJ54	Hubei	Floors	Susceptible	Resistant	Resistant	Susceptible	Susceptible	Susceptible	Intermediate	Susceptible	Susceptible	Susceptible	Susceptible	Susceptible	Susceptible	Susceptible	Intermediate	Susceptible	Susceptible	Resistant	Resistant	Susceptible	Intermediate	Resistant	Resistant	Resistant	Resistant	Susceptible	Resistant	Susceptible
HUBJ55	Hubei	Floors	Susceptible	Resistant	Resistant	Susceptible	Susceptible	Susceptible	Susceptible	Susceptible	Susceptible	Susceptible	Susceptible	Susceptible	Susceptible	Susceptible	Susceptible	Susceptible	Susceptible	Resistant	Resistant	Susceptible	Susceptible	Susceptible	Susceptible	Resistant	Susceptible	Susceptible	Resistant	Susceptible
HUBJ56	Hubei	Floors	Resistant	Resistant	Resistant	Susceptible	Susceptible	Susceptible	Intermediate	Susceptible	Susceptible	Susceptible	Susceptible	Susceptible	Susceptible	Intermediate	Intermediate	Susceptible	Susceptible	Resistant	Susceptible	Susceptible	Susceptible	Intermediate	Intermediate	Resistant	Susceptible	Susceptible	Resistant	Susceptible
HUBJ57	Hubei	Floors	Susceptible	Susceptible	Susceptible	Susceptible	Susceptible	Susceptible	Susceptible	Susceptible	Susceptible	Susceptible	Susceptible	Susceptible	Susceptible	Susceptible	Susceptible	Susceptible	Susceptible	Resistant	Resistant	Susceptible	Susceptible	Susceptible	Susceptible	Susceptible	Susceptible	Intermediate	Resistant	Susceptible
HUBJ64	Hubei	Vehicle surface	Susceptible	Resistant	Intermediate	Susceptible	Susceptible	Susceptible	Intermediate	Susceptible	Susceptible	Susceptible	Susceptible	Susceptible	Susceptible	Susceptible	Intermediate	Susceptible	Susceptible	Resistant	Resistant	Susceptible	Susceptible	Susceptible	Susceptible	Resistant	Susceptible	Susceptible	Resistant	Susceptible
HUBJ66	Hubei	Fecal slurry	Susceptible	Susceptible	Susceptible	Susceptible	Susceptible	Susceptible	Resistant	Susceptible	Susceptible	Susceptible	Susceptible	Susceptible	Susceptible	Susceptible	Intermediate	Susceptible	Susceptible	Resistant	Resistant	Susceptible	Susceptible	Susceptible	Susceptible	Resistant	Susceptible	Resistant	Resistant	Susceptible
HUBJ67	Hubei	Fecal slurry	Susceptible	Resistant	Intermediate	Susceptible	Susceptible	Susceptible	Resistant	Susceptible	Susceptible	Susceptible	Susceptible	Susceptible	Susceptible	Intermediate	Resistant	Susceptible	Susceptible	Susceptible	Resistant	Susceptible	Susceptible	Susceptible	Susceptible	Susceptible	Susceptible	Intermediate	Resistant	Susceptible
HUBJ68	Hubei	Fecal slurry	Susceptible	Resistant	Intermediate	Susceptible	Susceptible	Susceptible	Intermediate	Susceptible	Susceptible	Susceptible	Susceptible	Susceptible	Susceptible	Susceptible	Intermediate	Susceptible	Susceptible	Resistant	Resistant	Susceptible	Susceptible	Susceptible	Susceptible	Resistant	Susceptible	Resistant	Resistant	Susceptible
HUBS3	Hubei	Floors	Resistant	Resistant	Resistant	Susceptible	Susceptible	Susceptible	Intermediate	Susceptible	Susceptible	Susceptible	Susceptible	Susceptible	Susceptible	Intermediate	Resistant	Susceptible	Susceptible	Resistant	Resistant	Susceptible	Susceptible	Susceptible	Susceptible	Resistant	Susceptible	Intermediate	Resistant	Susceptible
HUBS5	Hubei	Floors	Susceptible	Resistant	Resistant	Susceptible	Susceptible	Susceptible	Resistant	Resistant	Susceptible	Susceptible	Resistant	Intermediate	Susceptible	Susceptible	Intermediate	Susceptible	Susceptible	Resistant	Susceptible	Resistant	Intermediate	Resistant	Resistant	Resistant	Resistant	Susceptible	Resistant	Susceptible
HUBS8	Hubei	Floors	Resistant	Resistant	Resistant	Susceptible	Susceptible	Susceptible	Intermediate	Susceptible	Susceptible	Susceptible	Susceptible	Susceptible	Susceptible	Susceptible	Intermediate	Susceptible	Susceptible	Resistant	Susceptible	Susceptible	Susceptible	Susceptible	Susceptible	Susceptible	Susceptible	Susceptible	Resistant	Susceptible
HUBS14	Hubei	Nipple drinker	Susceptible	Resistant	Intermediate	Susceptible	Susceptible	Susceptible	Resistant	Intermediate	Intermediate	Susceptible	Susceptible	Susceptible	Susceptible	Resistant	Resistant	Susceptible	Susceptible	Resistant	Susceptible	Susceptible	Susceptible	Susceptible	Susceptible	Resistant	Susceptible	Susceptible	Resistant	Susceptible
HUBS15	Hubei	Nipple drinker	Resistant	Resistant	Resistant	Susceptible	Susceptible	Susceptible	Resistant	Resistant	Susceptible	Susceptible	Resistant	Resistant	Intermediate	Intermediate	Resistant	Susceptible	Susceptible	Resistant	Resistant	Susceptible	Resistant	Susceptible	Susceptible	Resistant	Susceptible	Susceptible	Resistant	Resistant
HUBS16	Hubei	Nipple drinker	Resistant	Resistant	Resistant	Susceptible	Susceptible	Susceptible	Intermediate	Susceptible	Susceptible	Susceptible	Susceptible	Susceptible	Susceptible	Susceptible	Intermediate	Susceptible	Susceptible	Resistant	Susceptible	Susceptible	Susceptible	Susceptible	Susceptible	Susceptible	Susceptible	Susceptible	Resistant	Susceptible
HUBS18	Hubei	Nipple drinker	Resistant	Resistant	Resistant	Susceptible	Susceptible	Susceptible	Intermediate	Susceptible	Susceptible	Susceptible	Susceptible	Susceptible	Susceptible	Intermediate	Resistant	Susceptible	Susceptible	Resistant	Susceptible	Susceptible	Susceptible	Susceptible	Susceptible	Resistant	Susceptible	Susceptible	Resistant	Susceptible
HUBS21	Hubei	Diarrheal feces	Resistant	Resistant	Resistant	Susceptible	Susceptible	Susceptible	Resistant	Resistant	Susceptible	Resistant	Resistant	Resistant	Resistant	Intermediate	Resistant	Susceptible	Susceptible	Resistant	Resistant	Susceptible	Susceptible	Resistant	Resistant	Resistant	Resistant	Resistant	Resistant	Susceptible
HUBS22	Hubei	Diarrheal feces	Resistant	Resistant	Resistant	Susceptible	Susceptible	Susceptible	Susceptible	Susceptible	Susceptible	Susceptible	Susceptible	Susceptible	Susceptible	Susceptible	Intermediate	Susceptible	Susceptible	Resistant	Resistant	Susceptible	Susceptible	Susceptible	Susceptible	Resistant	Susceptible	Intermediate	Resistant	Susceptible
HUBS24	Hubei	Diarrheal feces	Resistant	Resistant	Resistant	Susceptible	Susceptible	Susceptible	Resistant	Resistant	Susceptible	Resistant	Resistant	Intermediate	Resistant	Intermediate	Resistant	Susceptible	Susceptible	Resistant	Resistant	Susceptible	Susceptible	Intermediate	Susceptible	Resistant	Intermediate	Susceptible	Resistant	Resistant
HUBS26	Hubei	Diarrheal feces	Susceptible	Resistant	Resistant	Susceptible	Susceptible	Susceptible	Susceptible	Susceptible	Susceptible	Susceptible	Susceptible	Susceptible	Susceptible	Susceptible	Intermediate	Susceptible	Susceptible	Susceptible	Resistant	Susceptible	Susceptible	Susceptible	Susceptible	Resistant	Susceptible	Intermediate	Resistant	Susceptible
HUBS27	Hubei	Diarrheal feces	Susceptible	Susceptible	Resistant	Susceptible	Susceptible	Susceptible	Susceptible	Susceptible	Susceptible	Susceptible	Susceptible	Susceptible	Susceptible	Intermediate	Resistant	Susceptible	Susceptible	Resistant	Resistant	Susceptible	Susceptible	Susceptible	Susceptible	Resistant	Susceptible	Susceptible	Resistant	Susceptible
HUBS28	Hubei	Diarrheal feces	Resistant	Resistant	Resistant	Susceptible	Susceptible	Susceptible	Resistant	Resistant	Susceptible	Resistant	Resistant	Resistant	Resistant	Intermediate	Resistant	Susceptible	Susceptible	Resistant	Resistant	Susceptible	Susceptible	Resistant	Resistant	Resistant	Resistant	Intermediate	Resistant	Susceptible
HUNS32	Hubei	Diarrheal feces	Resistant	Resistant	Resistant	Susceptible	Susceptible	Susceptible	Resistant	Resistant	Susceptible	Susceptible	Resistant	Susceptible	Resistant	Susceptible	Intermediate	Susceptible	Susceptible	Resistant	Susceptible	Resistant	Susceptible	Resistant	Resistant	Resistant	Resistant	Susceptible	Resistant	Susceptible
HUNS33	Hubei	Diarrheal feces	Resistant	Resistant	Resistant	Susceptible	Susceptible	Susceptible	Resistant	Resistant	Susceptible	Resistant	Resistant	Resistant	Resistant	Intermediate	Resistant	Susceptible	Susceptible	Resistant	Resistant	Susceptible	Susceptible	Intermediate	Susceptible	Resistant	Intermediate	Susceptible	Resistant	Susceptible
HUNS34	Hubei	Diarrheal feces	Susceptible	Resistant	Intermediate	Resistant	Resistant	Resistant	Resistant	Resistant	Resistant	Resistant	Resistant	Resistant	Resistant	Resistant	Resistant	Resistant	Susceptible	Resistant	Resistant	Resistant	Susceptible	Resistant	Resistant	Resistant	Resistant	Resistant	Resistant	Resistant
HUBS36	Hubei	Food troughs	Susceptible	Resistant	Resistant	Susceptible	Susceptible	Susceptible	Resistant	Resistant	Susceptible	Intermediate	Resistant	Resistant	Resistant	Susceptible	Intermediate	Susceptible	Susceptible	Resistant	Resistant	Susceptible	Susceptible	Susceptible	Susceptible	Resistant	Susceptible	Susceptible	Resistant	Susceptible
HUBS37	Hubei	Food troughs	Susceptible	Resistant	Resistant	Susceptible	Susceptible	Susceptible	Resistant	Resistant	Susceptible	Intermediate	Resistant	Intermediate	Resistant	Intermediate	Intermediate	Susceptible	Susceptible	Resistant	Resistant	Susceptible	Susceptible	Susceptible	Susceptible	Resistant	Susceptible	Susceptible	Resistant	Susceptible
HUBS39	Hubei	Food troughs	Susceptible	Resistant	Intermediate	Susceptible	Susceptible	Susceptible	Intermediate	Susceptible	Susceptible	Susceptible	Susceptible	Susceptible	Susceptible	Susceptible	Intermediate	Susceptible	Susceptible	Resistant	Resistant	Susceptible	Intermediate	Resistant	Intermediate	Susceptible	Susceptible	Resistant	Resistant	Resistant
HUBS43	Hubei	Food troughs	Susceptible	Susceptible	Susceptible	Susceptible	Susceptible	Susceptible	Intermediate	Susceptible	Susceptible	Susceptible	Susceptible	Susceptible	Susceptible	Resistant	Resistant	Susceptible	Susceptible	Resistant	Resistant	Susceptible	Susceptible	Susceptible	Susceptible	Resistant	Susceptible	Susceptible	Resistant	Resistant
HUBS45	Hubei	Food troughs	Resistant	Resistant	Resistant	Susceptible	Susceptible	Susceptible	Intermediate	Susceptible	Susceptible	Susceptible	Susceptible	Susceptible	Susceptible	Intermediate	Resistant	Susceptible	Susceptible	Resistant	Resistant	Susceptible	Susceptible	Susceptible	Susceptible	Resistant	Susceptible	Intermediate	Resistant	Susceptible
HUNS46	Hubei	Healthy pigs	Susceptible	Resistant	Intermediate	Susceptible	Susceptible	Susceptible	Resistant	Resistant	Susceptible	Susceptible	Resistant	Intermediate	Intermediate	Susceptible	Intermediate	Susceptible	Susceptible	Resistant	Resistant	Susceptible	Susceptible	Susceptible	Susceptible	Resistant	Susceptible	Resistant	Resistant	Susceptible
HUNS48	Hubei	Healthy pigs	Susceptible	Resistant	Intermediate	Susceptible	Susceptible	Susceptible	Resistant	Resistant	Susceptible	Susceptible	Resistant	Susceptible	Susceptible	Susceptible	Intermediate	Susceptible	Susceptible	Resistant	Susceptible	Susceptible	Susceptible	Susceptible	Susceptible	Resistant	Susceptible	Resistant	Resistant	Susceptible
HUBS49	Hubei	Healthy pigs	Susceptible	Resistant	Intermediate	Susceptible	Susceptible	Susceptible	Resistant	Intermediate	Intermediate	Susceptible	Susceptible	Susceptible	Susceptible	Resistant	Intermediate	Susceptible	Susceptible	Resistant	Susceptible	Susceptible	Susceptible	Susceptible	Susceptible	Resistant	Susceptible	Susceptible	Resistant	Resistant
HUBS50	Hubei	Healthy pigs	Resistant	Resistant	Resistant	Susceptible	Susceptible	Susceptible	Intermediate	Susceptible	Susceptible	Susceptible	Susceptible	Susceptible	Susceptible	Intermediate	Resistant	Susceptible	Susceptible	Resistant	Resistant	Susceptible	Susceptible	Susceptible	Susceptible	Resistant	Susceptible	Intermediate	Resistant	Resistant
HUBS53	Hubei	Healthy pigs	Susceptible	Resistant	Intermediate	Susceptible	Susceptible	Susceptible	Susceptible	Susceptible	Susceptible	Susceptible	Susceptible	Susceptible	Susceptible	Susceptible	Susceptible	Susceptible	Susceptible	Susceptible	Susceptible	Susceptible	Intermediate	Susceptible	Susceptible	Resistant	Susceptible	Resistant	Resistant	Susceptible
HUBS56	Hubei	Healthy pigs	Susceptible	Susceptible	Susceptible	Susceptible	Susceptible	Susceptible	Susceptible	Susceptible	Susceptible	Susceptible	Susceptible	Susceptible	Susceptible	Susceptible	Susceptible	Susceptible	Susceptible	Resistant	Resistant	Susceptible	Susceptible	Susceptible	Susceptible	Susceptible	Susceptible	Susceptible	Resistant	Resistant
HUBS58	Hubei	Healthy pigs	Susceptible	Resistant	Intermediate	Susceptible	Susceptible	Susceptible	Intermediate	Susceptible	Susceptible	Susceptible	Susceptible	Susceptible	Susceptible	Susceptible	Intermediate	Susceptible	Susceptible	Resistant	Susceptible	Susceptible	Susceptible	Susceptible	Susceptible	Resistant	Susceptible	Susceptible	Resistant	Resistant
HUBS59	Hubei	Healthy pigs	Susceptible	Resistant	Resistant	Susceptible	Susceptible	Susceptible	Susceptible	Susceptible	Susceptible	Susceptible	Susceptible	Susceptible	Susceptible	Susceptible	Intermediate	Susceptible	Susceptible	Resistant	Susceptible	Susceptible	Susceptible	Intermediate	Intermediate	Resistant	Susceptible	Susceptible	Resistant	Resistant
HUBS61	Hubei	Fecal slurry	Susceptible	Susceptible	Susceptible	Susceptible	Susceptible	Susceptible	Intermediate	Susceptible	Susceptible	Susceptible	Susceptible	Susceptible	Susceptible	Resistant	Resistant	Susceptible	Susceptible	Resistant	Resistant	Susceptible	Susceptible	Susceptible	Susceptible	Resistant	Susceptible	Intermediate	Resistant	Susceptible
HUBS62	Hubei	Fecal slurry	Susceptible	Susceptible	Susceptible	Susceptible	Susceptible	Susceptible	Susceptible	Susceptible	Susceptible	Susceptible	Susceptible	Susceptible	Susceptible	Susceptible	Susceptible	Susceptible	Susceptible	Resistant	Susceptible	Susceptible	Susceptible	Susceptible	Susceptible	Resistant	Susceptible	Resistant	Resistant	Susceptible
HUBS63	Hubei	Fecal slurry	Susceptible	Susceptible	Susceptible	Susceptible	Susceptible	Susceptible	Susceptible	Susceptible	Susceptible	Susceptible	Susceptible	Susceptible	Susceptible	Susceptible	Susceptible	Susceptible	Susceptible	Susceptible	Susceptible	Susceptible	Susceptible	Susceptible	Susceptible	Resistant	Susceptible	Susceptible	Resistant	Susceptible
HUBS64	Hubei	Fecal slurry	Susceptible	Resistant	Resistant	Susceptible	Susceptible	Susceptible	Intermediate	Susceptible	Susceptible	Susceptible	Susceptible	Susceptible	Susceptible	Resistant	Resistant	Susceptible	Susceptible	Resistant	Resistant	Susceptible	Resistant	Resistant	Susceptible	Susceptible	Intermediate	Susceptible	Resistant	Susceptible
SHA1	Hubei	Healthy pigs	Susceptible	Susceptible	Susceptible	Susceptible	Susceptible	Susceptible	Intermediate	Susceptible	Susceptible	Susceptible	Susceptible	Susceptible	Susceptible	Susceptible	Intermediate	Susceptible	Susceptible	Resistant	Resistant	Susceptible	Susceptible	Susceptible	Susceptible	Susceptible	Susceptible	Susceptible	Resistant	Susceptible
SHA2	Hubei	Healthy pigs	Susceptible	Susceptible	Susceptible	Susceptible	Susceptible	Susceptible	Intermediate	Susceptible	Susceptible	Susceptible	Susceptible	Susceptible	Susceptible	Susceptible	Intermediate	Susceptible	Susceptible	Resistant	Resistant	Susceptible	Susceptible	Resistant	Resistant	Resistant	Resistant	Resistant	Resistant	Susceptible
SHA3	Hubei	Healthy pigs	Susceptible	Resistant	Intermediate	Susceptible	Susceptible	Susceptible	Susceptible	Susceptible	Susceptible	Susceptible	Susceptible	Susceptible	Susceptible	Susceptible	Susceptible	Susceptible	Susceptible	Resistant	Susceptible	Susceptible	Susceptible	Susceptible	Susceptible	Susceptible	Susceptible	Susceptible	Resistant	Susceptible
SHA4	Hubei	Healthy pigs	Susceptible	Susceptible	Susceptible	Susceptible	Susceptible	Susceptible	Intermediate	Susceptible	Susceptible	Susceptible	Susceptible	Susceptible	Susceptible	Susceptible	Intermediate	Susceptible	Susceptible	Resistant	Susceptible	Susceptible	Susceptible	Resistant	Resistant	Resistant	Resistant	Susceptible	Resistant	Resistant
SHA5	Hubei	Healthy pigs	Susceptible	Susceptible	Susceptible	Susceptible	Susceptible	Susceptible	Susceptible	Susceptible	Susceptible	Susceptible	Susceptible	Susceptible	Susceptible	Susceptible	Susceptible	Susceptible	Susceptible	Susceptible	Resistant	Susceptible	Susceptible	Susceptible	Susceptible	Resistant	Susceptible	Susceptible	Resistant	Resistant
SHA6	Hubei	Healthy pigs	Susceptible	Susceptible	Susceptible	Susceptible	Susceptible	Susceptible	Intermediate	Susceptible	Susceptible	Susceptible	Susceptible	Susceptible	Susceptible	Susceptible	Intermediate	Susceptible	Susceptible	Resistant	Resistant	Susceptible	Susceptible	Susceptible	Susceptible	Resistant	Susceptible	Intermediate	Resistant	Resistant
SHA7	Hubei	Healthy pigs	Susceptible	Susceptible	Susceptible	Susceptible	Susceptible	Susceptible	Susceptible	Susceptible	Susceptible	Susceptible	Susceptible	Susceptible	Susceptible	Susceptible	Intermediate	Susceptible	Susceptible	Susceptible	Resistant	Susceptible	Susceptible	Susceptible	Susceptible	Resistant	Susceptible	Resistant	Resistant	Susceptible
SHA9	Hubei	Healthy pigs	Susceptible	Susceptible	Susceptible	Susceptible	Susceptible	Susceptible	Intermediate	Susceptible	Susceptible	Susceptible	Susceptible	Susceptible	Susceptible	Susceptible	Intermediate	Susceptible	Susceptible	Susceptible	Resistant	Susceptible	Susceptible	Susceptible	Susceptible	Resistant	Susceptible	Intermediate	Resistant	Susceptible
SHA10	Hubei	Healthy pigs	Susceptible	Susceptible	Susceptible	Susceptible	Susceptible	Susceptible	Susceptible	Susceptible	Susceptible	Susceptible	Susceptible	Susceptible	Susceptible	Susceptible	Intermediate	Susceptible	Susceptible	Resistant	Susceptible	Susceptible	Susceptible	Susceptible	Susceptible	Resistant	Susceptible	Susceptible	Resistant	Resistant
SHA11	Hubei	Nipple drinker	Susceptible	Susceptible	Susceptible	Susceptible	Susceptible	Susceptible	Resistant	Resistant	Susceptible	Intermediate	Resistant	Intermediate	Resistant	Susceptible	Susceptible	Susceptible	Susceptible	Susceptible	Resistant	Resistant	Susceptible	Susceptible	Susceptible	Resistant	Susceptible	Susceptible	Resistant	Susceptible
SHA12	Hubei	Nipple drinker	Susceptible	Susceptible	Susceptible	Susceptible	Susceptible	Susceptible	Intermediate	Susceptible	Susceptible	Susceptible	Susceptible	Susceptible	Susceptible	Susceptible	Resistant	Susceptible	Susceptible	Resistant	Resistant	Susceptible	Susceptible	Susceptible	Susceptible	Resistant	Susceptible	Resistant	Resistant	Susceptible
SHA13	Hubei	Nipple drinker	Susceptible	Susceptible	Susceptible	Susceptible	Susceptible	Susceptible	Intermediate	Susceptible	Susceptible	Susceptible	Susceptible	Susceptible	Susceptible	Susceptible	Intermediate	Susceptible	Susceptible	Resistant	Resistant	Susceptible	Susceptible	Susceptible	Susceptible	Susceptible	Susceptible	Susceptible	Resistant	Susceptible
SHA14	Hubei	Nipple drinker	Susceptible	Susceptible	Susceptible	Susceptible	Susceptible	Susceptible	Resistant	Resistant	Susceptible	Susceptible	Resistant	Intermediate	Intermediate	Susceptible	Intermediate	Susceptible	Susceptible	Resistant	Resistant	Susceptible	Susceptible	Susceptible	Susceptible	Resistant	Susceptible	Susceptible	Resistant	Susceptible
SHA15	Hubei	Nipple drinker	Susceptible	Susceptible	Susceptible	Susceptible	Susceptible	Susceptible	Intermediate	Susceptible	Susceptible	Susceptible	Susceptible	Susceptible	Susceptible	Susceptible	Intermediate	Susceptible	Susceptible	Resistant	Resistant	Susceptible	Susceptible	Susceptible	Susceptible	Susceptible	Susceptible	Susceptible	Resistant	Resistant
SHA17	Hubei	Floors	Susceptible	Susceptible	Susceptible	Susceptible	Susceptible	Susceptible	Resistant	Resistant	Susceptible	Intermediate	Resistant	Resistant	Resistant	Susceptible	Susceptible	Susceptible	Susceptible	Resistant	Resistant	Resistant	Susceptible	Susceptible	Susceptible	Resistant	Susceptible	Susceptible	Resistant	Resistant
SHA18	Hubei	Floors	Susceptible	Susceptible	Susceptible	Susceptible	Susceptible	Susceptible	Susceptible	Susceptible	Susceptible	Susceptible	Susceptible	Susceptible	Susceptible	Susceptible	Susceptible	Susceptible	Susceptible	Resistant	Susceptible	Susceptible	Susceptible	Susceptible	Susceptible	Resistant	Susceptible	Susceptible	Resistant	Susceptible
SHA19	Hubei	Floors	Susceptible	Susceptible	Susceptible	Susceptible	Susceptible	Susceptible	Susceptible	Susceptible	Susceptible	Susceptible	Susceptible	Susceptible	Susceptible	Susceptible	Intermediate	Susceptible	Susceptible	Resistant	Resistant	Susceptible	Susceptible	Susceptible	Susceptible	Resistant	Susceptible	Susceptible	Resistant	Susceptible
SHA20	Hubei	Floors	Susceptible	Susceptible	Susceptible	Susceptible	Susceptible	Susceptible	Resistant	Resistant	Susceptible	Susceptible	Resistant	Susceptible	Susceptible	Susceptible	Susceptible	Susceptible	Susceptible	Resistant	Resistant	Intermediate	Susceptible	Susceptible	Susceptible	Resistant	Susceptible	Susceptible	Resistant	Susceptible
SHA21	Hubei	Food troughs	Susceptible	Susceptible	Susceptible	Susceptible	Susceptible	Susceptible	Resistant	Resistant	Susceptible	Susceptible	Resistant	Intermediate	Resistant	Susceptible	Resistant	Susceptible	Susceptible	Resistant	Resistant	Susceptible	Susceptible	Susceptible	Susceptible	Resistant	Susceptible	Resistant	Resistant	Resistant
SHA22	Hubei	Food troughs	Susceptible	Susceptible	Susceptible	Susceptible	Susceptible	Susceptible	Susceptible	Susceptible	Susceptible	Susceptible	Susceptible	Susceptible	Susceptible	Susceptible	Susceptible	Susceptible	Susceptible	Susceptible	Resistant	Susceptible	Susceptible	Susceptible	Susceptible	Resistant	Susceptible	Susceptible	Resistant	Susceptible
SHA26	Hubei	Diarrheal feces	Susceptible	Resistant	Intermediate	Susceptible	Susceptible	Susceptible	Susceptible	Susceptible	Susceptible	Susceptible	Susceptible	Susceptible	Susceptible	Susceptible	Intermediate	Susceptible	Susceptible	Resistant	Susceptible	Susceptible	Susceptible	Susceptible	Susceptible	Susceptible	Susceptible	Susceptible	Resistant	Susceptible
SHA27	Hubei	Diarrheal feces	Susceptible	Susceptible	Susceptible	Susceptible	Susceptible	Susceptible	Intermediate	Susceptible	Susceptible	Susceptible	Susceptible	Susceptible	Susceptible	Susceptible	Intermediate	Susceptible	Susceptible	Resistant	Resistant	Susceptible	Susceptible	Resistant	Resistant	Resistant	Resistant	Intermediate	Resistant	Susceptible
SHA28	Hubei	Diarrheal feces	Susceptible	Susceptible	Susceptible	Susceptible	Susceptible	Susceptible	Susceptible	Susceptible	Susceptible	Susceptible	Susceptible	Susceptible	Susceptible	Susceptible	Intermediate	Susceptible	Susceptible	Susceptible	Resistant	Susceptible	Susceptible	Susceptible	Susceptible	Resistant	Susceptible	Resistant	Resistant	Susceptible
SHA31	Hubei	Diarrheal feces	Susceptible	Susceptible	Susceptible	Susceptible	Susceptible	Susceptible	Resistant	Resistant	Susceptible	Susceptible	Resistant	Resistant	Susceptible	Susceptible	Intermediate	Susceptible	Susceptible	Resistant	Resistant	Susceptible	Susceptible	Susceptible	Susceptible	Resistant	Susceptible	Susceptible	Resistant	Resistant
SHA33	Hubei	Diarrheal feces	Susceptible	Susceptible	Susceptible	Susceptible	Susceptible	Susceptible	Susceptible	Susceptible	Susceptible	Susceptible	Susceptible	Susceptible	Susceptible	Susceptible	Susceptible	Susceptible	Susceptible	Susceptible	Resistant	Susceptible	Susceptible	Susceptible	Susceptible	Resistant	Susceptible	Susceptible	Resistant	Resistant
SHA34	Hubei	Diarrheal feces	Susceptible	Susceptible	Susceptible	Susceptible	Susceptible	Susceptible	Susceptible	Susceptible	Susceptible	Susceptible	Susceptible	Susceptible	Susceptible	Susceptible	Intermediate	Susceptible	Susceptible	Susceptible	Resistant	Susceptible	Susceptible	Susceptible	Susceptible	Resistant	Susceptible	Resistant	Resistant	Resistant
SHA36	Hubei	Healthy pigs	Susceptible	Susceptible	Susceptible	Susceptible	Susceptible	Susceptible	Resistant	Resistant	Susceptible	Susceptible	Resistant	Intermediate	Resistant	Susceptible	Intermediate	Susceptible	Susceptible	Resistant	Resistant	Susceptible	Susceptible	Susceptible	Susceptible	Resistant	Susceptible	Susceptible	Resistant	Susceptible
SHA37	Hubei	Healthy pigs	Susceptible	Resistant	Intermediate	Susceptible	Susceptible	Susceptible	Susceptible	Susceptible	Susceptible	Susceptible	Susceptible	Susceptible	Susceptible	Susceptible	Susceptible	Susceptible	Susceptible	Resistant	Resistant	Susceptible	Susceptible	Susceptible	Susceptible	Resistant	Susceptible	Intermediate	Resistant	Susceptible
SHA38	Hubei	Healthy pigs	Susceptible	Susceptible	Susceptible	Susceptible	Susceptible	Susceptible	Intermediate	Susceptible	Susceptible	Susceptible	Susceptible	Susceptible	Susceptible	Susceptible	Intermediate	Susceptible	Susceptible	Resistant	Resistant	Susceptible	Susceptible	Susceptible	Susceptible	Resistant	Susceptible	Susceptible	Resistant	Resistant
SHA39	Hubei	Healthy pigs	Susceptible	Susceptible	Susceptible	Susceptible	Susceptible	Susceptible	Resistant	Resistant	Susceptible	Intermediate	Resistant	Resistant	Resistant	Susceptible	Intermediate	Susceptible	Susceptible	Resistant	Susceptible	Susceptible	Susceptible	Susceptible	Susceptible	Resistant	Susceptible	Susceptible	Resistant	Resistant
SHA40	Hubei	Healthy pigs	Resistant	Resistant	Resistant	Susceptible	Susceptible	Susceptible	Resistant	Resistant	Intermediate	Resistant	Resistant	Resistant	Resistant	Intermediate	Resistant	Susceptible	Susceptible	Resistant	Resistant	Resistant	Susceptible	Resistant	Resistant	Resistant	Resistant	Intermediate	Resistant	Resistant
SHA41	Hubei	Healthy pigs	Susceptible	Susceptible	Susceptible	Susceptible	Susceptible	Susceptible	Intermediate	Susceptible	Susceptible	Susceptible	Susceptible	Susceptible	Susceptible	Susceptible	Intermediate	Susceptible	Susceptible	Resistant	Resistant	Susceptible	Susceptible	Susceptible	Susceptible	Resistant	Susceptible	Resistant	Resistant	Susceptible
SHA42	Hubei	Healthy pigs	Susceptible	Susceptible	Susceptible	Susceptible	Susceptible	Susceptible	Intermediate	Susceptible	Susceptible	Susceptible	Susceptible	Susceptible	Susceptible	Intermediate	Resistant	Susceptible	Susceptible	Resistant	Resistant	Susceptible	Susceptible	Intermediate	Susceptible	Resistant	Intermediate	Resistant	Resistant	Resistant
SHA43	Hubei	Healthy pigs	Susceptible	Susceptible	Susceptible	Susceptible	Susceptible	Susceptible	Resistant	Resistant	Susceptible	Susceptible	Resistant	Susceptible	Susceptible	Susceptible	Susceptible	Susceptible	Susceptible	Resistant	Resistant	Intermediate	Susceptible	Susceptible	Susceptible	Resistant	Susceptible	Susceptible	Resistant	Susceptible
SHA44	Hubei	Healthy pigs	Susceptible	Susceptible	Susceptible	Susceptible	Susceptible	Susceptible	Resistant	Resistant	Susceptible	Susceptible	Resistant	Intermediate	Resistant	Susceptible	Intermediate	Susceptible	Susceptible	Resistant	Resistant	Susceptible	Susceptible	Susceptible	Susceptible	Resistant	Susceptible	Susceptible	Resistant	Susceptible
SHA45	Hubei	Healthy pigs	Susceptible	Resistant	Intermediate	Susceptible	Susceptible	Susceptible	Resistant	Resistant	Susceptible	Susceptible	Resistant	Intermediate	Susceptible	Susceptible	Resistant	Susceptible	Susceptible	Susceptible	Susceptible	Susceptible	Susceptible	Susceptible	Susceptible	Susceptible	Susceptible	Susceptible	Susceptible	Susceptible
SHA46	Hubei	Healthy pigs	Susceptible	Susceptible	Susceptible	Susceptible	Susceptible	Susceptible	Susceptible	Susceptible	Susceptible	Susceptible	Susceptible	Susceptible	Susceptible	Susceptible	Susceptible	Susceptible	Susceptible	Susceptible	Resistant	Susceptible	Susceptible	Susceptible	Susceptible	Resistant	Susceptible	Susceptible	Resistant	Resistant
SHA47	Hubei	Healthy pigs	Susceptible	Susceptible	Susceptible	Susceptible	Susceptible	Susceptible	Susceptible	Susceptible	Susceptible	Susceptible	Susceptible	Susceptible	Susceptible	Susceptible	Susceptible	Susceptible	Susceptible	Resistant	Resistant	Susceptible	Susceptible	Susceptible	Susceptible	Susceptible	Susceptible	Susceptible	Resistant	Susceptible
SHA48	Hubei	Healthy pigs	Susceptible	Susceptible	Susceptible	Susceptible	Susceptible	Susceptible	Resistant	Resistant	Susceptible	Susceptible	Resistant	Susceptible	Resistant	Susceptible	Intermediate	Susceptible	Susceptible	Resistant	Resistant	Susceptible	Resistant	Susceptible	Susceptible	Resistant	Susceptible	Susceptible	Resistant	Resistant
SHA49	Hubei	Healthy pigs	Susceptible	Susceptible	Susceptible	Susceptible	Susceptible	Susceptible	Susceptible	Susceptible	Susceptible	Susceptible	Susceptible	Susceptible	Susceptible	Susceptible	Susceptible	Susceptible	Susceptible	Resistant	Resistant	Susceptible	Susceptible	Susceptible	Susceptible	Susceptible	Susceptible	Susceptible	Resistant	Resistant
SHA50	Hubei	Healthy pigs	Susceptible	Susceptible	Susceptible	Susceptible	Susceptible	Susceptible	Resistant	Resistant	Susceptible	Resistant	Resistant	Resistant	Resistant	Susceptible	Intermediate	Susceptible	Susceptible	Resistant	Resistant	Susceptible	Susceptible	Susceptible	Susceptible	Resistant	Susceptible	Susceptible	Resistant	Resistant
SHA53	Hubei	Healthy pigs	Susceptible	Susceptible	Susceptible	Susceptible	Susceptible	Susceptible	Intermediate	Susceptible	Susceptible	Susceptible	Susceptible	Susceptible	Susceptible	Susceptible	Intermediate	Susceptible	Susceptible	Resistant	Resistant	Susceptible	Susceptible	Susceptible	Susceptible	Resistant	Susceptible	Resistant	Resistant	Resistant
SHA54	Hubei	Healthy pigs	Susceptible	Susceptible	Susceptible	Susceptible	Susceptible	Susceptible	Resistant	Resistant	Susceptible	Susceptible	Resistant	Susceptible	Susceptible	Susceptible	Intermediate	Susceptible	Susceptible	Resistant	Resistant	Susceptible	Susceptible	Susceptible	Susceptible	Resistant	Susceptible	Resistant	Resistant	Resistant
SHA55	Hubei	Healthy pigs	Susceptible	Susceptible	Susceptible	Susceptible	Susceptible	Susceptible	Susceptible	Susceptible	Susceptible	Susceptible	Susceptible	Susceptible	Susceptible	Susceptible	Intermediate	Susceptible	Susceptible	Resistant	Resistant	Susceptible	Susceptible	Resistant	Resistant	Resistant	Resistant	Intermediate	Resistant	Susceptible
SHA56	Hubei	Healthy pigs	Susceptible	Resistant	Intermediate	Susceptible	Susceptible	Susceptible	Susceptible	Susceptible	Susceptible	Susceptible	Susceptible	Susceptible	Susceptible	Susceptible	Resistant	Susceptible	Susceptible	Susceptible	Resistant	Susceptible	Susceptible	Susceptible	Susceptible	Resistant	Susceptible	Susceptible	Resistant	Resistant
SHA57	Hubei	Healthy pigs	Susceptible	Susceptible	Susceptible	Susceptible	Susceptible	Susceptible	Susceptible	Susceptible	Susceptible	Susceptible	Susceptible	Susceptible	Susceptible	Susceptible	Intermediate	Susceptible	Susceptible	Susceptible	Resistant	Susceptible	Susceptible	Susceptible	Susceptible	Susceptible	Susceptible	Susceptible	Resistant	Susceptible
SHA58	Hubei	Healthy pigs	Susceptible	Susceptible	Susceptible	Susceptible	Susceptible	Susceptible	Intermediate	Susceptible	Susceptible	Susceptible	Susceptible	Susceptible	Susceptible	Susceptible	Intermediate	Susceptible	Susceptible	Resistant	Resistant	Susceptible	Susceptible	Susceptible	Susceptible	Resistant	Susceptible	Susceptible	Resistant	Susceptible
SHA59	Hubei	Healthy pigs	Susceptible	Susceptible	Susceptible	Susceptible	Susceptible	Susceptible	Susceptible	Susceptible	Susceptible	Susceptible	Susceptible	Susceptible	Susceptible	Susceptible	Susceptible	Susceptible	Susceptible	Resistant	Resistant	Susceptible	Resistant	Resistant	Resistant	Resistant	Resistant	Susceptible	Resistant	Susceptible
SHA60	Hubei	Healthy pigs	Susceptible	Susceptible	Susceptible	Susceptible	Susceptible	Susceptible	Susceptible	Susceptible	Susceptible	Susceptible	Susceptible	Susceptible	Susceptible	Susceptible	Intermediate	Susceptible	Susceptible	Susceptible	Resistant	Susceptible	Susceptible	Susceptible	Susceptible	Susceptible	Susceptible	Susceptible	Resistant	Resistant
SHA62	Hubei	Healthy pigs	Susceptible	Susceptible	Susceptible	Susceptible	Susceptible	Susceptible	Susceptible	Susceptible	Susceptible	Susceptible	Susceptible	Susceptible	Susceptible	Susceptible	Intermediate	Susceptible	Susceptible	Resistant	Resistant	Susceptible	Susceptible	Susceptible	Susceptible	Resistant	Susceptible	Susceptible	Resistant	Resistant
SHA63	Hubei	Healthy pigs	Susceptible	Susceptible	Susceptible	Susceptible	Susceptible	Susceptible	Susceptible	Susceptible	Susceptible	Susceptible	Susceptible	Susceptible	Susceptible	Susceptible	Intermediate	Susceptible	Susceptible	Resistant	Resistant	Susceptible	Susceptible	Susceptible	Susceptible	Resistant	Susceptible	Susceptible	Resistant	Resistant
SHA64	Hubei	Healthy pigs	Susceptible	Susceptible	Susceptible	Susceptible	Susceptible	Susceptible	Susceptible	Susceptible	Susceptible	Susceptible	Susceptible	Susceptible	Susceptible	Susceptible	Intermediate	Susceptible	Susceptible	Susceptible	Resistant	Susceptible	Susceptible	Susceptible	Susceptible	Resistant	Susceptible	Resistant	Resistant	Resistant
SHA65	Hubei	Healthy pigs	Susceptible	Susceptible	Susceptible	Susceptible	Susceptible	Susceptible	Susceptible	Susceptible	Susceptible	Susceptible	Susceptible	Susceptible	Susceptible	Susceptible	Intermediate	Susceptible	Susceptible	Resistant	Resistant	Susceptible	Intermediate	Susceptible	Susceptible	Resistant	Susceptible	Resistant	Resistant	Susceptible
SHA66	Hubei	Fecal slurry	Susceptible	Susceptible	Susceptible	Susceptible	Susceptible	Susceptible	Resistant	Resistant	Susceptible	Susceptible	Resistant	Susceptible	Susceptible	Susceptible	Intermediate	Susceptible	Susceptible	Resistant	Resistant	Susceptible	Susceptible	Susceptible	Susceptible	Resistant	Susceptible	Resistant	Resistant	Resistant
SHA67	Hubei	Fecal slurry	Susceptible	Susceptible	Susceptible	Susceptible	Susceptible	Susceptible	Intermediate	Susceptible	Susceptible	Susceptible	Susceptible	Susceptible	Susceptible	Susceptible	Intermediate	Susceptible	Susceptible	Resistant	Resistant	Susceptible	Susceptible	Susceptible	Susceptible	Resistant	Susceptible	Resistant	Resistant	Susceptible
SHB1	Hubei	Healthy pigs	Susceptible	Resistant	Intermediate	Susceptible	Susceptible	Susceptible	Susceptible	Susceptible	Susceptible	Susceptible	Susceptible	Susceptible	Susceptible	Susceptible	Resistant	Susceptible	Susceptible	Resistant	Resistant	Susceptible	Susceptible	Susceptible	Susceptible	Susceptible	Susceptible	Resistant	Resistant	Resistant
SHB2	Hubei	Healthy pigs	Susceptible	Susceptible	Susceptible	Susceptible	Susceptible	Susceptible	Intermediate	Susceptible	Susceptible	Susceptible	Susceptible	Susceptible	Susceptible	Susceptible	Resistant	Susceptible	Susceptible	Resistant	Resistant	Susceptible	Resistant	Susceptible	Susceptible	Resistant	Susceptible	Intermediate	Resistant	Resistant
SHB3	Hubei	Healthy pigs	Susceptible	Resistant	Intermediate	Susceptible	Susceptible	Susceptible	Susceptible	Susceptible	Susceptible	Susceptible	Susceptible	Susceptible	Susceptible	Susceptible	Susceptible	Susceptible	Susceptible	Resistant	Resistant	Susceptible	Intermediate	Susceptible	Susceptible	Resistant	Susceptible	Resistant	Resistant	Resistant
SHB4	Hubei	Healthy pigs	Susceptible	Susceptible	Susceptible	Susceptible	Susceptible	Susceptible	Resistant	Intermediate	Intermediate	Susceptible	Susceptible	Susceptible	Susceptible	Susceptible	Intermediate	Susceptible	Susceptible	Resistant	Resistant	Susceptible	Resistant	Susceptible	Susceptible	Resistant	Susceptible	Resistant	Resistant	Resistant
SHB5	Hubei	Healthy pigs	Susceptible	Susceptible	Susceptible	Susceptible	Susceptible	Susceptible	Susceptible	Susceptible	Susceptible	Susceptible	Susceptible	Susceptible	Susceptible	Susceptible	Intermediate	Susceptible	Susceptible	Resistant	Resistant	Susceptible	Susceptible	Susceptible	Susceptible	Resistant	Susceptible	Resistant	Resistant	Resistant
SHB6	Hubei	Healthy pigs	Susceptible	Resistant	Resistant	Susceptible	Susceptible	Susceptible	Susceptible	Susceptible	Susceptible	Susceptible	Susceptible	Susceptible	Susceptible	Susceptible	Susceptible	Susceptible	Susceptible	Resistant	Resistant	Susceptible	Susceptible	Susceptible	Susceptible	Resistant	Susceptible	Resistant	Resistant	Resistant
SHB8	Hubei	Healthy pigs	Susceptible	Susceptible	Susceptible	Susceptible	Susceptible	Susceptible	Resistant	Resistant	Susceptible	Susceptible	Resistant	Susceptible	Susceptible	Susceptible	Susceptible	Susceptible	Susceptible	Resistant	Resistant	Susceptible	Susceptible	Resistant	Resistant	Resistant	Resistant	Susceptible	Resistant	Resistant
SHB9	Hubei	Healthy pigs	Susceptible	Susceptible	Susceptible	Susceptible	Susceptible	Susceptible	Susceptible	Susceptible	Susceptible	Susceptible	Susceptible	Susceptible	Susceptible	Susceptible	Intermediate	Susceptible	Susceptible	Resistant	Resistant	Susceptible	Resistant	Resistant	Resistant	Resistant	Resistant	Susceptible	Resistant	Susceptible
SHB10	Hubei	Healthy pigs	Susceptible	Resistant	Intermediate	Susceptible	Susceptible	Susceptible	Resistant	Resistant	Susceptible	Susceptible	Resistant	Susceptible	Susceptible	Susceptible	Intermediate	Susceptible	Susceptible	Resistant	Resistant	Susceptible	Susceptible	Resistant	Resistant	Resistant	Resistant	Intermediate	Resistant	Susceptible
SHB11	Hubei	Healthy pigs	Susceptible	Susceptible	Susceptible	Susceptible	Susceptible	Susceptible	Intermediate	Susceptible	Susceptible	Susceptible	Susceptible	Susceptible	Susceptible	Susceptible	Intermediate	Susceptible	Susceptible	Resistant	Resistant	Susceptible	Susceptible	Susceptible	Susceptible	Resistant	Susceptible	Susceptible	Resistant	Susceptible
SHB12	Hubei	Healthy pigs	Susceptible	Susceptible	Susceptible	Susceptible	Susceptible	Susceptible	Susceptible	Susceptible	Susceptible	Susceptible	Susceptible	Susceptible	Susceptible	Susceptible	Susceptible	Susceptible	Susceptible	Resistant	Resistant	Susceptible	Intermediate	Susceptible	Susceptible	Resistant	Susceptible	Intermediate	Resistant	Susceptible
SHB13	Hubei	Healthy pigs	Susceptible	Resistant	Intermediate	Susceptible	Susceptible	Susceptible	Susceptible	Susceptible	Susceptible	Susceptible	Susceptible	Susceptible	Susceptible	Susceptible	Susceptible	Susceptible	Susceptible	Resistant	Resistant	Susceptible	Susceptible	Susceptible	Susceptible	Susceptible	Susceptible	Resistant	Resistant	Resistant
SHB14	Hubei	Healthy pigs	Susceptible	Resistant	Intermediate	Susceptible	Susceptible	Susceptible	Susceptible	Susceptible	Susceptible	Susceptible	Susceptible	Susceptible	Susceptible	Susceptible	Intermediate	Susceptible	Susceptible	Resistant	Resistant	Susceptible	Susceptible	Resistant	Resistant	Resistant	Resistant	Intermediate	Resistant	Resistant
SHB15	Hubei	Healthy pigs	Susceptible	Resistant	Resistant	Susceptible	Susceptible	Susceptible	Resistant	Resistant	Susceptible	Intermediate	Resistant	Resistant	Resistant	Susceptible	Resistant	Susceptible	Resistant	Resistant	Resistant	Resistant	Intermediate	Resistant	Resistant	Resistant	Resistant	Intermediate	Resistant	Susceptible
SHB16	Hubei	Healthy pigs	Susceptible	Susceptible	Susceptible	Susceptible	Susceptible	Susceptible	Intermediate	Susceptible	Susceptible	Susceptible	Susceptible	Susceptible	Susceptible	Susceptible	Intermediate	Susceptible	Susceptible	Resistant	Resistant	Susceptible	Intermediate	Susceptible	Susceptible	Resistant	Susceptible	Resistant	Resistant	Resistant
SHB17	Hubei	Healthy pigs	Susceptible	Susceptible	Susceptible	Susceptible	Susceptible	Susceptible	Susceptible	Susceptible	Susceptible	Susceptible	Susceptible	Susceptible	Susceptible	Susceptible	Susceptible	Susceptible	Susceptible	Resistant	Resistant	Susceptible	Resistant	Susceptible	Susceptible	Resistant	Susceptible	Susceptible	Resistant	Susceptible
SHB18	Hubei	Healthy pigs	Susceptible	Resistant	Intermediate	Susceptible	Susceptible	Susceptible	Intermediate	Susceptible	Susceptible	Susceptible	Susceptible	Susceptible	Susceptible	Susceptible	Intermediate	Susceptible	Susceptible	Resistant	Resistant	Susceptible	Intermediate	Resistant	Resistant	Resistant	Intermediate	Susceptible	Resistant	Susceptible
SHB19	Hubei	Healthy pigs	Susceptible	Susceptible	Susceptible	Susceptible	Susceptible	Susceptible	Susceptible	Susceptible	Susceptible	Susceptible	Susceptible	Susceptible	Susceptible	Susceptible	Intermediate	Susceptible	Susceptible	Resistant	Resistant	Susceptible	Intermediate	Intermediate	Susceptible	Resistant	Intermediate	Intermediate	Resistant	Susceptible
SHB20	Hubei	Healthy pigs	Susceptible	Resistant	Resistant	Susceptible	Susceptible	Susceptible	Intermediate	Susceptible	Susceptible	Susceptible	Susceptible	Susceptible	Susceptible	Susceptible	Intermediate	Susceptible	Susceptible	Resistant	Resistant	Susceptible	Susceptible	Resistant	Resistant	Resistant	Susceptible	Intermediate	Resistant	Resistant
SHB21	Hubei	Healthy pigs	Susceptible	Susceptible	Susceptible	Susceptible	Susceptible	Susceptible	Resistant	Intermediate	Intermediate	Susceptible	Susceptible	Susceptible	Susceptible	Susceptible	Intermediate	Susceptible	Susceptible	Resistant	Resistant	Susceptible	Susceptible	Susceptible	Susceptible	Resistant	Susceptible	Resistant	Resistant	Resistant
SHB22	Hubei	Healthy pigs	Susceptible	Resistant	Intermediate	Susceptible	Susceptible	Susceptible	Susceptible	Susceptible	Susceptible	Susceptible	Susceptible	Susceptible	Susceptible	Susceptible	Susceptible	Susceptible	Susceptible	Resistant	Resistant	Susceptible	Susceptible	Resistant	Resistant	Resistant	Resistant	Resistant	Resistant	Susceptible
SHB23	Hubei	Healthy pigs	Susceptible	Susceptible	Susceptible	Susceptible	Susceptible	Susceptible	Susceptible	Susceptible	Susceptible	Susceptible	Susceptible	Susceptible	Susceptible	Susceptible	Intermediate	Susceptible	Susceptible	Resistant	Resistant	Susceptible	Susceptible	Susceptible	Susceptible	Resistant	Susceptible	Susceptible	Resistant	Susceptible
SHB24	Hubei	Healthy pigs	Susceptible	Susceptible	Susceptible	Susceptible	Susceptible	Susceptible	Intermediate	Susceptible	Susceptible	Susceptible	Susceptible	Susceptible	Susceptible	Susceptible	Resistant	Susceptible	Susceptible	Resistant	Resistant	Susceptible	Susceptible	Susceptible	Susceptible	Resistant	Susceptible	Intermediate	Resistant	Resistant
SHB25	Hubei	Healthy pigs	Susceptible	Susceptible	Susceptible	Susceptible	Susceptible	Susceptible	Intermediate	Susceptible	Susceptible	Susceptible	Susceptible	Susceptible	Susceptible	Susceptible	Intermediate	Susceptible	Susceptible	Resistant	Resistant	Susceptible	Intermediate	Susceptible	Susceptible	Resistant	Susceptible	Resistant	Resistant	Susceptible
SHB26	Hubei	Healthy pigs	Susceptible	Susceptible	Susceptible	Susceptible	Susceptible	Susceptible	Resistant	Susceptible	Susceptible	Susceptible	Susceptible	Susceptible	Susceptible	Susceptible	Intermediate	Susceptible	Susceptible	Resistant	Resistant	Susceptible	Resistant	Susceptible	Susceptible	Resistant	Susceptible	Resistant	Resistant	Resistant
SHB27	Hubei	Healthy pigs	Susceptible	Susceptible	Susceptible	Susceptible	Susceptible	Susceptible	Susceptible	Susceptible	Susceptible	Susceptible	Susceptible	Susceptible	Susceptible	Susceptible	Intermediate	Susceptible	Susceptible	Resistant	Resistant	Susceptible	Intermediate	Susceptible	Susceptible	Resistant	Intermediate	Susceptible	Resistant	Resistant
SHB28	Hubei	Healthy pigs	Susceptible	Resistant	Intermediate	Susceptible	Susceptible	Susceptible	Susceptible	Susceptible	Susceptible	Susceptible	Susceptible	Susceptible	Susceptible	Susceptible	Susceptible	Susceptible	Susceptible	Resistant	Resistant	Susceptible	Susceptible	Resistant	Resistant	Resistant	Resistant	Resistant	Resistant	Susceptible
SHB29	Hubei	Healthy pigs	Susceptible	Resistant	Intermediate	Susceptible	Susceptible	Susceptible	Susceptible	Susceptible	Susceptible	Susceptible	Susceptible	Susceptible	Susceptible	Intermediate	Intermediate	Susceptible	Susceptible	Resistant	Resistant	Susceptible	Resistant	Intermediate	Susceptible	Resistant	Intermediate	Susceptible	Resistant	Susceptible
SHB30	Hubei	Healthy pigs	Susceptible	Susceptible	Susceptible	Susceptible	Susceptible	Susceptible	Resistant	Intermediate	Intermediate	Susceptible	Susceptible	Susceptible	Susceptible	Susceptible	Intermediate	Susceptible	Susceptible	Resistant	Resistant	Susceptible	Susceptible	Susceptible	Susceptible	Resistant	Susceptible	Resistant	Resistant	Resistant
SHB31	Hubei	Healthy pigs	Susceptible	Susceptible	Susceptible	Susceptible	Susceptible	Susceptible	Resistant	Intermediate	Intermediate	Susceptible	Susceptible	Susceptible	Susceptible	Susceptible	Intermediate	Susceptible	Susceptible	Resistant	Resistant	Susceptible	Susceptible	Susceptible	Susceptible	Resistant	Susceptible	Resistant	Resistant	Resistant
SHB33	Hubei	Healthy pigs	Susceptible	Susceptible	Susceptible	Susceptible	Susceptible	Susceptible	Susceptible	Susceptible	Susceptible	Susceptible	Susceptible	Susceptible	Susceptible	Susceptible	Susceptible	Susceptible	Susceptible	Resistant	Resistant	Susceptible	Intermediate	Susceptible	Susceptible	Resistant	Susceptible	Susceptible	Resistant	Susceptible
SHB34	Hubei	Healthy pigs	Susceptible	Resistant	Resistant	Susceptible	Susceptible	Susceptible	Susceptible	Susceptible	Susceptible	Susceptible	Susceptible	Susceptible	Susceptible	Susceptible	Intermediate	Susceptible	Susceptible	Resistant	Resistant	Susceptible	Resistant	Resistant	Resistant	Resistant	Resistant	Susceptible	Resistant	Susceptible
SHB35	Hubei	Healthy pigs	Susceptible	Susceptible	Susceptible	Susceptible	Susceptible	Susceptible	Resistant	Intermediate	Intermediate	Susceptible	Susceptible	Susceptible	Susceptible	Susceptible	Intermediate	Susceptible	Susceptible	Susceptible	Resistant	Susceptible	Susceptible	Susceptible	Susceptible	Resistant	Susceptible	Intermediate	Intermediate	Resistant
SHB36	Hubei	Healthy pigs	Susceptible	Susceptible	Susceptible	Susceptible	Susceptible	Susceptible	Resistant	Resistant	Susceptible	Susceptible	Resistant	Susceptible	Susceptible	Susceptible	Susceptible	Susceptible	Susceptible	Resistant	Resistant	Susceptible	Susceptible	Resistant	Resistant	Resistant	Resistant	Susceptible	Resistant	Resistant
SHB37	Hubei	Healthy pigs	Susceptible	Susceptible	Susceptible	Susceptible	Susceptible	Susceptible	Susceptible	Susceptible	Susceptible	Susceptible	Susceptible	Susceptible	Susceptible	Susceptible	Susceptible	Susceptible	Susceptible	Resistant	Resistant	Susceptible	Resistant	Susceptible	Susceptible	Resistant	Susceptible	Intermediate	Resistant	Susceptible
SHB38	Hubei	Healthy pigs	Susceptible	Susceptible	Susceptible	Susceptible	Susceptible	Susceptible	Intermediate	Susceptible	Susceptible	Susceptible	Susceptible	Susceptible	Susceptible	Susceptible	Intermediate	Susceptible	Susceptible	Resistant	Resistant	Susceptible	Intermediate	Resistant	Resistant	Resistant	Intermediate	Intermediate	Resistant	Susceptible
SHB40	Hubei	Healthy pigs	Susceptible	Resistant	Intermediate	Susceptible	Susceptible	Susceptible	Susceptible	Susceptible	Susceptible	Susceptible	Susceptible	Susceptible	Susceptible	Susceptible	Intermediate	Susceptible	Susceptible	Resistant	Resistant	Susceptible	Susceptible	Resistant	Resistant	Resistant	Resistant	Resistant	Resistant	Susceptible
SHB41	Hubei	Nipple drinker	Susceptible	Susceptible	Susceptible	Susceptible	Susceptible	Susceptible	Susceptible	Susceptible	Susceptible	Susceptible	Susceptible	Susceptible	Susceptible	Susceptible	Susceptible	Susceptible	Susceptible	Resistant	Resistant	Susceptible	Susceptible	Susceptible	Susceptible	Resistant	Susceptible	Resistant	Resistant	Resistant
SHB42	Hubei	Nipple drinker	Susceptible	Resistant	Resistant	Susceptible	Susceptible	Susceptible	Resistant	Resistant	Susceptible	Susceptible	Resistant	Intermediate	Resistant	Susceptible	Resistant	Susceptible	Susceptible	Resistant	Resistant	Susceptible	Resistant	Resistant	Resistant	Resistant	Resistant	Susceptible	Resistant	Resistant
SHB46	Hubei	Diarrheal feces	Susceptible	Susceptible	Susceptible	Susceptible	Susceptible	Susceptible	Intermediate	Susceptible	Susceptible	Susceptible	Susceptible	Susceptible	Susceptible	Susceptible	Susceptible	Susceptible	Susceptible	Resistant	Resistant	Susceptible	Susceptible	Susceptible	Susceptible	Resistant	Susceptible	Susceptible	Resistant	Resistant
SHB47	Hubei	Diarrheal feces	Susceptible	Resistant	Intermediate	Susceptible	Susceptible	Susceptible	Susceptible	Susceptible	Susceptible	Susceptible	Susceptible	Susceptible	Susceptible	Susceptible	Susceptible	Susceptible	Susceptible	Resistant	Resistant	Susceptible	Intermediate	Resistant	Resistant	Resistant	Resistant	Resistant	Resistant	Resistant
SHB48	Hubei	Diarrheal feces	Susceptible	Susceptible	Susceptible	Susceptible	Susceptible	Susceptible	Intermediate	Susceptible	Susceptible	Susceptible	Susceptible	Susceptible	Susceptible	Susceptible	Intermediate	Susceptible	Susceptible	Resistant	Resistant	Susceptible	Susceptible	Susceptible	Susceptible	Resistant	Susceptible	Intermediate	Resistant	Resistant
SHB49	Hubei	Diarrheal feces	Susceptible	Susceptible	Susceptible	Susceptible	Susceptible	Susceptible	Intermediate	Susceptible	Susceptible	Susceptible	Susceptible	Susceptible	Susceptible	Susceptible	Susceptible	Susceptible	Susceptible	Resistant	Resistant	Susceptible	Susceptible	Susceptible	Susceptible	Resistant	Susceptible	Susceptible	Resistant	Resistant
SHB50	Hubei	Diarrheal feces	Susceptible	Resistant	Resistant	Susceptible	Susceptible	Susceptible	Resistant	Resistant	Resistant	Intermediate	Resistant	Susceptible	Susceptible	Resistant	Susceptible	Susceptible	Susceptible	Susceptible	Resistant	Susceptible	Susceptible	Resistant	Resistant	Resistant	Resistant	Susceptible	Resistant	Resistant
SHB51	Hubei	Diarrheal feces	Susceptible	Susceptible	Susceptible	Susceptible	Susceptible	Susceptible	Intermediate	Intermediate	Intermediate	Susceptible	Susceptible	Susceptible	Susceptible	Susceptible	Resistant	Susceptible	Susceptible	Susceptible	Resistant	Susceptible	Susceptible	Intermediate	Susceptible	Resistant	Susceptible	Resistant	Resistant	Resistant
SHB52	Hubei	Diarrheal feces	Susceptible	Resistant	Intermediate	Susceptible	Susceptible	Susceptible	Resistant	Resistant	Intermediate	Intermediate	Resistant	Resistant	Resistant	Susceptible	Intermediate	Susceptible	Susceptible	Resistant	Resistant	Susceptible	Susceptible	Susceptible	Susceptible	Resistant	Susceptible	Resistant	Resistant	Resistant
SHB53	Hubei	Diarrheal feces	Susceptible	Susceptible	Susceptible	Susceptible	Susceptible	Susceptible	Susceptible	Susceptible	Susceptible	Susceptible	Susceptible	Susceptible	Susceptible	Susceptible	Susceptible	Susceptible	Susceptible	Resistant	Resistant	Susceptible	Resistant	Susceptible	Susceptible	Resistant	Susceptible	Intermediate	Resistant	Susceptible
SHB54	Hubei	Diarrheal feces	Susceptible	Resistant	Intermediate	Susceptible	Susceptible	Susceptible	Resistant	Resistant	Susceptible	Susceptible	Resistant	Susceptible	Susceptible	Susceptible	Resistant	Susceptible	Susceptible	Resistant	Resistant	Susceptible	Susceptible	Susceptible	Susceptible	Resistant	Susceptible	Susceptible	Resistant	Susceptible
SHB56	Hubei	Food troughs	Susceptible	Resistant	Intermediate	Susceptible	Susceptible	Susceptible	Intermediate	Susceptible	Susceptible	Susceptible	Susceptible	Susceptible	Susceptible	Susceptible	Intermediate	Susceptible	Susceptible	Resistant	Resistant	Susceptible	Susceptible	Resistant	Resistant	Resistant	Resistant	Resistant	Resistant	Susceptible
SHB57	Hubei	Food troughs	Susceptible	Resistant	Intermediate	Susceptible	Susceptible	Susceptible	Resistant	Susceptible	Susceptible	Susceptible	Susceptible	Susceptible	Susceptible	Susceptible	Intermediate	Susceptible	Susceptible	Resistant	Resistant	Susceptible	Intermediate	Susceptible	Susceptible	Resistant	Intermediate	Intermediate	Resistant	Susceptible
SHB58	Hubei	Food troughs	Susceptible	Susceptible	Susceptible	Susceptible	Susceptible	Susceptible	Intermediate	Susceptible	Susceptible	Susceptible	Susceptible	Susceptible	Susceptible	Susceptible	Intermediate	Susceptible	Susceptible	Susceptible	Resistant	Susceptible	Susceptible	Susceptible	Susceptible	Resistant	Susceptible	Intermediate	Resistant	Susceptible
SHB60	Hubei	Food troughs	Susceptible	Susceptible	Susceptible	Susceptible	Susceptible	Susceptible	Intermediate	Susceptible	Susceptible	Susceptible	Susceptible	Susceptible	Susceptible	Susceptible	Intermediate	Susceptible	Susceptible	Resistant	Resistant	Susceptible	Susceptible	Susceptible	Susceptible	Resistant	Susceptible	Intermediate	Resistant	Susceptible
SHB62	Hubei	Floors	Susceptible	Susceptible	Susceptible	Susceptible	Susceptible	Susceptible	Resistant	Intermediate	Intermediate	Susceptible	Susceptible	Susceptible	Susceptible	Intermediate	Resistant	Susceptible	Susceptible	Resistant	Resistant	Susceptible	Susceptible	Susceptible	Susceptible	Resistant	Susceptible	Resistant	Resistant	Resistant
SHB63	Hubei	Floors	Susceptible	Susceptible	Susceptible	Susceptible	Susceptible	Susceptible	Susceptible	Susceptible	Susceptible	Susceptible	Susceptible	Susceptible	Susceptible	Susceptible	Intermediate	Susceptible	Susceptible	Resistant	Resistant	Susceptible	Susceptible	Susceptible	Susceptible	Resistant	Susceptible	Susceptible	Resistant	Susceptible
SHB65	Hubei	Floors	Susceptible	Susceptible	Susceptible	Susceptible	Susceptible	Susceptible	Intermediate	Susceptible	Susceptible	Susceptible	Susceptible	Susceptible	Susceptible	Susceptible	Intermediate	Susceptible	Susceptible	Resistant	Resistant	Susceptible	Susceptible	Susceptible	Susceptible	Resistant	Susceptible	Susceptible	Resistant	Resistant
SHB67	Hubei	Fecal slurry	Susceptible	Susceptible	Susceptible	Susceptible	Susceptible	Susceptible	Susceptible	Susceptible	Susceptible	Susceptible	Susceptible	Susceptible	Susceptible	Susceptible	Susceptible	Susceptible	Susceptible	Resistant	Resistant	Susceptible	Resistant	Susceptible	Susceptible	Resistant	Susceptible	Susceptible	Resistant	Resistant
SHC1	Hubei	Floors	Susceptible	Susceptible	Susceptible	Susceptible	Susceptible	Susceptible	Resistant	Susceptible	Susceptible	Susceptible	Susceptible	Susceptible	Susceptible	Intermediate	Resistant	Susceptible	Susceptible	Resistant	Resistant	Susceptible	Susceptible	Susceptible	Susceptible	Resistant	Susceptible	Resistant	Resistant	Resistant
SHC2	Hubei	Floors	Susceptible	Susceptible	Susceptible	Susceptible	Susceptible	Susceptible	Susceptible	Susceptible	Susceptible	Susceptible	Susceptible	Susceptible	Susceptible	Susceptible	Intermediate	Susceptible	Susceptible	Resistant	Resistant	Susceptible	Susceptible	Susceptible	Susceptible	Resistant	Susceptible	Resistant	Resistant	Resistant
SHC4	Hubei	Floors	Susceptible	Susceptible	Susceptible	Susceptible	Susceptible	Susceptible	Intermediate	Susceptible	Susceptible	Susceptible	Susceptible	Susceptible	Susceptible	Susceptible	Susceptible	Susceptible	Susceptible	Resistant	Resistant	Susceptible	Susceptible	Susceptible	Susceptible	Resistant	Intermediate	Susceptible	Resistant	Resistant
SHC6	Hubei	Nipple drinker	Susceptible	Resistant	Intermediate	Susceptible	Susceptible	Susceptible	Resistant	Resistant	Susceptible	Susceptible	Resistant	Intermediate	Susceptible	Susceptible	Intermediate	Susceptible	Susceptible	Susceptible	Resistant	Susceptible	Susceptible	Susceptible	Susceptible	Resistant	Susceptible	Susceptible	Resistant	Susceptible
SHC7	Hubei	Nipple drinker	Susceptible	Susceptible	Susceptible	Susceptible	Susceptible	Susceptible	Susceptible	Susceptible	Susceptible	Susceptible	Susceptible	Susceptible	Susceptible	Susceptible	Susceptible	Susceptible	Susceptible	Resistant	Resistant	Susceptible	Susceptible	Susceptible	Susceptible	Resistant	Susceptible	Intermediate	Resistant	Susceptible
SHC8	Hubei	Nipple drinker	Susceptible	Susceptible	Susceptible	Susceptible	Susceptible	Susceptible	Susceptible	Susceptible	Susceptible	Susceptible	Susceptible	Susceptible	Susceptible	Susceptible	Susceptible	Susceptible	Susceptible	Resistant	Resistant	Susceptible	Susceptible	Susceptible	Susceptible	Resistant	Susceptible	Intermediate	Resistant	Resistant
SHC9	Hubei	Nipple drinker	Susceptible	Susceptible	Susceptible	Susceptible	Susceptible	Susceptible	Intermediate	Susceptible	Susceptible	Susceptible	Susceptible	Susceptible	Susceptible	Susceptible	Intermediate	Susceptible	Susceptible	Resistant	Resistant	Susceptible	Susceptible	Susceptible	Susceptible	Resistant	Susceptible	Resistant	Resistant	Resistant
SHC10	Hubei	Nipple drinker	Susceptible	Susceptible	Susceptible	Susceptible	Susceptible	Susceptible	Susceptible	Susceptible	Susceptible	Susceptible	Susceptible	Susceptible	Susceptible	Susceptible	Susceptible	Susceptible	Susceptible	Resistant	Resistant	Susceptible	Susceptible	Susceptible	Susceptible	Resistant	Susceptible	Intermediate	Susceptible	Susceptible
SHC11	Hubei	Food troughs	Susceptible	Susceptible	Susceptible	Susceptible	Susceptible	Susceptible	Susceptible	Susceptible	Susceptible	Susceptible	Susceptible	Susceptible	Susceptible	Susceptible	Susceptible	Susceptible	Susceptible	Resistant	Resistant	Susceptible	Susceptible	Susceptible	Susceptible	Resistant	Susceptible	Intermediate	Resistant	Susceptible
SHC12	Hubei	Food troughs	Susceptible	Resistant	Susceptible	Susceptible	Susceptible	Susceptible	Intermediate	Susceptible	Susceptible	Susceptible	Susceptible	Susceptible	Susceptible	Susceptible	Intermediate	Susceptible	Susceptible	Susceptible	Resistant	Susceptible	Susceptible	Resistant	Resistant	Resistant	Resistant	Susceptible	Resistant	Resistant
SHC13	Hubei	Food troughs	Susceptible	Susceptible	Susceptible	Susceptible	Susceptible	Susceptible	Susceptible	Susceptible	Susceptible	Susceptible	Susceptible	Susceptible	Susceptible	Susceptible	Susceptible	Susceptible	Susceptible	Resistant	Resistant	Susceptible	Susceptible	Susceptible	Susceptible	Resistant	Susceptible	Intermediate	Resistant	Susceptible
SHC14	Hubei	Food troughs	Susceptible	Susceptible	Susceptible	Susceptible	Susceptible	Susceptible	Susceptible	Susceptible	Susceptible	Susceptible	Susceptible	Susceptible	Susceptible	Susceptible	Intermediate	Susceptible	Susceptible	Resistant	Resistant	Susceptible	Susceptible	Susceptible	Susceptible	Resistant	Susceptible	Intermediate	Resistant	Susceptible
SHC15	Hubei	Food troughs	Susceptible	Susceptible	Susceptible	Susceptible	Susceptible	Susceptible	Intermediate	Susceptible	Susceptible	Susceptible	Susceptible	Susceptible	Susceptible	Susceptible	Intermediate	Susceptible	Susceptible	Resistant	Resistant	Susceptible	Intermediate	Susceptible	Susceptible	Resistant	Susceptible	Susceptible	Resistant	Susceptible
SHC17	Hubei	Diarrheal feces	Susceptible	Susceptible	Susceptible	Susceptible	Susceptible	Susceptible	Susceptible	Susceptible	Susceptible	Susceptible	Susceptible	Susceptible	Susceptible	Susceptible	Susceptible	Susceptible	Susceptible	Resistant	Resistant	Susceptible	Susceptible	Susceptible	Susceptible	Resistant	Susceptible	Intermediate	Resistant	Susceptible
SHC18	Hubei	Diarrheal feces	Susceptible	Susceptible	Susceptible	Susceptible	Susceptible	Susceptible	Intermediate	Susceptible	Susceptible	Susceptible	Susceptible	Susceptible	Susceptible	Susceptible	Intermediate	Susceptible	Susceptible	Resistant	Resistant	Susceptible	Intermediate	Susceptible	Susceptible	Resistant	Susceptible	Susceptible	Resistant	Susceptible
SHC19	Hubei	Diarrheal feces	Susceptible	Susceptible	Susceptible	Susceptible	Susceptible	Susceptible	Susceptible	Susceptible	Susceptible	Susceptible	Susceptible	Susceptible	Susceptible	Susceptible	Intermediate	Susceptible	Susceptible	Resistant	Resistant	Susceptible	Susceptible	Susceptible	Susceptible	Resistant	Susceptible	Resistant	Resistant	Susceptible
SHC20	Hubei	Diarrheal feces	Susceptible	Resistant	Intermediate	Susceptible	Susceptible	Susceptible	Resistant	Susceptible	Susceptible	Susceptible	Susceptible	Susceptible	Susceptible	Susceptible	Intermediate	Susceptible	Susceptible	Resistant	Resistant	Susceptible	Susceptible	Susceptible	Susceptible	Resistant	Intermediate	Intermediate	Resistant	Resistant
SHC21	Hubei	Diarrheal feces	Susceptible	Susceptible	Susceptible	Susceptible	Susceptible	Susceptible	Susceptible	Susceptible	Susceptible	Susceptible	Susceptible	Susceptible	Susceptible	Susceptible	Susceptible	Susceptible	Susceptible	Resistant	Resistant	Susceptible	Susceptible	Susceptible	Susceptible	Resistant	Susceptible	Resistant	Resistant	Susceptible
SHC22	Hubei	Diarrheal feces	Susceptible	Resistant	Intermediate	Susceptible	Susceptible	Susceptible	Susceptible	Susceptible	Susceptible	Susceptible	Susceptible	Susceptible	Susceptible	Susceptible	Intermediate	Susceptible	Susceptible	Resistant	Resistant	Susceptible	Resistant	Susceptible	Susceptible	Resistant	Susceptible	Intermediate	Resistant	Susceptible
SHC23	Hubei	Diarrheal feces	Susceptible	Susceptible	Susceptible	Susceptible	Susceptible	Susceptible	Intermediate	Susceptible	Susceptible	Susceptible	Susceptible	Susceptible	Susceptible	Susceptible	Intermediate	Susceptible	Susceptible	Resistant	Resistant	Susceptible	Susceptible	Susceptible	Susceptible	Susceptible	Susceptible	Intermediate	Resistant	Resistant
SHC24	Hubei	Diarrheal feces	Susceptible	Susceptible	Susceptible	Susceptible	Susceptible	Susceptible	Susceptible	Susceptible	Susceptible	Susceptible	Susceptible	Susceptible	Susceptible	Susceptible	Susceptible	Susceptible	Susceptible	Resistant	Resistant	Susceptible	Susceptible	Susceptible	Susceptible	Resistant	Susceptible	Intermediate	Resistant	Resistant
SHC25	Hubei	Diarrheal feces	Susceptible	Resistant	Intermediate	Susceptible	Susceptible	Susceptible	Susceptible	Susceptible	Susceptible	Susceptible	Susceptible	Susceptible	Susceptible	Susceptible	Intermediate	Susceptible	Susceptible	Resistant	Resistant	Susceptible	Intermediate	Resistant	Resistant	Resistant	Resistant	Intermediate	Resistant	Susceptible
SHC26	Hubei	Healthy pigs	Susceptible	Susceptible	Susceptible	Susceptible	Susceptible	Susceptible	Intermediate	Susceptible	Susceptible	Susceptible	Susceptible	Susceptible	Susceptible	Susceptible	Intermediate	Susceptible	Susceptible	Susceptible	Resistant	Susceptible	Susceptible	Resistant	Resistant	Resistant	Resistant	Susceptible	Resistant	Resistant
SHC27	Hubei	Healthy pigs	Susceptible	Susceptible	Susceptible	Susceptible	Susceptible	Susceptible	Susceptible	Susceptible	Susceptible	Susceptible	Susceptible	Susceptible	Susceptible	Susceptible	Susceptible	Susceptible	Susceptible	Resistant	Resistant	Susceptible	Susceptible	Intermediate	Susceptible	Resistant	Susceptible	Resistant	Resistant	Susceptible
SHC28	Hubei	Healthy pigs	Susceptible	Resistant	Intermediate	Susceptible	Susceptible	Susceptible	Resistant	Resistant	Susceptible	Susceptible	Resistant	Resistant	Susceptible	Susceptible	Intermediate	Susceptible	Susceptible	Susceptible	Susceptible	Susceptible	Susceptible	Susceptible	Susceptible	Susceptible	Susceptible	Resistant	Resistant	Susceptible
SHC29	Hubei	Healthy pigs	Susceptible	Susceptible	Susceptible	Susceptible	Susceptible	Susceptible	Resistant	Intermediate	Intermediate	Susceptible	Susceptible	Susceptible	Susceptible	Susceptible	Intermediate	Susceptible	Susceptible	Resistant	Resistant	Susceptible	Intermediate	Susceptible	Susceptible	Resistant	Susceptible	Resistant	Resistant	Resistant
SHC30	Hubei	Healthy pigs	Susceptible	Susceptible	Susceptible	Susceptible	Susceptible	Susceptible	Susceptible	Susceptible	Susceptible	Susceptible	Susceptible	Susceptible	Susceptible	Susceptible	Susceptible	Susceptible	Susceptible	Resistant	Resistant	Susceptible	Susceptible	Susceptible	Susceptible	Resistant	Susceptible	Intermediate	Resistant	Susceptible
SHC32	Hubei	Healthy pigs	Susceptible	Susceptible	Susceptible	Susceptible	Susceptible	Susceptible	Susceptible	Susceptible	Susceptible	Susceptible	Susceptible	Susceptible	Susceptible	Susceptible	Intermediate	Susceptible	Susceptible	Resistant	Susceptible	Susceptible	Resistant	Resistant	Resistant	Resistant	Resistant	Susceptible	Resistant	Resistant
SHC33	Hubei	Healthy pigs	Susceptible	Susceptible	Susceptible	Susceptible	Susceptible	Susceptible	Resistant	Resistant	Susceptible	Resistant	Resistant	Resistant	Resistant	Susceptible	Intermediate	Susceptible	Susceptible	Resistant	Resistant	Susceptible	Susceptible	Susceptible	Susceptible	Resistant	Susceptible	Susceptible	Resistant	Resistant
SHC34	Hubei	Healthy pigs	Susceptible	Susceptible	Susceptible	Susceptible	Susceptible	Susceptible	Intermediate	Susceptible	Susceptible	Susceptible	Susceptible	Susceptible	Susceptible	Susceptible	Intermediate	Susceptible	Susceptible	Susceptible	Resistant	Susceptible	Susceptible	Susceptible	Susceptible	Resistant	Susceptible	Susceptible	Resistant	Resistant
SHC35	Hubei	Healthy pigs	Susceptible	Susceptible	Susceptible	Susceptible	Susceptible	Susceptible	Intermediate	Susceptible	Susceptible	Susceptible	Susceptible	Susceptible	Susceptible	Susceptible	Intermediate	Susceptible	Susceptible	Resistant	Resistant	Susceptible	Susceptible	Susceptible	Susceptible	Susceptible	Susceptible	Intermediate	Resistant	Susceptible
SHC36	Hubei	Healthy pigs	Susceptible	Susceptible	Susceptible	Susceptible	Susceptible	Susceptible	Resistant	Intermediate	Intermediate	Susceptible	Susceptible	Susceptible	Susceptible	Intermediate	Intermediate	Susceptible	Susceptible	Resistant	Resistant	Susceptible	Intermediate	Susceptible	Susceptible	Resistant	Susceptible	Resistant	Resistant	Resistant
SHC37	Hubei	Healthy pigs	Susceptible	Susceptible	Susceptible	Susceptible	Susceptible	Susceptible	Susceptible	Susceptible	Susceptible	Susceptible	Susceptible	Susceptible	Susceptible	Susceptible	Susceptible	Susceptible	Susceptible	Resistant	Resistant	Susceptible	Susceptible	Susceptible	Susceptible	Resistant	Susceptible	Intermediate	Resistant	Susceptible
SHC38	Hubei	Healthy pigs	Susceptible	Resistant	Intermediate	Susceptible	Susceptible	Susceptible	Susceptible	Susceptible	Susceptible	Susceptible	Susceptible	Susceptible	Susceptible	Susceptible	Intermediate	Susceptible	Susceptible	Resistant	Resistant	Susceptible	Susceptible	Susceptible	Susceptible	Resistant	Susceptible	Susceptible	Resistant	Susceptible
SHC39	Hubei	Healthy pigs	Susceptible	Susceptible	Susceptible	Susceptible	Susceptible	Susceptible	Intermediate	Susceptible	Susceptible	Susceptible	Susceptible	Susceptible	Susceptible	Susceptible	Susceptible	Susceptible	Susceptible	Susceptible	Susceptible	Susceptible	Susceptible	Susceptible	Susceptible	Susceptible	Susceptible	Susceptible	Resistant	Susceptible
SHC40	Hubei	Healthy pigs	Susceptible	Resistant	Intermediate	Susceptible	Susceptible	Susceptible	Intermediate	Intermediate	Susceptible	Susceptible	Susceptible	Susceptible	Susceptible	Susceptible	Intermediate	Susceptible	Susceptible	Resistant	Resistant	Susceptible	Resistant	Susceptible	Susceptible	Resistant	Susceptible	Resistant	Resistant	Resistant
SHC41	Hubei	Healthy pigs	Susceptible	Susceptible	Susceptible	Susceptible	Susceptible	Susceptible	Intermediate	Susceptible	Susceptible	Susceptible	Susceptible	Susceptible	Susceptible	Susceptible	Resistant	Susceptible	Susceptible	Resistant	Resistant	Susceptible	Susceptible	Intermediate	Susceptible	Resistant	Susceptible	Resistant	Resistant	Susceptible
SHC42	Hubei	Healthy pigs	Susceptible	Susceptible	Susceptible	Susceptible	Susceptible	Susceptible	Susceptible	Susceptible	Susceptible	Susceptible	Susceptible	Susceptible	Susceptible	Susceptible	Intermediate	Susceptible	Susceptible	Resistant	Resistant	Susceptible	Intermediate	Susceptible	Susceptible	Resistant	Susceptible	Susceptible	Resistant	Susceptible
SHC43	Hubei	Healthy pigs	Susceptible	Resistant	Resistant	Susceptible	Susceptible	Susceptible	Resistant	Resistant	Susceptible	Susceptible	Resistant	Resistant	Susceptible	Susceptible	Resistant	Susceptible	Susceptible	Susceptible	Resistant	Susceptible	Susceptible	Susceptible	Susceptible	Resistant	Susceptible	Resistant	Resistant	Resistant
SHC45	Hubei	Healthy pigs	Susceptible	Susceptible	Susceptible	Susceptible	Susceptible	Susceptible	Susceptible	Susceptible	Susceptible	Susceptible	Susceptible	Susceptible	Susceptible	Susceptible	Susceptible	Susceptible	Susceptible	Resistant	Resistant	Susceptible	Susceptible	Susceptible	Susceptible	Resistant	Susceptible	Resistant	Resistant	Resistant
SHC46	Hubei	Healthy pigs	Susceptible	Susceptible	Susceptible	Susceptible	Susceptible	Susceptible	Intermediate	Susceptible	Susceptible	Susceptible	Susceptible	Susceptible	Susceptible	Susceptible	Resistant	Susceptible	Susceptible	Susceptible	Resistant	Susceptible	Susceptible	Susceptible	Susceptible	Resistant	Susceptible	Intermediate	Resistant	Resistant
SHC47	Hubei	Healthy pigs	Susceptible	Susceptible	Susceptible	Susceptible	Susceptible	Susceptible	Intermediate	Susceptible	Susceptible	Susceptible	Susceptible	Susceptible	Susceptible	Intermediate	Resistant	Susceptible	Susceptible	Resistant	Resistant	Susceptible	Susceptible	Susceptible	Susceptible	Resistant	Susceptible	Intermediate	Resistant	Resistant
SHC48	Hubei	Healthy pigs	Susceptible	Susceptible	Susceptible	Susceptible	Susceptible	Susceptible	Susceptible	Susceptible	Susceptible	Susceptible	Susceptible	Susceptible	Susceptible	Susceptible	Susceptible	Susceptible	Susceptible	Susceptible	Resistant	Susceptible	Susceptible	Susceptible	Susceptible	Resistant	Susceptible	Susceptible	Resistant	Susceptible
SHC50	Hubei	Healthy pigs	Susceptible	Susceptible	Susceptible	Susceptible	Susceptible	Susceptible	Susceptible	Susceptible	Susceptible	Susceptible	Susceptible	Susceptible	Susceptible	Susceptible	Susceptible	Susceptible	Susceptible	Resistant	Resistant	Susceptible	Susceptible	Susceptible	Susceptible	Resistant	Susceptible	Resistant	Resistant	Resistant
SHC51	Hubei	Healthy pigs	Susceptible	Resistant	Susceptible	Susceptible	Susceptible	Susceptible	Resistant	Resistant	Susceptible	Susceptible	Resistant	Intermediate	Resistant	Intermediate	Resistant	Susceptible	Susceptible	Resistant	Resistant	Susceptible	Susceptible	Susceptible	Susceptible	Resistant	Susceptible	Intermediate	Resistant	Resistant
SHC52	Hubei	Healthy pigs	Susceptible	Susceptible	Susceptible	Susceptible	Susceptible	Susceptible	Intermediate	Susceptible	Susceptible	Susceptible	Susceptible	Susceptible	Susceptible	Susceptible	Intermediate	Susceptible	Susceptible	Susceptible	Resistant	Susceptible	Susceptible	Resistant	Resistant	Resistant	Resistant	Resistant	Resistant	Resistant
SHC53	Hubei	Healthy pigs	Susceptible	Susceptible	Susceptible	Susceptible	Susceptible	Susceptible	Susceptible	Susceptible	Susceptible	Susceptible	Susceptible	Susceptible	Susceptible	Susceptible	Susceptible	Susceptible	Susceptible	Resistant	Resistant	Susceptible	Susceptible	Susceptible	Susceptible	Resistant	Susceptible	Resistant	Susceptible	Susceptible
SHC54	Hubei	Healthy pigs	Susceptible	Susceptible	Intermediate	Susceptible	Susceptible	Susceptible	Resistant	Resistant	Susceptible	Susceptible	Resistant	Susceptible	Susceptible	Susceptible	Intermediate	Susceptible	Susceptible	Resistant	Resistant	Susceptible	Susceptible	Resistant	Resistant	Resistant	Resistant	Resistant	Resistant	Susceptible
SHC55	Hubei	Healthy pigs	Susceptible	Resistant	Intermediate	Susceptible	Susceptible	Susceptible	Susceptible	Susceptible	Susceptible	Susceptible	Susceptible	Susceptible	Susceptible	Susceptible	Susceptible	Susceptible	Susceptible	Resistant	Resistant	Susceptible	Susceptible	Resistant	Resistant	Resistant	Resistant	Resistant	Resistant	Susceptible
SHC56	Hubei	Healthy pigs	Susceptible	Susceptible	Susceptible	Susceptible	Susceptible	Susceptible	Susceptible	Susceptible	Susceptible	Susceptible	Susceptible	Susceptible	Susceptible	Susceptible	Susceptible	Susceptible	Susceptible	Resistant	Resistant	Susceptible	Susceptible	Susceptible	Susceptible	Resistant	Susceptible	Intermediate	Resistant	Susceptible
SHC57	Hubei	Healthy pigs	Susceptible	Resistant	Intermediate	Susceptible	Susceptible	Susceptible	Susceptible	Susceptible	Susceptible	Susceptible	Susceptible	Susceptible	Susceptible	Susceptible	Susceptible	Susceptible	Susceptible	Resistant	Resistant	Susceptible	Susceptible	Resistant	Resistant	Resistant	Resistant	Intermediate	Resistant	Susceptible
SHC58	Hubei	Healthy pigs	Susceptible	Susceptible	Susceptible	Susceptible	Susceptible	Susceptible	Intermediate	Susceptible	Susceptible	Susceptible	Susceptible	Susceptible	Susceptible	Susceptible	Resistant	Susceptible	Susceptible	Resistant	Resistant	Susceptible	Susceptible	Susceptible	Susceptible	Resistant	Susceptible	Intermediate	Resistant	Resistant
SHC60	Hubei	Healthy pigs	Resistant	Resistant	Resistant	Susceptible	Susceptible	Susceptible	Resistant	Resistant	Susceptible	Resistant	Resistant	Intermediate	Resistant	Intermediate	Resistant	Susceptible	Susceptible	Resistant	Resistant	Resistant	Susceptible	Resistant	Resistant	Resistant	Resistant	Resistant	Resistant	Susceptible
SHC61	Hubei	Healthy pigs	Susceptible	Resistant	Intermediate	Susceptible	Susceptible	Susceptible	Susceptible	Susceptible	Susceptible	Susceptible	Susceptible	Susceptible	Susceptible	Susceptible	Susceptible	Susceptible	Susceptible	Resistant	Resistant	Susceptible	Susceptible	Resistant	Resistant	Resistant	Resistant	Intermediate	Resistant	Susceptible
SHC62	Hubei	Healthy pigs	Susceptible	Susceptible	Susceptible	Susceptible	Susceptible	Susceptible	Susceptible	Susceptible	Susceptible	Susceptible	Susceptible	Susceptible	Susceptible	Susceptible	Intermediate	Susceptible	Susceptible	Resistant	Resistant	Susceptible	Susceptible	Susceptible	Susceptible	Resistant	Susceptible	Resistant	Resistant	Susceptible
SHC63	Hubei	Healthy pigs	Susceptible	Susceptible	Susceptible	Susceptible	Susceptible	Susceptible	Susceptible	Susceptible	Susceptible	Susceptible	Susceptible	Susceptible	Susceptible	Susceptible	Susceptible	Susceptible	Susceptible	Resistant	Resistant	Susceptible	Intermediate	Susceptible	Susceptible	Resistant	Susceptible	Susceptible	Resistant	Susceptible
SHC64	Hubei	Healthy pigs	Susceptible	Susceptible	Susceptible	Susceptible	Susceptible	Susceptible	Intermediate	Susceptible	Susceptible	Susceptible	Susceptible	Susceptible	Susceptible	Susceptible	Susceptible	Susceptible	Susceptible	Resistant	Resistant	Susceptible	Susceptible	Susceptible	Susceptible	Resistant	Susceptible	Susceptible	Resistant	Susceptible
SHC65	Hubei	Healthy pigs	Susceptible	Susceptible	Susceptible	Susceptible	Susceptible	Susceptible	Intermediate	Susceptible	Susceptible	Susceptible	Susceptible	Susceptible	Susceptible	Susceptible	Intermediate	Susceptible	Susceptible	Resistant	Resistant	Susceptible	Intermediate	Susceptible	Susceptible	Resistant	Susceptible	Susceptible	Resistant	Susceptible
SHC66	Hubei	Fecal slurry	Susceptible	Susceptible	Susceptible	Susceptible	Susceptible	Susceptible	Resistant	Susceptible	Susceptible	Susceptible	Susceptible	Susceptible	Susceptible	Susceptible	Intermediate	Susceptible	Susceptible	Susceptible	Resistant	Susceptible	Susceptible	Intermediate	Intermediate	Resistant	Susceptible	Susceptible	Resistant	Susceptible
HUN4	Hunan	Food troughs	Susceptible	Resistant	Resistant	Susceptible	Susceptible	Susceptible	Resistant	Resistant	Intermediate	Intermediate	Resistant	Susceptible	Intermediate	Resistant	Resistant	Susceptible	Susceptible	Resistant	Resistant	Susceptible	Susceptible	Susceptible	Susceptible	Resistant	Susceptible	Susceptible	Resistant	Susceptible
HUN7	Hunan	Food troughs	Susceptible	Resistant	Resistant	Susceptible	Susceptible	Susceptible	Resistant	Resistant	Susceptible	Susceptible	Resistant	Intermediate	Resistant	Susceptible	Resistant	Susceptible	Susceptible	Resistant	Resistant	Susceptible	Susceptible	Susceptible	Susceptible	Resistant	Susceptible	Intermediate	Resistant	Susceptible
HUN8	Hunan	Food troughs	Susceptible	Resistant	Resistant	Susceptible	Susceptible	Susceptible	Resistant	Resistant	Susceptible	Susceptible	Resistant	Susceptible	Susceptible	Susceptible	Resistant	Susceptible	Susceptible	Resistant	Resistant	Susceptible	Susceptible	Susceptible	Susceptible	Resistant	Susceptible	Susceptible	Resistant	Susceptible
HUN9	Hunan	Food troughs	Susceptible	Susceptible	Susceptible	Susceptible	Susceptible	Susceptible	Resistant	Resistant	Susceptible	Susceptible	Resistant	Susceptible	Resistant	Intermediate	Resistant	Susceptible	Susceptible	Resistant	Resistant	Susceptible	Susceptible	Susceptible	Susceptible	Resistant	Susceptible	Susceptible	Resistant	Susceptible
HUN11	Hunan	Diarrheal feces	Susceptible	Resistant	Resistant	Susceptible	Susceptible	Susceptible	Resistant	Resistant	Susceptible	Susceptible	Resistant	Susceptible	Resistant	Susceptible	Resistant	Susceptible	Susceptible	Resistant	Resistant	Susceptible	Susceptible	Susceptible	Susceptible	Resistant	Susceptible	Susceptible	Resistant	Susceptible
HUN12	Hunan	Diarrheal feces	Susceptible	Intermediate	Resistant	Susceptible	Susceptible	Susceptible	Susceptible	Susceptible	Susceptible	Susceptible	Susceptible	Susceptible	Susceptible	Susceptible	Resistant	Susceptible	Susceptible	Resistant	Resistant	Susceptible	Susceptible	Resistant	Resistant	Resistant	Resistant	Intermediate	Resistant	Susceptible
HUN13	Hunan	Diarrheal feces	Susceptible	Susceptible	Susceptible	Susceptible	Susceptible	Susceptible	Resistant	Resistant	Susceptible	Susceptible	Resistant	Susceptible	Resistant	Susceptible	Resistant	Susceptible	Susceptible	Resistant	Resistant	Susceptible	Resistant	Susceptible	Susceptible	Resistant	Susceptible	Susceptible	Resistant	Susceptible
HUN14	Hunan	Diarrheal feces	Susceptible	Resistant	Resistant	Susceptible	Susceptible	Susceptible	Resistant	Resistant	Susceptible	Susceptible	Resistant	Intermediate	Resistant	Susceptible	Resistant	Susceptible	Susceptible	Resistant	Resistant	Susceptible	Susceptible	Susceptible	Susceptible	Resistant	Susceptible	Intermediate	Resistant	Susceptible
HUN15	Hunan	Diarrheal feces	Susceptible	Resistant	Resistant	Susceptible	Susceptible	Susceptible	Resistant	Resistant	Susceptible	Susceptible	Resistant	Intermediate	Resistant	Intermediate	Resistant	Susceptible	Susceptible	Resistant	Resistant	Susceptible	Susceptible	Intermediate	Intermediate	Resistant	Susceptible	Resistant	Resistant	Susceptible
HUN16	Hunan	Diarrheal feces	Susceptible	Resistant	Resistant	Susceptible	Susceptible	Susceptible	Resistant	Resistant	Susceptible	Susceptible	Resistant	Susceptible	Resistant	Susceptible	Intermediate	Susceptible	Susceptible	Resistant	Resistant	Susceptible	Susceptible	Susceptible	Susceptible	Resistant	Susceptible	Susceptible	Resistant	Susceptible
HUN18	Hunan	Diarrheal feces	Susceptible	Susceptible	Susceptible	Susceptible	Susceptible	Susceptible	Resistant	Resistant	Susceptible	Susceptible	Resistant	Susceptible	Intermediate	Susceptible	Resistant	Susceptible	Susceptible	Susceptible	Susceptible	Susceptible	Susceptible	Intermediate	Intermediate	Resistant	Susceptible	Susceptible	Resistant	Susceptible
HUN19	Hunan	Diarrheal feces	Resistant	Resistant	Resistant	Susceptible	Susceptible	Susceptible	Resistant	Resistant	Susceptible	Resistant	Resistant	Resistant	Resistant	Susceptible	Intermediate	Susceptible	Susceptible	Resistant	Resistant	Susceptible	Susceptible	Resistant	Resistant	Resistant	Resistant	Susceptible	Resistant	Susceptible
HUN20	Hunan	Diarrheal feces	Susceptible	Resistant	Resistant	Susceptible	Susceptible	Susceptible	Resistant	Resistant	Susceptible	Susceptible	Resistant	Susceptible	Susceptible	Susceptible	Resistant	Susceptible	Susceptible	Resistant	Resistant	Susceptible	Susceptible	Intermediate	Susceptible	Resistant	Susceptible	Susceptible	Resistant	Resistant
HUN21	Hunan	Diarrheal feces	Susceptible	Resistant	Resistant	Susceptible	Susceptible	Susceptible	Resistant	Resistant	Resistant	Susceptible	Susceptible	Susceptible	Susceptible	Resistant	Susceptible	Susceptible	Susceptible	Resistant	Resistant	Susceptible	Susceptible	Susceptible	Susceptible	Resistant	Susceptible	Susceptible	Resistant	Susceptible
HUN22	Hunan	Diarrheal feces	Susceptible	Susceptible	Susceptible	Susceptible	Susceptible	Susceptible	Susceptible	Susceptible	Susceptible	Susceptible	Susceptible	Susceptible	Susceptible	Susceptible	Resistant	Susceptible	Susceptible	Resistant	Resistant	Susceptible	Susceptible	Susceptible	Susceptible	Resistant	Susceptible	Susceptible	Resistant	Susceptible
HUN23	Hunan	Diarrheal feces	Susceptible	Resistant	Resistant	Susceptible	Susceptible	Susceptible	Resistant	Resistant	Susceptible	Susceptible	Resistant	Susceptible	Resistant	Susceptible	Intermediate	Susceptible	Susceptible	Resistant	Resistant	Susceptible	Susceptible	Intermediate	Intermediate	Resistant	Susceptible	Susceptible	Resistant	Susceptible
HUN24	Hunan	Diarrheal feces	Susceptible	Resistant	Resistant	Susceptible	Susceptible	Susceptible	Resistant	Resistant	Susceptible	Susceptible	Resistant	Susceptible	Resistant	Susceptible	Intermediate	Susceptible	Susceptible	Resistant	Resistant	Susceptible	Susceptible	Susceptible	Susceptible	Resistant	Susceptible	Susceptible	Resistant	Susceptible
HUN25	Hunan	Diarrheal feces	Susceptible	Susceptible	Susceptible	Susceptible	Susceptible	Susceptible	Susceptible	Susceptible	Susceptible	Susceptible	Susceptible	Susceptible	Susceptible	Susceptible	Susceptible	Susceptible	Susceptible	Resistant	Resistant	Susceptible	Susceptible	Susceptible	Susceptible	Resistant	Susceptible	Intermediate	Resistant	Resistant
HUN26	Hunan	Floors	Susceptible	Resistant	Intermediate	Susceptible	Susceptible	Susceptible	Resistant	Resistant	Susceptible	Resistant	Resistant	Resistant	Resistant	Susceptible	Intermediate	Susceptible	Susceptible	Susceptible	Resistant	Susceptible	Susceptible	Resistant	Resistant	Resistant	Resistant	Susceptible	Resistant	Susceptible
HUN27	Hunan	Floors	Susceptible	Resistant	Resistant	Susceptible	Susceptible	Susceptible	Resistant	Resistant	Susceptible	Susceptible	Resistant	Susceptible	Intermediate	Susceptible	Susceptible	Susceptible	Susceptible	Resistant	Resistant	Susceptible	Susceptible	Resistant	Resistant	Resistant	Resistant	Susceptible	Resistant	Susceptible
HUN28	Hunan	Floors	Susceptible	Susceptible	Susceptible	Susceptible	Susceptible	Susceptible	Susceptible	Susceptible	Susceptible	Susceptible	Susceptible	Susceptible	Susceptible	Susceptible	Susceptible	Susceptible	Susceptible	Resistant	Resistant	Susceptible	Susceptible	Susceptible	Susceptible	Resistant	Susceptible	Susceptible	Resistant	Susceptible
HUN29	Hunan	Floors	Susceptible	Resistant	Resistant	Susceptible	Susceptible	Susceptible	Resistant	Resistant	Susceptible	Susceptible	Resistant	Susceptible	Intermediate	Susceptible	Susceptible	Susceptible	Susceptible	Resistant	Resistant	Susceptible	Susceptible	Resistant	Resistant	Resistant	Resistant	Susceptible	Resistant	Susceptible
HUN30	Hunan	Floors	Susceptible	Susceptible	Susceptible	Susceptible	Susceptible	Susceptible	Susceptible	Susceptible	Susceptible	Susceptible	Susceptible	Susceptible	Susceptible	Susceptible	Resistant	Susceptible	Susceptible	Resistant	Susceptible	Susceptible	Susceptible	Intermediate	Susceptible	Resistant	Susceptible	Susceptible	Resistant	Susceptible
HUN36	Hunan	Nipple drinker	Susceptible	Resistant	Resistant	Susceptible	Susceptible	Susceptible	Resistant	Resistant	Susceptible	Susceptible	Resistant	Susceptible	Resistant	Susceptible	Resistant	Susceptible	Susceptible	Resistant	Resistant	Susceptible	Susceptible	Susceptible	Susceptible	Resistant	Susceptible	Intermediate	Resistant	Susceptible
HUN38	Hunan	Nipple drinker	Susceptible	Susceptible	Susceptible	Susceptible	Susceptible	Susceptible	Resistant	Resistant	Susceptible	Susceptible	Resistant	Resistant	Resistant	Susceptible	Resistant	Susceptible	Susceptible	Resistant	Resistant	Susceptible	Susceptible	Susceptible	Susceptible	Resistant	Susceptible	Susceptible	Resistant	Susceptible
HUN39	Hunan	Nipple drinker	Susceptible	Susceptible	Susceptible	Susceptible	Susceptible	Susceptible	Resistant	Resistant	Susceptible	Susceptible	Resistant	Susceptible	Susceptible	Susceptible	Intermediate	Susceptible	Susceptible	Susceptible	Resistant	Susceptible	Susceptible	Susceptible	Susceptible	Resistant	Susceptible	Resistant	Resistant	Susceptible
HUN43	Hunan	Nipple drinker	Susceptible	Susceptible	Susceptible	Susceptible	Susceptible	Susceptible	Intermediate	Susceptible	Susceptible	Susceptible	Susceptible	Susceptible	Susceptible	Susceptible	Susceptible	Susceptible	Susceptible	Susceptible	Susceptible	Susceptible	Susceptible	Susceptible	Susceptible	Resistant	Susceptible	Intermediate	Resistant	Susceptible
HUN45	Hunan	Nipple drinker	Susceptible	Susceptible	Intermediate	Susceptible	Susceptible	Susceptible	Resistant	Resistant	Susceptible	Susceptible	Resistant	Resistant	Resistant	Susceptible	Intermediate	Susceptible	Susceptible	Resistant	Susceptible	Resistant	Susceptible	Susceptible	Susceptible	Resistant	Susceptible	Susceptible	Resistant	Susceptible
HUN49	Hunan	Fecal slurry	Susceptible	Susceptible	Susceptible	Susceptible	Susceptible	Susceptible	Susceptible	Susceptible	Susceptible	Susceptible	Susceptible	Susceptible	Susceptible	Susceptible	Susceptible	Susceptible	Susceptible	Resistant	Resistant	Susceptible	Susceptible	Susceptible	Susceptible	Resistant	Susceptible	Resistant	Resistant	Resistant
HUN50	Hunan	Fecal slurry	Susceptible	Susceptible	Susceptible	Susceptible	Susceptible	Susceptible	Resistant	Resistant	Susceptible	Susceptible	Resistant	Susceptible	Intermediate	Intermediate	Resistant	Susceptible	Susceptible	Susceptible	Susceptible	Susceptible	Susceptible	Intermediate	Intermediate	Resistant	Susceptible	Susceptible	Resistant	Susceptible
HUN52	Hunan	Healthy pigs	Susceptible	Susceptible	Susceptible	Susceptible	Susceptible	Susceptible	Intermediate	Susceptible	Susceptible	Susceptible	Susceptible	Susceptible	Susceptible	Susceptible	Susceptible	Susceptible	Susceptible	Resistant	Resistant	Susceptible	Susceptible	Susceptible	Susceptible	Resistant	Susceptible	Intermediate	Resistant	Susceptible
HUN53	Hunan	Healthy pigs	Susceptible	Resistant	Resistant	Susceptible	Susceptible	Susceptible	Susceptible	Susceptible	Susceptible	Susceptible	Susceptible	Susceptible	Susceptible	Susceptible	Susceptible	Susceptible	Susceptible	Resistant	Resistant	Susceptible	Susceptible	Resistant	Resistant	Resistant	Resistant	Intermediate	Resistant	Susceptible
HUN54	Hunan	Healthy pigs	Susceptible	Susceptible	Susceptible	Susceptible	Susceptible	Susceptible	Susceptible	Susceptible	Susceptible	Susceptible	Susceptible	Susceptible	Susceptible	Susceptible	Susceptible	Susceptible	Susceptible	Resistant	Resistant	Susceptible	Susceptible	Susceptible	Susceptible	Resistant	Susceptible	Resistant	Resistant	Susceptible
HUN55	Hunan	Healthy pigs	Susceptible	Resistant	Resistant	Susceptible	Susceptible	Susceptible	Susceptible	Susceptible	Susceptible	Susceptible	Susceptible	Susceptible	Susceptible	Susceptible	Susceptible	Susceptible	Susceptible	Resistant	Resistant	Susceptible	Susceptible	Resistant	Resistant	Resistant	Resistant	Intermediate	Resistant	Susceptible
HUN56	Hunan	Healthy pigs	Susceptible	Susceptible	Intermediate	Susceptible	Susceptible	Susceptible	Resistant	Resistant	Susceptible	Intermediate	Resistant	Resistant	Resistant	Intermediate	Intermediate	Susceptible	Susceptible	Resistant	Susceptible	Resistant	Susceptible	Susceptible	Susceptible	Resistant	Susceptible	Susceptible	Resistant	Susceptible
HUN57	Hunan	Healthy pigs	Susceptible	Resistant	Resistant	Susceptible	Susceptible	Susceptible	Susceptible	Susceptible	Susceptible	Susceptible	Susceptible	Susceptible	Susceptible	Susceptible	Intermediate	Susceptible	Susceptible	Resistant	Resistant	Susceptible	Susceptible	Susceptible	Susceptible	Resistant	Susceptible	Susceptible	Resistant	Susceptible
HUN58	Hunan	Healthy pigs	Susceptible	Resistant	Resistant	Susceptible	Susceptible	Susceptible	Resistant	Resistant	Susceptible	Susceptible	Resistant	Susceptible	Intermediate	Susceptible	Resistant	Susceptible	Susceptible	Resistant	Resistant	Susceptible	Susceptible	Susceptible	Susceptible	Resistant	Susceptible	Susceptible	Resistant	Susceptible
HUN59	Hunan	Healthy pigs	Susceptible	Resistant	Resistant	Susceptible	Susceptible	Susceptible	Resistant	Resistant	Resistant	Resistant	Resistant	Susceptible	Resistant	Resistant	Resistant	Susceptible	Susceptible	Resistant	Resistant	Susceptible	Susceptible	Susceptible	Susceptible	Resistant	Susceptible	Susceptible	Resistant	Susceptible
HUN60	Hunan	Healthy pigs	Susceptible	Resistant	Resistant	Susceptible	Susceptible	Susceptible	Resistant	Resistant	Resistant	Intermediate	Susceptible	Susceptible	Susceptible	Resistant	Susceptible	Susceptible	Susceptible	Resistant	Resistant	Susceptible	Susceptible	Susceptible	Susceptible	Resistant	Susceptible	Susceptible	Resistant	Susceptible
HUN71	Hunan	Diarrheal feces	Susceptible	Resistant	Susceptible	Susceptible	Susceptible	Susceptible	Resistant	Resistant	Susceptible	Susceptible	Resistant	Intermediate	Susceptible	Susceptible	Resistant	Susceptible	Susceptible	Resistant	Resistant	Susceptible	Susceptible	Resistant	Resistant	Resistant	Intermediate	Resistant	Resistant	Susceptible
HUN72	Hunan	Diarrheal feces	Susceptible	Susceptible	Susceptible	Susceptible	Susceptible	Susceptible	Resistant	Resistant	Susceptible	Resistant	Resistant	Resistant	Resistant	Susceptible	Intermediate	Susceptible	Susceptible	Resistant	Resistant	Resistant	Resistant	Susceptible	Susceptible	Resistant	Susceptible	Intermediate	Resistant	Susceptible
HUN73	Hunan	Diarrheal feces	Susceptible	Susceptible	Susceptible	Susceptible	Susceptible	Susceptible	Susceptible	Susceptible	Susceptible	Susceptible	Susceptible	Susceptible	Susceptible	Susceptible	Susceptible	Susceptible	Susceptible	Resistant	Susceptible	Susceptible	Susceptible	Susceptible	Susceptible	Susceptible	Susceptible	Susceptible	Resistant	Resistant
HUN74	Hunan	Diarrheal feces	Susceptible	Susceptible	Susceptible	Susceptible	Susceptible	Susceptible	Susceptible	Susceptible	Susceptible	Susceptible	Susceptible	Susceptible	Susceptible	Susceptible	Susceptible	Susceptible	Susceptible	Resistant	Resistant	Susceptible	Susceptible	Susceptible	Susceptible	Susceptible	Susceptible	Susceptible	Resistant	Susceptible
HUN75	Hunan	Diarrheal feces	Susceptible	Resistant	Intermediate	Susceptible	Susceptible	Susceptible	Resistant	Resistant	Susceptible	Susceptible	Resistant	Resistant	Intermediate	Susceptible	Resistant	Susceptible	Susceptible	Resistant	Resistant	Susceptible	Susceptible	Intermediate	Susceptible	Resistant	Susceptible	Susceptible	Resistant	Susceptible
[truncated: 735 more rows]
