# Supplementary material for: Antimicrobial resistance and population genomics of multidrug-resistant Escherichia coli in pig farms in mainland China
Source: Nat Commun. 2022 Mar 2;13:1116. doi: 10.1038/s41467-022-28750-6 (PMC8891348; doi:10.1038/s41467-022-28750-6)
Supplement: Supplementary file 5 — Supplementary Data 2 [file 41467_2022_28750_MOESM5_ESM.xlsx]

## Sheet: Sheet1
Supplementary Data 2. General features of sequenced multidrug resistant-E. coli isolates from pig farms in China
Strain	Provinces of isolation	O-serogroup	H-Serotype	Sequence type	GenBank accession number	Antimicrobial classes
						Aminoglycosides	Carbapenems	1/2-Cephalosporins	Broad-spectrum-cephalosporins	Monobactams	β-lactam combination agents	ColiStin	Sulfonamides	Phenicol	FoSfomycin	Nitrofurantoin	Fluoroquinolones	Tetracyclines
AH1	Anhui	O173	H28	1196	JAEOBM000000000	Susceptible	Susceptible	Susceptible	Susceptible	Susceptible	Susceptible	Resistant	Resistant	Resistant	Susceptible	Susceptible	Resistant	Resistant
AH10	Anhui	O9a	H30	361	JAEOBN000000000	Resistant	Susceptible	Resistant	Resistant	Susceptible	Resistant	Susceptible	Resistant	Resistant	Susceptible	Susceptible	Resistant	Resistant
AH11	Anhui	-	H10	1258	JAEOBO000000000	Susceptible	Susceptible	Resistant	Resistant	Susceptible	Susceptible	Resistant	Resistant	Resistant	Susceptible	Resistant	Resistant	Resistant
AH12	Anhui	O18ac	H45	224	JAEOBP000000000	Resistant	Susceptible	Resistant	Resistant	Resistant	Susceptible	Susceptible	Resistant	Resistant	Susceptible	Susceptible	Resistant	Resistant
AH13	Anhui	-	H45	155	JAEOBQ000000000	Susceptible	Susceptible	Resistant	Resistant	Resistant	Susceptible	Susceptible	Resistant	Resistant	Susceptible	Susceptible	Resistant	Resistant
AH15	Anhui	-	H12	-	JAEOBR000000000	Susceptible	Susceptible	Resistant	Resistant	Resistant	Susceptible	Susceptible	Resistant	Resistant	Susceptible	Resistant	Resistant	Resistant
AH16	Anhui	O9a	H30	361	JAEOBS000000000	Resistant	Susceptible	Resistant	Resistant	Resistant	Susceptible	Susceptible	Resistant	Resistant	Susceptible	Resistant	Resistant	Resistant
AH19	Anhui	O98	H12	10	JAEOBT000000000	Resistant	Susceptible	Resistant	Resistant	Susceptible	Susceptible	Susceptible	Resistant	Susceptible	Resistant	Susceptible	Resistant	Resistant
AH20	Anhui	-	H10	1258	JAEOBU000000000	Susceptible	Susceptible	Resistant	Resistant	Susceptible	Susceptible	Resistant	Resistant	Resistant	Susceptible	Resistant	Resistant	Resistant
AH22	Anhui	-	H10	1258	JAEOBV000000000	Susceptible	Susceptible	Susceptible	Susceptible	Susceptible	Susceptible	Resistant	Resistant	Resistant	Susceptible	Resistant	Resistant	Resistant
AH24	Anhui	O98	H49	20	JAEOBW000000000	Susceptible	Susceptible	Resistant	Resistant	Resistant	Susceptible	Susceptible	Resistant	Resistant	Susceptible	Susceptible	Resistant	Resistant
AH27	Anhui	O9a	H30	361	JAEOBX000000000	Resistant	Susceptible	Resistant	Resistant	Susceptible	Susceptible	Susceptible	Resistant	Resistant	Susceptible	Susceptible	Resistant	Resistant
AH28	Anhui	O28ab	H21	101	JAEOBY000000000	Resistant	Susceptible	Resistant	Resistant	Resistant	Resistant	Susceptible	Resistant	Resistant	Susceptible	Susceptible	Resistant	Resistant
AH29	Anhui	O86	H32	5133	JAEOBZ000000000	Resistant	Susceptible	Resistant	Resistant	Resistant	Resistant	Susceptible	Resistant	Resistant	Susceptible	Resistant	Resistant	Resistant
AH36	Anhui	O18ac	H45	224	JAEOCA000000000	Resistant	Susceptible	Resistant	Resistant	Resistant	Susceptible	Susceptible	Resistant	Resistant	Susceptible	Susceptible	Resistant	Resistant
AH37	Anhui	O9a	H30	361	JAEOCB000000000	Resistant	Susceptible	Resistant	Resistant	Susceptible	Resistant	Susceptible	Resistant	Resistant	Susceptible	Susceptible	Resistant	Resistant
AH4	Anhui	O9a	H30	361	JAEOCC000000000	Resistant	Susceptible	Resistant	Resistant	Resistant	Resistant	Susceptible	Resistant	Resistant	Susceptible	Susceptible	Resistant	Resistant
AH40	Anhui	O9a	H30	361	JAEOCD000000000	Resistant	Susceptible	Resistant	Resistant	Susceptible	Resistant	Susceptible	Resistant	Resistant	Susceptible	Susceptible	Resistant	Resistant
AH41	Anhui	O98	H49	20	JAEOCE000000000	Resistant	Susceptible	Resistant	Resistant	Resistant	Resistant	Resistant	Resistant	Resistant	Susceptible	Susceptible	Resistant	Resistant
AH47	Anhui	O153	H40	1081	JAEOCF000000000	Susceptible	Susceptible	Resistant	Resistant	Susceptible	Susceptible	Susceptible	Resistant	Resistant	Susceptible	Susceptible	Susceptible	Resistant
AH48	Anhui	O89	H38	-	JAEOCG000000000	Resistant	Susceptible	Resistant	Resistant	Susceptible	Susceptible	Susceptible	Resistant	Resistant	Susceptible	Susceptible	Resistant	Resistant
AH8	Anhui	O9a	H30	361	JAEOCH000000000	Resistant	Susceptible	Resistant	Resistant	Susceptible	Resistant	Susceptible	Resistant	Resistant	Susceptible	Susceptible	Resistant	Resistant
AH84	Anhui	O153	H21	101	JAEOCI000000000	Susceptible	Susceptible	Resistant	Resistant	Susceptible	Resistant	Susceptible	Resistant	Resistant	Susceptible	Susceptible	Resistant	Resistant
AH88	Anhui	O180	H14	1081	JAEOCJ000000000	Susceptible	Susceptible	Resistant	Resistant	Susceptible	Susceptible	Susceptible	Resistant	Resistant	Susceptible	Susceptible	Resistant	Resistant
AH9	Anhui	O101	H9	10	JAEOCK000000000	Resistant	Susceptible	Resistant	Resistant	Susceptible	Susceptible	Susceptible	Resistant	Resistant	Susceptible	Susceptible	Resistant	Resistant
AH90	Anhui	O136	H40	1081	JAEOCL000000000	Susceptible	Susceptible	Resistant	Resistant	Susceptible	Susceptible	Susceptible	Resistant	Resistant	Susceptible	Susceptible	Susceptible	Resistant
AH91	Anhui	O163	H16	336	JAEOCM000000000	Susceptible	Susceptible	Resistant	Resistant	Resistant	Susceptible	Susceptible	Resistant	Resistant	Susceptible	Susceptible	Resistant	Resistant
AH96	Anhui	O6	H10	-	JAEOCN000000000	Resistant	Susceptible	Resistant	Resistant	Resistant	Susceptible	Susceptible	Resistant	Resistant	Susceptible	Susceptible	Resistant	Resistant
BJ21	Beijing	-	H37	48	JAEOCO000000000	Resistant	Susceptible	Resistant	Resistant	Susceptible	Susceptible	Susceptible	Susceptible	Resistant	Susceptible	Susceptible	Susceptible	Resistant
BJ25	Beijing	O161	H4	117	JAEOCP000000000	Resistant	Susceptible	Resistant	Resistant	Susceptible	Resistant	Susceptible	Resistant	Resistant	Susceptible	Susceptible	Resistant	Resistant
BJ32	Beijing	O6	H10	43	JAEOCQ000000000	Resistant	Susceptible	Resistant	Resistant	Susceptible	Resistant	Susceptible	Resistant	Resistant	Susceptible	Susceptible	Resistant	Resistant
CQ1	Chongqing	-	H5	206	JAEOCR000000000	Resistant	Susceptible	Susceptible	Susceptible	Susceptible	Resistant	Resistant	Resistant	Resistant	Susceptible	Susceptible	Resistant	Resistant
CQ10	Chongqing	O173	H28	1196	JAEOCS000000000	Resistant	Susceptible	Resistant	Resistant	Resistant	Susceptible	Resistant	Resistant	Resistant	Resistant	Susceptible	Resistant	Resistant
CQ12	Chongqing	O73	H31	-	JAEOCT000000000	Resistant	Susceptible	Resistant	Resistant	Resistant	Resistant	Susceptible	Resistant	Resistant	Resistant	Susceptible	Resistant	Resistant
CQ14	Chongqing	-	H5	206	JAEOCU000000000	Resistant	Susceptible	Resistant	Resistant	Resistant	Resistant	Resistant	Resistant	Resistant	Resistant	Susceptible	Resistant	Resistant
CQ15	Chongqing	O100	H28	101	JAEOCV000000000	Resistant	Susceptible	Resistant	Resistant	Resistant	Resistant	Resistant	Resistant	Resistant	Resistant	Susceptible	Resistant	Resistant
CQ16	Chongqing	-	H5	206	JAEOCW000000000	Resistant	Susceptible	Resistant	Resistant	Resistant	Resistant	Resistant	Resistant	Resistant	Susceptible	Susceptible	Resistant	Resistant
CQ17	Chongqing	O100	H28	101	JAEOCX000000000	Resistant	Susceptible	Resistant	Resistant	Resistant	Resistant	Susceptible	Resistant	Resistant	Susceptible	Susceptible	Resistant	Resistant
CQ2	Chongqing	O73	H31	-	JAEOCY000000000	Resistant	Susceptible	Resistant	Resistant	Resistant	Resistant	Susceptible	Resistant	Resistant	Resistant	Susceptible	Resistant	Resistant
CQ20	Chongqing	O48	H34	5229	JAEOCZ000000000	Resistant	Susceptible	Resistant	Resistant	Resistant	Resistant	Resistant	Resistant	Resistant	Resistant	Susceptible	Resistant	Resistant
CQ21	Chongqing	O9a	H9	10	JAEODA000000000	Resistant	Susceptible	Resistant	Resistant	Resistant	Resistant	Susceptible	Resistant	Resistant	Resistant	Susceptible	Resistant	Resistant
CQ22	Chongqing	O9a	H9	10	JAEODB000000000	Resistant	Susceptible	Resistant	Resistant	Resistant	Susceptible	Susceptible	Resistant	Resistant	Susceptible	Susceptible	Resistant	Resistant
CQ25	Chongqing	O9a	H9	10	JAEODC000000000	Resistant	Susceptible	Resistant	Resistant	Resistant	Susceptible	Susceptible	Resistant	Resistant	Susceptible	Susceptible	Resistant	Resistant
CQ26	Chongqing	O9a	H9	10	JAEODD000000000	Resistant	Susceptible	Resistant	Resistant	Resistant	Susceptible	Susceptible	Resistant	Resistant	Susceptible	Susceptible	Resistant	Resistant
CQ27	Chongqing	O28ac/O42	H32	10	JAEODE000000000	Resistant	Susceptible	Resistant	Resistant	Resistant	Resistant	Susceptible	Resistant	Resistant	Susceptible	Susceptible	Susceptible	Resistant
CQ28	Chongqing	O9a	H9	10	JAEODF000000000	Resistant	Susceptible	Resistant	Resistant	Resistant	Susceptible	Susceptible	Resistant	Resistant	Susceptible	Susceptible	Resistant	Resistant
CQ29	Chongqing	O9a	H9	10	JAEODG000000000	Resistant	Susceptible	Resistant	Resistant	Resistant	Susceptible	Susceptible	Resistant	Resistant	Susceptible	Susceptible	Resistant	Resistant
CQ3	Chongqing	O101	H9	744	JAEODH000000000	Resistant	Susceptible	Resistant	Resistant	Resistant	Susceptible	Resistant	Resistant	Resistant	Resistant	Susceptible	Resistant	Resistant
CQ30	Chongqing	O9a	H9	10	JAEODI000000000	Resistant	Susceptible	Resistant	Resistant	Resistant	Susceptible	Susceptible	Resistant	Resistant	Susceptible	Susceptible	Resistant	Resistant
CQ31	Chongqing	O8	H7	1642	JAEODJ000000000	Resistant	Susceptible	Resistant	Resistant	Resistant	Susceptible	Susceptible	Resistant	Resistant	Susceptible	Susceptible	Resistant	Resistant
CQ32	Chongqing	O9a	H9	10	JAEODK000000000	Resistant	Susceptible	Resistant	Resistant	Resistant	Susceptible	Susceptible	Resistant	Resistant	Susceptible	Susceptible	Resistant	Resistant
CQ33	Chongqing	O9a	H9	10	JAEODL000000000	Resistant	Susceptible	Resistant	Resistant	Resistant	Susceptible	Susceptible	Resistant	Resistant	Susceptible	Susceptible	Resistant	Resistant
CQ34	Chongqing	O9a	H9	10	JAEODM000000000	Resistant	Susceptible	Resistant	Resistant	Resistant	Susceptible	Susceptible	Resistant	Resistant	Susceptible	Susceptible	Resistant	Resistant
CQ35	Chongqing	O9a	H9	10	JAEODN000000000	Resistant	Susceptible	Resistant	Resistant	Resistant	Susceptible	Susceptible	Resistant	Resistant	Susceptible	Susceptible	Resistant	Resistant
CQ36	Chongqing	O21	H21	101	JAEODO000000000	Susceptible	Susceptible	Resistant	Resistant	Susceptible	Susceptible	Susceptible	Susceptible	Susceptible	Susceptible	Susceptible	Susceptible	Resistant
CQ4	Chongqing	O48	H34	5229	JAEODP000000000	Resistant	Susceptible	Resistant	Resistant	Resistant	Resistant	Susceptible	Resistant	Resistant	Resistant	Susceptible	Resistant	Resistant
CQ42	Chongqing	O178	H7	5415	JAEODQ000000000	Resistant	Susceptible	Resistant	Resistant	Resistant	Susceptible	Susceptible	Resistant	Resistant	Susceptible	Susceptible	Susceptible	Resistant
CQ46	Chongqing	O9a	H4	3014	JAEODR000000000	Resistant	Susceptible	Resistant	Resistant	Resistant	Susceptible	Susceptible	Resistant	Resistant	Susceptible	Susceptible	Resistant	Resistant
CQ48	Chongqing	O178	H7	5415	JAEODS000000000	Resistant	Susceptible	Resistant	Resistant	Resistant	Susceptible	Susceptible	Resistant	Resistant	Susceptible	Susceptible	Susceptible	Resistant
CQ51	Chongqing	O9a	H4	3014	JAEODT000000000	Resistant	Susceptible	Resistant	Resistant	Resistant	Susceptible	Susceptible	Resistant	Resistant	Susceptible	Susceptible	Resistant	Resistant
CQ52	Chongqing	O8	H19	162	JAEODU000000000	Susceptible	Susceptible	Susceptible	Susceptible	Susceptible	Susceptible	Resistant	Susceptible	Resistant	Susceptible	Susceptible	Resistant	Resistant
CQ59	Chongqing	O101	H9	744	JAEODV000000000	Resistant	Susceptible	Resistant	Resistant	Susceptible	Resistant	Susceptible	Resistant	Resistant	Susceptible	Resistant	Resistant	Resistant
CQ63	Chongqing	-	H32	10	JAEODW000000000	Susceptible	Susceptible	Susceptible	Resistant	Susceptible	Susceptible	Susceptible	Resistant	Resistant	Resistant	Resistant	Resistant	Resistant
CQ66	Chongqing	O96	H5	206	JAEODX000000000	Susceptible	Susceptible	Susceptible	Susceptible	Susceptible	Susceptible	Resistant	Resistant	Resistant	Susceptible	Susceptible	Susceptible	Resistant
CQ67	Chongqing	-	H20	6778	JAEODY000000000	Susceptible	Susceptible	Susceptible	Susceptible	Susceptible	Resistant	Resistant	Resistant	Resistant	Susceptible	Susceptible	Susceptible	Resistant
CQ69	Chongqing	O10	H5	10	JAEODZ000000000	Resistant	Susceptible	Resistant	Resistant	Susceptible	Susceptible	Resistant	Resistant	Resistant	Susceptible	Resistant	Resistant	Resistant
CQ7	Chongqing	-	H32	10	JAEOEA000000000	Resistant	Susceptible	Resistant	Resistant	Resistant	Resistant	Resistant	Resistant	Resistant	Resistant	Susceptible	Resistant	Resistant
CQ72	Chongqing	O50	H32	10	JAEOEB000000000	Susceptible	Susceptible	Resistant	Resistant	Susceptible	Susceptible	Resistant	Resistant	Resistant	Susceptible	Resistant	Resistant	Resistant
CQ73	Chongqing	O9a	H30	361	JAEOEC000000000	Resistant	Susceptible	Resistant	Resistant	Resistant	Susceptible	Susceptible	Resistant	Resistant	Resistant	Resistant	Resistant	Resistant
CQ74	Chongqing	-	H42	-	JAEOED000000000	Susceptible	Susceptible	Resistant	Resistant	Resistant	Susceptible	Susceptible	Resistant	Resistant	Resistant	Susceptible	Resistant	Resistant
CQ75	Chongqing	O9a	H30	361	JAEOEE000000000	Resistant	Susceptible	Resistant	Resistant	Resistant	Susceptible	Susceptible	Resistant	Resistant	Resistant	Resistant	Resistant	Resistant
CQ77	Chongqing	O107	H47	10	JAEOEF000000000	Resistant	Susceptible	Resistant	Resistant	Resistant	Susceptible	Susceptible	Resistant	Resistant	Susceptible	Susceptible	Resistant	Resistant
CQ78	Chongqing	-	H4	101	JAEOEG000000000	Susceptible	Susceptible	Resistant	Resistant	Susceptible	Susceptible	Resistant	Resistant	Resistant	Resistant	Susceptible	Susceptible	Resistant
CQ79	Chongqing	O81	H27	7111	JAEOEH000000000	Resistant	Susceptible	Resistant	Resistant	Resistant	Resistant	Susceptible	Resistant	Resistant	Resistant	Resistant	Resistant	Resistant
CQ8	Chongqing	O8	H11	8622	JAEOEI000000000	Resistant	Susceptible	Resistant	Resistant	Resistant	Resistant	Susceptible	Resistant	Resistant	Resistant	Susceptible	Resistant	Resistant
CQ80	Chongqing	O9a	H30	361	JAEOEJ000000000	Resistant	Susceptible	Resistant	Resistant	Resistant	Susceptible	Susceptible	Resistant	Resistant	Resistant	Resistant	Resistant	Resistant
CQ9	Chongqing	O48	H34	5229	JAEOEK000000000	Resistant	Susceptible	Resistant	Resistant	Resistant	Resistant	Resistant	Resistant	Resistant	Resistant	Susceptible	Resistant	Resistant
CQ92	Chongqing	O159	H51	8128	JAEOEL000000000	Resistant	Susceptible	Resistant	Resistant	Resistant	Resistant	Resistant	Resistant	Resistant	Resistant	Resistant	Resistant	Resistant
E_coli_RXD10	Henan	O101	H10	617	JAEOEM000000000	Resistant	Resistant	Resistant	Resistant	Susceptible	Resistant	Susceptible	Resistant	Resistant	Resistant	Susceptible	Resistant	Resistant
E_coli_RXD5	Henan	O101	H10	617	JAEOEN000000000	Resistant	Resistant	Resistant	Resistant	Susceptible	Resistant	Susceptible	Resistant	Resistant	Resistant	Susceptible	Resistant	Resistant
FJ26	Fujian	O101	H9	10	JAEOEO000000000	Susceptible	Susceptible	Susceptible	Resistant	Susceptible	Susceptible	Susceptible	Susceptible	Resistant	Susceptible	Susceptible	Susceptible	Resistant
FJ38	Fujian	O101	H9	10	JAEOEP000000000	Susceptible	Susceptible	Susceptible	Resistant	Susceptible	Resistant	Susceptible	Susceptible	Resistant	Susceptible	Susceptible	Resistant	Resistant
FY119	Henan	-	H20	6778	JAEOEQ000000000	Susceptible	Susceptible	Resistant	Resistant	Susceptible	Susceptible	Susceptible	Resistant	Resistant	Susceptible	Susceptible	Resistant	Resistant
FY183	Henan	-	H4	209	JAEOER000000000	Resistant	Susceptible	Resistant	Resistant	Resistant	Resistant	Susceptible	Susceptible	Resistant	Resistant	Resistant	Resistant	Resistant
FY187	Henan	O125ab	H32	-	JAEOES000000000	Susceptible	Susceptible	Resistant	Resistant	Resistant	Susceptible	Susceptible	Resistant	Resistant	Susceptible	Susceptible	Resistant	Resistant
FY197	Henan	-	H9	746	JAEOET000000000	Resistant	Susceptible	Resistant	Resistant	Resistant	Resistant	Susceptible	Resistant	Resistant	Susceptible	Susceptible	Resistant	Resistant
FY207	Henan	O8	H12	10	JAEOEU000000000	Resistant	Resistant	Resistant	Resistant	Resistant	Resistant	Susceptible	Resistant	Resistant	Resistant	Resistant	Resistant	Resistant
FY209	Henan	O88	H33	34	JAEOEV000000000	Susceptible	Resistant	Resistant	Resistant	Susceptible	Resistant	Susceptible	Resistant	Resistant	Susceptible	Susceptible	Resistant	Resistant
FY213	Henan	O21	H51	5229	JAEOEW000000000	Susceptible	Resistant	Resistant	Resistant	Susceptible	Resistant	Susceptible	Resistant	Resistant	Susceptible	Susceptible	Resistant	Resistant
FY215	Henan	O153	H42	648	JAEOEX000000000	Susceptible	Susceptible	Resistant	Resistant	Susceptible	Resistant	Susceptible	Resistant	Resistant	Susceptible	Susceptible	Resistant	Resistant
FY216	Henan	-	H51	5229	JAEOEY000000000	Resistant	Susceptible	Resistant	Resistant	Resistant	Susceptible	Susceptible	Resistant	Resistant	Susceptible	Susceptible	Resistant	Resistant
FY217	Henan	O33	H26	6910	JAEOEZ000000000	Susceptible	Susceptible	Resistant	Resistant	Resistant	Resistant	Susceptible	Susceptible	Susceptible	Susceptible	Susceptible	Resistant	Resistant
FY219	Henan	-	H4	10	JAEOFA000000000	Resistant	Susceptible	Resistant	Resistant	Susceptible	Resistant	Resistant	Resistant	Resistant	Susceptible	Resistant	Resistant	Resistant
FY227	Henan	-	H4	10	JAEOFB000000000	Resistant	Susceptible	Resistant	Resistant	Resistant	Resistant	Resistant	Resistant	Resistant	Susceptible	Resistant	Resistant	Resistant
FY228	Henan	-	H32	10	JAEOFC000000000	Resistant	Susceptible	Resistant	Resistant	Resistant	Susceptible	Resistant	Resistant	Resistant	Resistant	Susceptible	Resistant	Resistant
FY229	Henan	O154	H19	156	JAEOFD000000000	Resistant	Susceptible	Resistant	Susceptible	Susceptible	Resistant	Resistant	Resistant	Resistant	Susceptible	Susceptible	Resistant	Resistant
FY230	Henan	O8	H7	3580	JAEOFE000000000	Resistant	Susceptible	Resistant	Resistant	Resistant	Resistant	Susceptible	Resistant	Resistant	Resistant	Susceptible	Resistant	Resistant
FY237	Henan	-	H11	48	JAEOFF000000000	Resistant	Resistant	Resistant	Resistant	Susceptible	Resistant	Susceptible	Resistant	Resistant	Susceptible	Susceptible	Resistant	Resistant
FY239	Henan	O45	H10	877	JAEOFG000000000	Susceptible	Susceptible	Resistant	Resistant	Resistant	Resistant	Susceptible	Resistant	Resistant	Susceptible	Susceptible	Resistant	Resistant
FY240	Henan	O169	H14	7167	JAEOFH000000000	Resistant	Susceptible	Resistant	Resistant	Resistant	Susceptible	Susceptible	Resistant	Resistant	Susceptible	Susceptible	Resistant	Resistant
FY241	Henan	O130	H45	156	JAEOFI000000000	Resistant	Susceptible	Resistant	Resistant	Resistant	Resistant	Resistant	Resistant	Resistant	Resistant	Susceptible	Resistant	Resistant
FY246	Henan	O8	H12	10	JAEOFJ000000000	Resistant	Resistant	Resistant	Resistant	Resistant	Resistant	Susceptible	Resistant	Resistant	Resistant	Resistant	Resistant	Resistant
FY248	Henan	O36	H20	871	JAEOFK000000000	Susceptible	Resistant	Resistant	Resistant	Susceptible	Resistant	Susceptible	Resistant	Resistant	Susceptible	Susceptible	Resistant	Resistant
FY249	Henan	O130	H45	4214	JAEOFL000000000	Resistant	Susceptible	Resistant	Resistant	Resistant	Resistant	Resistant	Susceptible	Resistant	Resistant	Susceptible	Resistant	Resistant
FY251	Henan	O116	H11	29	JAEOFM000000000	Resistant	Susceptible	Resistant	Resistant	Resistant	Resistant	Susceptible	Resistant	Resistant	Susceptible	Susceptible	Resistant	Resistant
FY252	Henan	O84	H45	4214	JAEOFN000000000	Resistant	Susceptible	Resistant	Resistant	Susceptible	Resistant	Resistant	Susceptible	Resistant	Susceptible	Susceptible	Resistant	Resistant
FY253	Henan	O8	H11	48	JAEOFO000000000	Resistant	Susceptible	Resistant	Resistant	Resistant	Resistant	Resistant	Resistant	Resistant	Susceptible	Susceptible	Resistant	Resistant
FY256	Henan	O145	H11	6727	JAEOFP000000000	Resistant	Susceptible	Resistant	Resistant	Resistant	Resistant	Susceptible	Resistant	Resistant	Susceptible	Susceptible	Resistant	Resistant
FY257	Henan	-	H38	101	JAEOFQ000000000	Resistant	Susceptible	Resistant	Resistant	Resistant	Resistant	Resistant	Susceptible	Resistant	Resistant	Susceptible	Resistant	Resistant
FY261	Henan	-	H38	101	JAEOFR000000000	Resistant	Susceptible	Resistant	Resistant	Resistant	Resistant	Resistant	Susceptible	Resistant	Resistant	Susceptible	Resistant	Resistant
FY262	Henan	O136	H5	1684	JAEOFS000000000	Susceptible	Susceptible	Resistant	Resistant	Resistant	Susceptible	Susceptible	Susceptible	Resistant	Susceptible	Susceptible	Resistant	Resistant
FY267	Henan	-	H38	101	JAEOFT000000000	Resistant	Susceptible	Resistant	Resistant	Resistant	Resistant	Resistant	Susceptible	Resistant	Resistant	Susceptible	Resistant	Resistant
FY268	Henan	O8	H11	48	JAEOFU000000000	Resistant	Susceptible	Resistant	Resistant	Resistant	Resistant	Resistant	Resistant	Resistant	Susceptible	Susceptible	Resistant	Resistant
FY44	Henan	O9a	H4	3014	JAEOFV000000000	Resistant	Susceptible	Resistant	Resistant	Resistant	Resistant	Susceptible	Resistant	Resistant	Susceptible	Susceptible	Resistant	Resistant
FY45	Henan	O8	H18	48	JAEOFW000000000	Resistant	Susceptible	Resistant	Resistant	Resistant	Resistant	Susceptible	Resistant	Resistant	Resistant	Susceptible	Resistant	Resistant
FY48	Henan	O101	H10	617	JAEOFX000000000	Resistant	Susceptible	Resistant	Resistant	Susceptible	Susceptible	Susceptible	Susceptible	Resistant	Susceptible	Susceptible	Resistant	Resistant
FY66	Henan	O16	H32	1286	JAEOFY000000000	Resistant	Susceptible	Resistant	Resistant	Resistant	Susceptible	Susceptible	Susceptible	Resistant	Susceptible	Susceptible	Resistant	Resistant
FY74	Henan	O36	H4	746	JAEOFZ000000000	Resistant	Susceptible	Resistant	Resistant	Resistant	Resistant	Susceptible	Resistant	Resistant	Resistant	Susceptible	Resistant	Resistant
GD40	Guangdong	O11	H18	69	JAEOGA000000000	Resistant	Susceptible	Resistant	Resistant	Susceptible	Resistant	Susceptible	Resistant	Susceptible	Susceptible	Susceptible	Resistant	Resistant
GS100	Gansu	O128ac	H5	-	JAEOGB000000000	Resistant	Susceptible	Resistant	Resistant	Resistant	Resistant	Susceptible	Resistant	Resistant	Resistant	Susceptible	Resistant	Resistant
GS105	Gansu	-	H11	48	JAEOGC000000000	Resistant	Susceptible	Resistant	Resistant	Resistant	Resistant	Susceptible	Resistant	Resistant	Resistant	Resistant	Resistant	Resistant
GS123	Gansu	O81	H27	10	JAEOGD000000000	Resistant	Susceptible	Resistant	Resistant	Resistant	Susceptible	Susceptible	Resistant	Resistant	Susceptible	Susceptible	Resistant	Resistant
GS128	Gansu	O70	H11	48	JAEOGE000000000	Susceptible	Susceptible	Resistant	Resistant	Resistant	Susceptible	Susceptible	Susceptible	Resistant	Susceptible	Susceptible	Resistant	Resistant
GS133	Gansu	O15	H11	542	JAEOGF000000000	Susceptible	Susceptible	Resistant	Resistant	Susceptible	Susceptible	Susceptible	Resistant	Resistant	Susceptible	Susceptible	Susceptible	Resistant
GS138	Gansu	O45	H45	641	JAEOGG000000000	Susceptible	Susceptible	Susceptible	Resistant	Susceptible	Resistant	Susceptible	Resistant	Resistant	Susceptible	Susceptible	Resistant	Resistant
GS16	Gansu	O9a	H30	540	JAEOGH000000000	Susceptible	Susceptible	Resistant	Resistant	Susceptible	Susceptible	Susceptible	Resistant	Resistant	Susceptible	Susceptible	Susceptible	Resistant
GS191	Gansu	O125ab	H21	359	JAEOGI000000000	Resistant	Susceptible	Resistant	Resistant	Resistant	Susceptible	Susceptible	Resistant	Resistant	Resistant	Resistant	Resistant	Resistant
GS207	Gansu	-	H31	354	JAEOGJ000000000	Resistant	Susceptible	Resistant	Resistant	Resistant	Susceptible	Susceptible	Resistant	Resistant	Resistant	Susceptible	Resistant	Resistant
GS208	Gansu	O11	H25	457	JAEOGK000000000	Resistant	Susceptible	Resistant	Resistant	Resistant	Susceptible	Susceptible	Resistant	Resistant	Susceptible	Susceptible	Resistant	Resistant
GS29	Gansu	O23	H16	453	JAEOGL000000000	Susceptible	Susceptible	Resistant	Resistant	Resistant	Susceptible	Susceptible	Resistant	Resistant	Susceptible	Susceptible	Resistant	Resistant
GS3	Gansu	O8	H21	101	JAEOGM000000000	Susceptible	Susceptible	Resistant	Resistant	Resistant	Susceptible	Susceptible	Resistant	Resistant	Susceptible	Susceptible	Resistant	Resistant
GS33	Gansu	O10	H21	101	JAEOGN000000000	Resistant	Susceptible	Resistant	Resistant	Resistant	Susceptible	Susceptible	Resistant	Resistant	Susceptible	Susceptible	Resistant	Resistant
GS34	Gansu	O10	H21	101	JAEOGO000000000	Resistant	Susceptible	Resistant	Resistant	Resistant	Susceptible	Susceptible	Resistant	Resistant	Susceptible	Susceptible	Resistant	Resistant
GS35	Gansu	O10	H21	101	JAEOGP000000000	Resistant	Susceptible	Resistant	Resistant	Resistant	Susceptible	Susceptible	Resistant	Resistant	Susceptible	Susceptible	Resistant	Resistant
GS4	Gansu	O101	H9	10	JAEOGQ000000000	Susceptible	Susceptible	Resistant	Resistant	Susceptible	Susceptible	Susceptible	Resistant	Resistant	Susceptible	Susceptible	Resistant	Resistant
GS47	Gansu	O116	H40	101	JAEOGR000000000	Susceptible	Susceptible	Resistant	Resistant	Resistant	Susceptible	Susceptible	Resistant	Resistant	Susceptible	Susceptible	Resistant	Resistant
GS58	Gansu	O8	-	155	JAEOGS000000000	Susceptible	Susceptible	Resistant	Resistant	Susceptible	Susceptible	Susceptible	Susceptible	Resistant	Susceptible	Susceptible	Resistant	Resistant
GS59	Gansu	O9a	H4	46	JAEOGT000000000	Susceptible	Susceptible	Resistant	Resistant	Susceptible	Susceptible	Susceptible	Resistant	Susceptible	Susceptible	Susceptible	Resistant	Resistant
GS6	Gansu	-	H29	8168	JAEOGU000000000	Susceptible	Susceptible	Resistant	Resistant	Resistant	Susceptible	Susceptible	Resistant	Resistant	Resistant	Resistant	Resistant	Resistant
GS61	Gansu	O170	H5	-	JAEOGV000000000	Susceptible	Susceptible	Resistant	Resistant	Resistant	Susceptible	Resistant	Resistant	Resistant	Susceptible	Susceptible	Resistant	Resistant
GS62	Gansu	O8	-	155	JAEOGW000000000	Susceptible	Susceptible	Resistant	Resistant	Susceptible	Susceptible	Susceptible	Susceptible	Resistant	Susceptible	Susceptible	Resistant	Resistant
GS72	Gansu	O8	-	155	JAEOGX000000000	Susceptible	Susceptible	Resistant	Resistant	Resistant	Susceptible	Susceptible	Susceptible	Resistant	Susceptible	Susceptible	Resistant	Resistant
GS78	Gansu	O8	-	155	JAEOGY000000000	Susceptible	Susceptible	Resistant	Resistant	Susceptible	Susceptible	Susceptible	Susceptible	Resistant	Susceptible	Susceptible	Resistant	Resistant
GS8	Gansu	O101	H9	617	JAEOGZ000000000	Resistant	Susceptible	Resistant	Resistant	Resistant	Susceptible	Susceptible	Resistant	Resistant	Susceptible	Resistant	Resistant	Resistant
GS82	Gansu	O25	H19	4385	JAEOHA000000000	Resistant	Susceptible	Resistant	Resistant	Resistant	Susceptible	Susceptible	Resistant	Resistant	Susceptible	Susceptible	Resistant	Resistant
GS84	Gansu	-	H11	48	JAEOHB000000000	Resistant	Susceptible	Resistant	Resistant	Resistant	Resistant	Susceptible	Resistant	Resistant	Susceptible	Resistant	Resistant	Resistant
GS85	Gansu	O5	H11	48	JAEOHC000000000	Resistant	Susceptible	Resistant	Resistant	Resistant	Susceptible	Susceptible	Resistant	Resistant	Resistant	Susceptible	Resistant	Resistant
GS86	Gansu	O101	H10	617	JAEOHD000000000	Resistant	Susceptible	Resistant	Resistant	Resistant	Susceptible	Susceptible	Resistant	Resistant	Resistant	Susceptible	Resistant	Resistant
GS93	Gansu	O101	H10	744	JAEOHE000000000	Resistant	Susceptible	Susceptible	Resistant	Resistant	Susceptible	Susceptible	Resistant	Resistant	Susceptible	Susceptible	Resistant	Resistant
GS99	Gansu	-	H11	48	JAEOHF000000000	Resistant	Susceptible	Resistant	Resistant	Resistant	Resistant	Susceptible	Resistant	Resistant	Susceptible	Resistant	Resistant	Resistant
GX18	Guangxi	-	H19	6290	JAEOHG000000000	Susceptible	Susceptible	Resistant	Resistant	Resistant	Resistant	Susceptible	Susceptible	Resistant	Resistant	Susceptible	Resistant	Resistant
GX29	Guangxi	O8	H7	3580	JAEOHH000000000	Susceptible	Susceptible	Resistant	Resistant	Susceptible	Resistant	Susceptible	Resistant	Resistant	Susceptible	Susceptible	Susceptible	Resistant
GX37	Guangxi	O5	H4	93	JAEOHI000000000	Susceptible	Susceptible	Resistant	Resistant	Resistant	Susceptible	Susceptible	Resistant	Resistant	Susceptible	Susceptible	Susceptible	Resistant
GX38	Guangxi	O88	H31	101	JAEOHJ000000000	Susceptible	Susceptible	Resistant	Resistant	Susceptible	Resistant	Susceptible	Susceptible	Resistant	Susceptible	Susceptible	Resistant	Resistant
GZ10	Guizhou	O150	H26	1112	JAEOHK000000000	Susceptible	Susceptible	Resistant	Resistant	Susceptible	Susceptible	Susceptible	Resistant	Resistant	Susceptible	Resistant	Resistant	Resistant
GZ12	Guizhou	O149	H9	410	JAEOHL000000000	Resistant	Susceptible	Resistant	Resistant	Susceptible	Resistant	Resistant	Resistant	Resistant	Susceptible	Susceptible	Susceptible	Resistant
GZ16	Guizhou	-	H7	2766	JAEOHM000000000	Susceptible	Susceptible	Resistant	Resistant	Susceptible	Susceptible	Susceptible	Susceptible	Resistant	Resistant	Susceptible	Susceptible	Susceptible
GZ18	Guizhou	O8	H25	58	JAEOHN000000000	Susceptible	Susceptible	Resistant	Resistant	Susceptible	Susceptible	Susceptible	Susceptible	Resistant	Resistant	Susceptible	Resistant	Resistant
GZ29	Guizhou	O98	H26	5871	JAEOHO000000000	Susceptible	Susceptible	Susceptible	Susceptible	Susceptible	Susceptible	Susceptible	Resistant	Resistant	Susceptible	Susceptible	Resistant	Resistant
GZ31	Guizhou	O150	H26	1112	JAEOHP000000000	Susceptible	Susceptible	Resistant	Resistant	Susceptible	Susceptible	Susceptible	Resistant	Resistant	Susceptible	Resistant	Resistant	Resistant
GZ34	Guizhou	O8	H45	542	JAEOHQ000000000	Resistant	Susceptible	Resistant	Resistant	Susceptible	Resistant	Susceptible	Resistant	Resistant	Susceptible	Resistant	Susceptible	Resistant
GZ40	Guizhou	O45	H10	-	JAEOHR000000000	Resistant	Susceptible	Resistant	Resistant	Resistant	Susceptible	Susceptible	Susceptible	Resistant	Susceptible	Susceptible	Resistant	Resistant
GZ43	Guizhou	O161	H32	10	JAEOHS000000000	Susceptible	Susceptible	Resistant	Resistant	Resistant	Susceptible	Susceptible	Resistant	Resistant	Susceptible	Susceptible	Resistant	Resistant
GZ51	Guizhou	O103	H43	48	JAEOHT000000000	Susceptible	Susceptible	Resistant	Resistant	Resistant	Resistant	Susceptible	Resistant	Resistant	Resistant	Susceptible	Resistant	Resistant
GZ55	Guizhou	-	H38	101	JAEOHU000000000	Resistant	Susceptible	Resistant	Resistant	Susceptible	Resistant	Susceptible	Resistant	Resistant	Susceptible	Susceptible	Resistant	Resistant
GZ64	Guizhou	O9a	H4	3014	JAEOHV000000000	Susceptible	Susceptible	Resistant	Resistant	Resistant	Susceptible	Susceptible	Resistant	Resistant	Susceptible	Resistant	Resistant	Resistant
GZ86	Guizhou	O136	H40	1081	JAEOHW000000000	Resistant	Susceptible	Resistant	Resistant	Susceptible	Susceptible	Susceptible	Resistant	Resistant	Susceptible	Susceptible	Resistant	Resistant
GZ89	Guizhou	O140	-	7852	JAEOHX000000000	Susceptible	Susceptible	Resistant	Resistant	Susceptible	Susceptible	Susceptible	Susceptible	Resistant	Susceptible	Susceptible	Susceptible	Susceptible
GZ9	Guizhou	O98	H26	5871	JAEOHY000000000	Resistant	Susceptible	Resistant	Resistant	Susceptible	Susceptible	Susceptible	Resistant	Resistant	Susceptible	Susceptible	Resistant	Resistant
GZ98	Guizhou	O9a	H25	5878	JAEOHZ000000000	Susceptible	Susceptible	Susceptible	Resistant	Susceptible	Resistant	Susceptible	Resistant	Resistant	Susceptible	Resistant	Resistant	Resistant
HB11	Hebei	O130	H18	746	JAEOIA000000000	Susceptible	Susceptible	Resistant	Resistant	Resistant	Susceptible	Susceptible	Resistant	Resistant	Susceptible	Susceptible	Resistant	Resistant
HB13	Hebei	O78	H4	23	JAEOIB000000000	Susceptible	Susceptible	Resistant	Resistant	Resistant	Susceptible	Susceptible	Susceptible	Susceptible	Susceptible	Susceptible	Susceptible	Resistant
HB17	Hebei	O130	H18	746	JAEOIC000000000	Susceptible	Susceptible	Resistant	Resistant	Resistant	Susceptible	Susceptible	Resistant	Resistant	Susceptible	Susceptible	Resistant	Resistant
HB22	Hebei	O9a	H4	46	JAEPWK000000000	Susceptible	Susceptible	Resistant	Resistant	Resistant	Susceptible	Susceptible	Resistant	Susceptible	Susceptible	Susceptible	Resistant	Resistant
HB23	Hebei	O8	-	155	JAEOID000000000	Susceptible	Susceptible	Resistant	Resistant	Susceptible	Susceptible	Susceptible	Susceptible	Resistant	Susceptible	Susceptible	Resistant	Resistant
HB24	Hebei	O83	H42	648	JAEOIE000000000	Resistant	Susceptible	Resistant	Resistant	Susceptible	Resistant	Susceptible	Resistant	Resistant	Susceptible	Susceptible	Resistant	Resistant
HB27	Hebei	O115	H10	641	JAEOIF000000000	Susceptible	Susceptible	Resistant	Resistant	Resistant	Susceptible	Susceptible	Susceptible	Resistant	Susceptible	Susceptible	Resistant	Resistant
HB28	Hebei	O8	H30	58	JAEOIG000000000	Resistant	Resistant	Resistant	Susceptible	Susceptible	Susceptible	Resistant	Resistant	Resistant	Susceptible	Resistant	Resistant	Resistant
HB29	Hebei	O182	H19	10	JAEOIH000000000	Resistant	Susceptible	Susceptible	Susceptible	Susceptible	Susceptible	Resistant	Resistant	Resistant	Susceptible	Susceptible	Resistant	Resistant
HB3	Hebei	O162	H10	101	JAEOII000000000	Susceptible	Susceptible	Resistant	Resistant	Resistant	Susceptible	Susceptible	Susceptible	Resistant	Susceptible	Susceptible	Resistant	Resistant
HB30	Hebei	O9a	H4	46	JAEOIJ000000000	Susceptible	Susceptible	Resistant	Resistant	Resistant	Susceptible	Susceptible	Resistant	Susceptible	Susceptible	Susceptible	Resistant	Resistant
HB33	Hebei	O115	H10	641	JAEOIK000000000	Susceptible	Susceptible	Resistant	Resistant	Resistant	Resistant	Susceptible	Susceptible	Resistant	Susceptible	Susceptible	Resistant	Resistant
HB36	Hebei	O81	H27	3339	JAEOIL000000000	Resistant	Susceptible	Resistant	Resistant	Resistant	Susceptible	Susceptible	Resistant	Resistant	Susceptible	Susceptible	Resistant	Resistant
HB37	Hebei	O182	H19	10	JAEOIM000000000	Resistant	Susceptible	Susceptible	Susceptible	Susceptible	Susceptible	Resistant	Resistant	Resistant	Susceptible	Susceptible	Resistant	Resistant
HB38	Hebei	O45	H45	641	JAEOIN000000000	Resistant	Susceptible	Resistant	Resistant	Resistant	Resistant	Susceptible	Resistant	Resistant	Susceptible	Susceptible	Resistant	Resistant
HB4	Hebei	O9a	H4	46	JAEPWL000000000	Susceptible	Susceptible	Resistant	Resistant	Resistant	Susceptible	Susceptible	Resistant	Susceptible	Susceptible	Susceptible	Resistant	Resistant
HB42	Hebei	O162	H10	101	JAEOIO000000000	Resistant	Susceptible	Resistant	Resistant	Resistant	Susceptible	Susceptible	Resistant	Resistant	Susceptible	Susceptible	Susceptible	Resistant
HB44	Hebei	O157	H19	4379	JAEOIP000000000	Susceptible	Susceptible	Resistant	Resistant	Resistant	Susceptible	Resistant	Resistant	Resistant	Resistant	Susceptible	Resistant	Resistant
HB45	Hebei	O5	H32	10	JAEOIQ000000000	Resistant	Susceptible	Resistant	Resistant	Resistant	Resistant	Susceptible	Susceptible	Resistant	Susceptible	Susceptible	Resistant	Resistant
HB50	Hebei	O13/O135	-	10	JAEOIR000000000	Susceptible	Susceptible	Resistant	Resistant	Resistant	Resistant	Susceptible	Resistant	Resistant	Susceptible	Susceptible	Resistant	Resistant
HB53	Hebei	O149	H12	10	JAEOIS000000000	Susceptible	Susceptible	Resistant	Resistant	Resistant	Susceptible	Susceptible	Resistant	Resistant	Susceptible	Susceptible	Susceptible	Resistant
HB55	Hebei	O70	H10	641	JAEOIT000000000	Susceptible	Susceptible	Resistant	Resistant	Susceptible	Susceptible	Susceptible	Resistant	Susceptible	Susceptible	Susceptible	Resistant	Resistant
HB6	Hebei	O177	H11	29	JAEOIU000000000	Resistant	Susceptible	Resistant	Resistant	Resistant	Susceptible	Susceptible	Susceptible	Resistant	Susceptible	Susceptible	Resistant	Resistant
HB61	Hebei	O125ab	H32	-	JAEOIV000000000	Susceptible	Susceptible	Resistant	Resistant	Resistant	Susceptible	Susceptible	Resistant	Resistant	Susceptible	Susceptible	Susceptible	Resistant
HB64	Hebei	O28ac/O42	H20	871	JAEOIW000000000	Susceptible	Susceptible	Resistant	Resistant	Resistant	Susceptible	Susceptible	Resistant	Resistant	Susceptible	Susceptible	Resistant	Resistant
HB84	Hebei	O65	H40	542	JAEOIX000000000	Susceptible	Susceptible	Resistant	Resistant	Susceptible	Susceptible	Susceptible	Resistant	Resistant	Susceptible	Susceptible	Resistant	Resistant
HLJ34	Heilongjiang	O103	H2	20	JAEOIY000000000	Resistant	Susceptible	Susceptible	Susceptible	Susceptible	Susceptible	Resistant	Resistant	Resistant	Susceptible	Resistant	Susceptible	Resistant
HLJ5	Heilongjiang	O9a	H30	540	JAEOIZ000000000	Susceptible	Resistant	Resistant	Resistant	Susceptible	Susceptible	Susceptible	Resistant	Resistant	Susceptible	Susceptible	Resistant	Resistant
HLJ64	Heilongjiang	O101	H9	744	JAEOJA000000000	Susceptible	Susceptible	Resistant	Resistant	Susceptible	Resistant	Susceptible	Resistant	Resistant	Susceptible	Susceptible	Resistant	Resistant
HN15	Hainan	O81	H23	2509	JAEOJB000000000	Susceptible	Susceptible	Resistant	Resistant	Susceptible	Susceptible	Susceptible	Resistant	Resistant	Susceptible	Susceptible	Resistant	Resistant
HUBJ12	Hubei	O143	H4	117	JAEOJC000000000	Resistant	Susceptible	Resistant	Resistant	Resistant	Susceptible	Susceptible	Susceptible	Resistant	Susceptible	Susceptible	Resistant	Resistant
HUBJ16	Hubei	O101	H4	44	JAEOJD000000000	Resistant	Susceptible	Resistant	Resistant	Resistant	Susceptible	Susceptible	Resistant	Susceptible	Susceptible	Susceptible	Resistant	Resistant
HUBJ20	Hubei	O101	H4	44	JAEOJE000000000	Resistant	Susceptible	Resistant	Resistant	Resistant	Susceptible	Susceptible	Resistant	Susceptible	Susceptible	Susceptible	Resistant	Resistant
HUBJ22	Hubei	O9	H4	6354	JAEOJF000000000	Resistant	Susceptible	Resistant	Resistant	Resistant	Susceptible	Susceptible	Resistant	Resistant	Susceptible	Susceptible	Resistant	Resistant
HUBJ24	Hubei	O101	H4	44	JAEOJG000000000	Resistant	Susceptible	Resistant	Resistant	Resistant	Susceptible	Susceptible	Resistant	Resistant	Susceptible	Susceptible	Resistant	Resistant
HUBJ25	Hubei	O128ac	H12	515	JAEOJH000000000	Resistant	Susceptible	Resistant	Resistant	Susceptible	Susceptible	Susceptible	Resistant	Resistant	Susceptible	Susceptible	Resistant	Resistant
HUBJ28	Hubei	-	H19	746	JAEOJI000000000	Susceptible	Susceptible	Resistant	Resistant	Susceptible	Resistant	Susceptible	Resistant	Susceptible	Susceptible	Susceptible	Resistant	Resistant
HUBJ30	Hubei	O128ac	H12	515	JAEOJJ000000000	Resistant	Susceptible	Resistant	Resistant	Susceptible	Susceptible	Susceptible	Resistant	Resistant	Susceptible	Susceptible	Resistant	Resistant
HUBJ8	Hubei	O18ac	H49	212	JAEOJK000000000	Resistant	Susceptible	Resistant	Resistant	Susceptible	Susceptible	Susceptible	Resistant	Resistant	Resistant	Susceptible	Resistant	Resistant
HUBS21	Hubei	O28ac/O42	H28	156	JAEOJL000000000	Resistant	Susceptible	Resistant	Resistant	Resistant	Resistant	Susceptible	Resistant	Resistant	Susceptible	Susceptible	Resistant	Resistant
HUBS24	Hubei	O174	H9	910	JAEOJM000000000	Resistant	Susceptible	Resistant	Resistant	Resistant	Resistant	Susceptible	Resistant	Resistant	Susceptible	Susceptible	Resistant	Resistant
HUBS28	Hubei	O101	H9	744	JAEOJN000000000	Resistant	Susceptible	Resistant	Resistant	Resistant	Resistant	Susceptible	Resistant	Resistant	Susceptible	Susceptible	Resistant	Resistant
HUBS36	Hubei	O11	H25	1674	JAEOJO000000000	Resistant	Susceptible	Resistant	Resistant	Resistant	Susceptible	Susceptible	Resistant	Resistant	Susceptible	Susceptible	Resistant	Resistant
HUBS37	Hubei	O11	H25	1674	JAEOJP000000000	Resistant	Susceptible	Resistant	Resistant	Resistant	Susceptible	Susceptible	Resistant	Resistant	Susceptible	Susceptible	Resistant	Resistant
HUBS5	Hubei	O11	H25	457	JAEOJQ000000000	Resistant	Susceptible	Resistant	Resistant	Susceptible	Susceptible	Susceptible	Resistant	Susceptible	Resistant	Susceptible	Resistant	Resistant
HUN101	Hunan	O28ac/O42	H25	58	JAEOJR000000000	Resistant	Susceptible	Resistant	Resistant	Susceptible	Resistant	Susceptible	Resistant	Resistant	Susceptible	Susceptible	Resistant	Resistant
HUN103	Hunan	O8	H25	58	JAEOJS000000000	Susceptible	Susceptible	Resistant	Resistant	Susceptible	Resistant	Susceptible	Resistant	Resistant	Susceptible	Susceptible	Resistant	Susceptible
HUN105	Hunan	O9a	H4	3014	JAEOJT000000000	Resistant	Susceptible	Resistant	Resistant	Susceptible	Susceptible	Susceptible	Resistant	Resistant	Susceptible	Susceptible	Resistant	Resistant
HUN107	Hunan	O15	H18	69	JAEOJU000000000	Resistant	Susceptible	Resistant	Resistant	Susceptible	Susceptible	Susceptible	Resistant	Resistant	Susceptible	Susceptible	Resistant	Resistant
HUN108	Hunan	O36	H51	5229	JAEOJV000000000	Resistant	Susceptible	Resistant	Resistant	Resistant	Susceptible	Susceptible	Resistant	Resistant	Susceptible	Susceptible	Resistant	Resistant
HUN109	Hunan	O8	H4	88	JAEOJW000000000	Susceptible	Susceptible	Resistant	Resistant	Susceptible	Resistant	Susceptible	Resistant	Resistant	Susceptible	Susceptible	Susceptible	Resistant
HUN11	Hunan	O108	H9	799	JAEOJX000000000	Resistant	Susceptible	Resistant	Resistant	Resistant	Resistant	Susceptible	Resistant	Resistant	Susceptible	Susceptible	Resistant	Resistant
HUN111	Hunan	O128ac	H12	515	JAEOJY000000000	Resistant	Susceptible	Resistant	Resistant	Susceptible	Susceptible	Susceptible	Resistant	Resistant	Susceptible	Susceptible	Resistant	Resistant
HUN112	Hunan	O147	H5	1244	JAEOJZ000000000	Susceptible	Susceptible	Resistant	Resistant	Susceptible	Susceptible	Susceptible	Resistant	Resistant	Susceptible	Susceptible	Resistant	Resistant
HUN113	Hunan	O8	H18	48	JAEOKA000000000	Susceptible	Susceptible	Resistant	Resistant	Susceptible	Resistant	Susceptible	Resistant	Resistant	Susceptible	Susceptible	Susceptible	Resistant
HUN115	Hunan	O28ac/O42	H32	1397	JAEOKB000000000	Resistant	Susceptible	Resistant	Resistant	Resistant	Resistant	Susceptible	Resistant	Resistant	Susceptible	Susceptible	Resistant	Resistant
HUN127	Hunan	O154	H21	101	JAEOKC000000000	Susceptible	Susceptible	Resistant	Resistant	Susceptible	Susceptible	Susceptible	Susceptible	Susceptible	Susceptible	Susceptible	Resistant	Resistant
HUN128	Hunan	-	H30	-	JAEOKD000000000	Susceptible	Susceptible	Resistant	Resistant	Susceptible	Susceptible	Susceptible	Resistant	Resistant	Susceptible	Susceptible	Resistant	Resistant
HUN129	Hunan	-	H51	5229	JAEOKE000000000	Resistant	Susceptible	Resistant	Resistant	Susceptible	Resistant	Susceptible	Resistant	Resistant	Susceptible	Susceptible	Resistant	Resistant
HUN13	Hunan	O116	H38	-	JAEOKF000000000	Susceptible	Susceptible	Resistant	Resistant	Resistant	Resistant	Susceptible	Resistant	Resistant	Susceptible	Resistant	Resistant	Resistant
HUN14	Hunan	O28ac/O42	H32	10	JAEOKG000000000	Resistant	Susceptible	Resistant	Resistant	Resistant	Resistant	Susceptible	Resistant	Resistant	Susceptible	Susceptible	Resistant	Resistant
HUN15	Hunan	O148	H30	-	JAEOKH000000000	Resistant	Susceptible	Resistant	Resistant	Resistant	Resistant	Susceptible	Resistant	Resistant	Susceptible	Susceptible	Resistant	Resistant
HUN16	Hunan	O9a	H30	-	JAEOKI000000000	Resistant	Susceptible	Resistant	Resistant	Resistant	Susceptible	Susceptible	Resistant	Resistant	Susceptible	Susceptible	Resistant	Resistant
HUN18	Hunan	O7	H23	5171	JAEOKJ000000000	Susceptible	Susceptible	Resistant	Resistant	Susceptible	Resistant	Susceptible	Susceptible	Susceptible	Susceptible	Susceptible	Resistant	Resistant
HUN19	Hunan	O83	H42	648	JAEOKK000000000	Resistant	Susceptible	Resistant	Resistant	Resistant	Susceptible	Susceptible	Resistant	Resistant	Susceptible	Susceptible	Resistant	Resistant
HUN20	Hunan	O81	H31	101	JAEOKL000000000	Resistant	Susceptible	Resistant	Resistant	Susceptible	Resistant	Susceptible	Resistant	Resistant	Susceptible	Susceptible	Resistant	Resistant
HUN23	Hunan	O101	H10	10	JAEOKM000000000	Resistant	Susceptible	Resistant	Resistant	Resistant	Susceptible	Susceptible	Resistant	Resistant	Susceptible	Susceptible	Resistant	Resistant
HUN24	Hunan	O128ac	H35	1147	JAEOKN000000000	Resistant	Susceptible	Resistant	Resistant	Resistant	Susceptible	Susceptible	Resistant	Resistant	Susceptible	Susceptible	Resistant	Resistant
HUN26	Hunan	O15	H45	101	JAEOKO000000000	Resistant	Susceptible	Resistant	Resistant	Resistant	Susceptible	Susceptible	Susceptible	Resistant	Susceptible	Susceptible	Resistant	Resistant
HUN27	Hunan	-	H16	2973	JAEOKP000000000	Resistant	Susceptible	Resistant	Resistant	Susceptible	Susceptible	Susceptible	Resistant	Resistant	Susceptible	Susceptible	Resistant	Resistant
HUN29	Hunan	-	H16	2973	JAEOKQ000000000	Resistant	Susceptible	Resistant	Resistant	Susceptible	Susceptible	Susceptible	Resistant	Resistant	Susceptible	Susceptible	Resistant	Resistant
HUN38	Hunan	O38	H26	1634	JAEOKR000000000	Susceptible	Susceptible	Resistant	Resistant	Resistant	Resistant	Susceptible	Resistant	Resistant	Susceptible	Susceptible	Resistant	Resistant
HUN39	Hunan	O8	-	155	JAEOKS000000000	Susceptible	Susceptible	Resistant	Resistant	Susceptible	Susceptible	Susceptible	Susceptible	Resistant	Susceptible	Susceptible	Resistant	Resistant
HUN4	Hunan	-	H20	6778	JAEOKT000000000	Resistant	Susceptible	Resistant	Resistant	Susceptible	Resistant	Susceptible	Resistant	Resistant	Susceptible	Susceptible	Resistant	Resistant
HUN45	Hunan	O178	H7	5415	JAEOKU000000000	Susceptible	Susceptible	Resistant	Resistant	Resistant	Susceptible	Susceptible	Resistant	Susceptible	Resistant	Susceptible	Resistant	Resistant
HUN49	Hunan	-	H32	10	JAEOKV000000000	Susceptible	Susceptible	Susceptible	Susceptible	Susceptible	Susceptible	Susceptible	Resistant	Resistant	Susceptible	Susceptible	Resistant	Resistant
HUN50	Hunan	O7	H23	5171	JAEOKW000000000	Susceptible	Susceptible	Resistant	Resistant	Susceptible	Resistant	Susceptible	Susceptible	Susceptible	Susceptible	Susceptible	Resistant	Resistant
HUN56	Hunan	O178	H7	5415	JAEOKX000000000	Susceptible	Susceptible	Resistant	Resistant	Resistant	Susceptible	Susceptible	Resistant	Susceptible	Resistant	Susceptible	Resistant	Resistant
HUN58	Hunan	O108	H9	799	JAEOKY000000000	Resistant	Susceptible	Resistant	Resistant	Susceptible	Resistant	Susceptible	Resistant	Resistant	Susceptible	Susceptible	Resistant	Resistant
HUN59	Hunan	O108	H9	799	JAEOKZ000000000	Resistant	Susceptible	Resistant	Resistant	Resistant	Resistant	Susceptible	Resistant	Resistant	Susceptible	Susceptible	Resistant	Resistant
HUN7	Hunan	O1	H27	10	JAEOLA000000000	Resistant	Susceptible	Resistant	Resistant	Resistant	Resistant	Susceptible	Resistant	Resistant	Susceptible	Susceptible	Resistant	Resistant
HUN71	Hunan	O36	H51	5229	JAEOLB000000000	Resistant	Susceptible	Resistant	Resistant	Susceptible	Resistant	Susceptible	Resistant	Resistant	Susceptible	Susceptible	Resistant	Resistant
HUN72	Hunan	O9a	H9	58	JAEOLC000000000	Susceptible	Susceptible	Resistant	Resistant	Resistant	Susceptible	Susceptible	Resistant	Resistant	Resistant	Resistant	Resistant	Resistant
HUN75	Hunan	-	H30	-	JAEOLD000000000	Resistant	Susceptible	Resistant	Resistant	Susceptible	Resistant	Susceptible	Resistant	Resistant	Susceptible	Susceptible	Resistant	Resistant
HUN77	Hunan	O101	H9	744	JAEOLE000000000	Susceptible	Susceptible	Resistant	Resistant	Resistant	Susceptible	Susceptible	Resistant	Resistant	Resistant	Susceptible	Resistant	Resistant
HUN78	Hunan	O82	H8	101	JAEOLF000000000	Susceptible	Susceptible	Resistant	Resistant	Susceptible	Resistant	Susceptible	Resistant	Resistant	Susceptible	Susceptible	Resistant	Resistant
HUN8	Hunan	O8	H11	-	JAEOLG000000000	Resistant	Susceptible	Resistant	Resistant	Susceptible	Resistant	Susceptible	Resistant	Resistant	Susceptible	Susceptible	Resistant	Resistant
HUN80	Hunan	O130	H26	1716	JAEOLH000000000	Resistant	Susceptible	Resistant	Resistant	Susceptible	Susceptible	Susceptible	Resistant	Resistant	Susceptible	Susceptible	Resistant	Resistant
HUN82	Hunan	O9a	H10	34	JAEOLI000000000	Resistant	Susceptible	Resistant	Resistant	Susceptible	Resistant	Susceptible	Susceptible	Resistant	Susceptible	Susceptible	Resistant	Resistant
HUN83	Hunan	O9a	H4	3014	JAEOLJ000000000	Resistant	Susceptible	Resistant	Resistant	Resistant	Susceptible	Susceptible	Resistant	Susceptible	Susceptible	Susceptible	Resistant	Resistant
HUN84	Hunan	O60	H5	206	JAEOLK000000000	Resistant	Susceptible	Resistant	Resistant	Susceptible	Susceptible	Susceptible	Resistant	Resistant	Susceptible	Susceptible	Resistant	Resistant
HUN89	Hunan	O101	H10	617	JAEOLL000000000	Resistant	Susceptible	Resistant	Resistant	Resistant	Resistant	Susceptible	Resistant	Resistant	Susceptible	Susceptible	Resistant	Resistant
HUN9	Hunan	O166	H15	70	JAEOLM000000000	Susceptible	Susceptible	Resistant	Resistant	Resistant	Resistant	Susceptible	Resistant	Resistant	Susceptible	Susceptible	Resistant	Resistant
HUN92	Hunan	O130	H45	5229	JAEOLN000000000	Resistant	Susceptible	Resistant	Resistant	Susceptible	Susceptible	Susceptible	Susceptible	Resistant	Susceptible	Susceptible	Resistant	Resistant
HUN94	Hunan	O35	H12	10	JAEOLO000000000	Resistant	Susceptible	Resistant	Resistant	Susceptible	Susceptible	Susceptible	Resistant	Resistant	Resistant	Susceptible	Resistant	Resistant
HUNJ27	Hubei	O101	H9	744	JAEOLP000000000	Susceptible	Susceptible	Resistant	Resistant	Resistant	Susceptible	Susceptible	Susceptible	Susceptible	Resistant	Susceptible	Resistant	Resistant
HUNS32	Hubei	O101	H4	215	JAEOLQ000000000	Resistant	Susceptible	Resistant	Resistant	Resistant	Susceptible	Susceptible	Resistant	Susceptible	Resistant	Susceptible	Resistant	Resistant
HUNS33	Hubei	O174	H9	910	JAEOLR000000000	Resistant	Susceptible	Resistant	Resistant	Resistant	Resistant	Susceptible	Resistant	Resistant	Susceptible	Susceptible	Resistant	Resistant
HUNS34	Hubei	O76	H51	5229	JAEOLS000000000	Resistant	Resistant	Resistant	Resistant	Resistant	Resistant	Susceptible	Resistant	Resistant	Resistant	Susceptible	Resistant	Resistant
HUNS46	Hubei	-	H7	278	JAEOLT000000000	Resistant	Susceptible	Resistant	Resistant	Susceptible	Susceptible	Susceptible	Resistant	Resistant	Susceptible	Susceptible	Resistant	Resistant
HUNS48	Hubei	-	H19	3856	JAEOLU000000000	Resistant	Susceptible	Resistant	Resistant	Susceptible	Susceptible	Susceptible	Resistant	Susceptible	Susceptible	Susceptible	Resistant	Resistant
JL33	Jilin	O9a	H9	602	JAEOLV000000000	Susceptible	Susceptible	Resistant	Resistant	Resistant	Susceptible	Susceptible	Resistant	Resistant	Susceptible	Resistant	Resistant	Resistant
JS77	Jiangsu	O175	H16	603	JAEOLW000000000	Resistant	Susceptible	Resistant	Resistant	Susceptible	Resistant	Susceptible	Resistant	Resistant	Susceptible	Susceptible	Resistant	Resistant
JX10	Jiangxi	O101	H10	617	JAEOLX000000000	Resistant	Susceptible	Resistant	Resistant	Resistant	Susceptible	Susceptible	Susceptible	Resistant	Susceptible	Susceptible	Resistant	Resistant
JX12	Jiangxi	O87	H7	4578	JAEOLY000000000	Susceptible	Susceptible	Susceptible	Susceptible	Susceptible	Resistant	Resistant	Resistant	Resistant	Susceptible	Susceptible	Resistant	Resistant
JX13	Jiangxi	O101	H9	744	JAEOLZ000000000	Susceptible	Susceptible	Resistant	Resistant	Susceptible	Susceptible	Susceptible	Resistant	Resistant	Susceptible	Susceptible	Resistant	Resistant
JX16	Jiangxi	O101	H9	744	JAEOMA000000000	Susceptible	Susceptible	Resistant	Resistant	Susceptible	Susceptible	Susceptible	Resistant	Resistant	Susceptible	Susceptible	Resistant	Resistant
JX18	Jiangxi	-	H18	746	JAEOMB000000000	Resistant	Susceptible	Resistant	Resistant	Resistant	Resistant	Susceptible	Resistant	Resistant	Susceptible	Susceptible	Resistant	Resistant
JX21	Jiangxi	O159	H51	5229	JAEOMC000000000	Resistant	Resistant	Resistant	Resistant	Susceptible	Resistant	Susceptible	Resistant	Resistant	Susceptible	Susceptible	Resistant	Resistant
JX23	Jiangxi	O128ac	H12	515	JAEOMD000000000	Resistant	Susceptible	Resistant	Resistant	Susceptible	Resistant	Susceptible	Resistant	Resistant	Susceptible	Susceptible	Resistant	Resistant
JX25	Jiangxi	O1	H8	75	JAEOME000000000	Resistant	Susceptible	Resistant	Resistant	Resistant	Susceptible	Susceptible	Resistant	Susceptible	Susceptible	Susceptible	Resistant	Resistant
JX26	Jiangxi	O7	H51	101	JAEOMF000000000	Resistant	Susceptible	Resistant	Resistant	Resistant	Susceptible	Susceptible	Resistant	Susceptible	Susceptible	Susceptible	Resistant	Resistant
JX38	Jiangxi	O10	H21	101	JAEOMG000000000	Resistant	Susceptible	Resistant	Resistant	Resistant	Susceptible	Susceptible	Resistant	Resistant	Susceptible	Susceptible	Resistant	Resistant
JX39	Jiangxi	O101	H9	617	JAEOMH000000000	Resistant	Susceptible	Susceptible	Resistant	Susceptible	Resistant	Susceptible	Resistant	Resistant	Susceptible	Susceptible	Resistant	Resistant
JX4	Jiangxi	-	H11	48	JAEOMI000000000	Resistant	Susceptible	Resistant	Resistant	Susceptible	Resistant	Susceptible	Resistant	Resistant	Susceptible	Susceptible	Resistant	Resistant
JX40	Jiangxi	O28ac/O42	H32	877	JAEOMJ000000000	Resistant	Susceptible	Resistant	Resistant	Resistant	Resistant	Susceptible	Resistant	Resistant	Susceptible	Resistant	Resistant	Resistant
JX42	Jiangxi	-	H11	48	JAEOMK000000000	Resistant	Susceptible	Resistant	Resistant	Susceptible	Resistant	Susceptible	Resistant	Resistant	Susceptible	Susceptible	Resistant	Resistant
JX45	Jiangxi	O9	H9	410	JAEOML000000000	Resistant	Resistant	Resistant	Resistant	Resistant	Resistant	Resistant	Resistant	Resistant	Susceptible	Susceptible	Resistant	Resistant
LN10	Liaoning	O9a	H4	3014	JAEOMM000000000	Resistant	Susceptible	Resistant	Resistant	Resistant	Susceptible	Susceptible	Resistant	Resistant	Resistant	Susceptible	Resistant	Resistant
LN13	Liaoning	O98	H10	641	JAEOMN000000000	Susceptible	Susceptible	Susceptible	Susceptible	Susceptible	Susceptible	Resistant	Resistant	Susceptible	Susceptible	Resistant	Resistant	Resistant
LN32	Liaoning	O9a	H4	3014	JAEOMO000000000	Resistant	Susceptible	Resistant	Resistant	Resistant	Susceptible	Susceptible	Resistant	Resistant	Resistant	Susceptible	Resistant	Resistant
LN35	Liaoning	-	H16	2973	JAEOMP000000000	Susceptible	Susceptible	Resistant	Resistant	Resistant	Resistant	Susceptible	Resistant	Resistant	Susceptible	Susceptible	Resistant	Resistant
LN36	Liaoning	O9	H18	345	JAEOMQ000000000	Resistant	Susceptible	Resistant	Resistant	Resistant	Resistant	Susceptible	Resistant	Resistant	Susceptible	Susceptible	Resistant	Resistant
LN42	Liaoning	-	H25	156	JAEOMR000000000	Resistant	Susceptible	Resistant	Resistant	Resistant	Resistant	Resistant	Resistant	Resistant	Susceptible	Susceptible	Resistant	Resistant
LN43	Liaoning	O153	H34	354	JAEOMS000000000	Resistant	Susceptible	Resistant	Resistant	Resistant	Susceptible	Resistant	Resistant	Resistant	Susceptible	Resistant	Resistant	Resistant
LN44	Liaoning	-	H4	746	JAEOMT000000000	Resistant	Susceptible	Resistant	Resistant	Resistant	Resistant	Susceptible	Resistant	Resistant	Resistant	Susceptible	Resistant	Resistant
LN59	Liaoning	O98	H10	641	JAEOMU000000000	Susceptible	Susceptible	Susceptible	Susceptible	Susceptible	Susceptible	Resistant	Resistant	Resistant	Susceptible	Susceptible	Resistant	Resistant
LN62	Liaoning	O125ab	H25	101	JAEOMV000000000	Susceptible	Susceptible	Resistant	Resistant	Susceptible	Resistant	Susceptible	Resistant	Resistant	Susceptible	Susceptible	Resistant	Resistant
LN64	Liaoning	O8	H28	162	JAEOMW000000000	Susceptible	Susceptible	Resistant	Resistant	Susceptible	Resistant	Susceptible	Resistant	Resistant	Susceptible	Susceptible	Resistant	Resistant
LN69	Liaoning	O88	H31	101	JAEOMX000000000	Susceptible	Susceptible	Resistant	Resistant	Susceptible	Resistant	Susceptible	Susceptible	Resistant	Susceptible	Susceptible	Resistant	Resistant
LN73	Liaoning	O76	H32	2935	JAEOMY000000000	Susceptible	Susceptible	Resistant	Resistant	Susceptible	Susceptible	Susceptible	Resistant	Resistant	Susceptible	Susceptible	Resistant	Resistant
LN74	Liaoning	O11	H32	10	JAEOMZ000000000	Susceptible	Susceptible	Susceptible	Resistant	Susceptible	Susceptible	Susceptible	Resistant	Resistant	Susceptible	Susceptible	Resistant	Resistant
LN75	Liaoning	O11	H32	10	JAEONA000000000	Susceptible	Susceptible	Susceptible	Resistant	Susceptible	Susceptible	Susceptible	Resistant	Resistant	Susceptible	Susceptible	Resistant	Resistant
NMG10	Inner Mongolia	O83	H42	648	JAEONB000000000	Resistant	Susceptible	Resistant	Resistant	Resistant	Resistant	Susceptible	Resistant	Resistant	Susceptible	Susceptible	Resistant	Resistant
NMG12	Inner Mongolia	-	H45	155	JAEONC000000000	Resistant	Susceptible	Resistant	Resistant	Resistant	Susceptible	Susceptible	Resistant	Resistant	Resistant	Susceptible	Resistant	Resistant
NMG22	Inner Mongolia	O91	H10	-	JAEOND000000000	Resistant	Susceptible	Resistant	Resistant	Susceptible	Susceptible	Susceptible	Resistant	Susceptible	Resistant	Susceptible	Susceptible	Resistant
NMG24	Inner Mongolia	O75	H21	101	JAEONE000000000	Resistant	Susceptible	Resistant	Resistant	Susceptible	Susceptible	Susceptible	Resistant	Resistant	Susceptible	Susceptible	Resistant	Resistant
NMG25	Inner Mongolia	O23	H16	453	JAEONF000000000	Resistant	Susceptible	Resistant	Resistant	Resistant	Susceptible	Susceptible	Resistant	Resistant	Resistant	Susceptible	Resistant	Resistant
NMG29	Inner Mongolia	O8	H21	1725	JAEONG000000000	Resistant	Susceptible	Resistant	Resistant	Resistant	Susceptible	Susceptible	Resistant	Resistant	Susceptible	Susceptible	Resistant	Resistant
NMG3	Inner Mongolia	O136	H40	-	JAEONH000000000	Resistant	Susceptible	Resistant	Resistant	Susceptible	Susceptible	Susceptible	Susceptible	Resistant	Resistant	Susceptible	Resistant	Resistant
NMG32	Inner Mongolia	-	-	-	JAEONI000000000	Resistant	Susceptible	Resistant	Resistant	Resistant	Resistant	Susceptible	Resistant	Resistant	Resistant	Susceptible	Resistant	Resistant
NMG39	Inner Mongolia	O10	H5	5945	JAEONJ000000000	Resistant	Susceptible	Resistant	Resistant	Resistant	Susceptible	Susceptible	Resistant	Resistant	Resistant	Susceptible	Susceptible	Resistant
NMG42	Inner Mongolia	O101	H10	744	JAEONK000000000	Resistant	Susceptible	Resistant	Resistant	Resistant	Resistant	Susceptible	Resistant	Resistant	Resistant	Susceptible	Resistant	Resistant
NMG46	Inner Mongolia	O9a	H4	3014	JAEONL000000000	Resistant	Susceptible	Resistant	Resistant	Resistant	Resistant	Susceptible	Resistant	Resistant	Resistant	Susceptible	Resistant	Resistant
NMG47	Inner Mongolia	O101	H10	617	JAEONM000000000	Resistant	Susceptible	Resistant	Resistant	Resistant	Susceptible	Susceptible	Resistant	Resistant	Resistant	Susceptible	Resistant	Resistant
NMG48	Inner Mongolia	O60	H5	206	JAEONN000000000	Resistant	Susceptible	Resistant	Resistant	Resistant	Resistant	Susceptible	Resistant	Resistant	Resistant	Susceptible	Resistant	Resistant
NMG49	Inner Mongolia	O101	H10	617	JAEONO000000000	Resistant	Susceptible	Resistant	Resistant	Resistant	Resistant	Susceptible	Resistant	Resistant	Resistant	Susceptible	Resistant	Resistant
NMG5	Inner Mongolia	O136	H40	-	JAEONP000000000	Resistant	Susceptible	Resistant	Resistant	Resistant	Susceptible	Susceptible	Resistant	Resistant	Susceptible	Susceptible	Resistant	Resistant
NMG50	Inner Mongolia	O101	H10	617	JAEONQ000000000	Resistant	Susceptible	Resistant	Resistant	Resistant	Resistant	Susceptible	Resistant	Resistant	Resistant	Susceptible	Resistant	Resistant
NMG6	Inner Mongolia	O101	H10	744	JAEONR000000000	Resistant	Susceptible	Resistant	Resistant	Resistant	Resistant	Susceptible	Resistant	Resistant	Resistant	Susceptible	Resistant	Resistant
NMG7	Inner Mongolia	O149	H10	410	JAEONS000000000	Resistant	Susceptible	Resistant	Resistant	Resistant	Susceptible	Susceptible	Susceptible	Resistant	Susceptible	Susceptible	Susceptible	Resistant
NMG8	Inner Mongolia	O136	H40	-	JAEONT000000000	Resistant	Susceptible	Resistant	Resistant	Resistant	Susceptible	Susceptible	Resistant	Resistant	Susceptible	Susceptible	Resistant	Resistant
NMG9	Inner Mongolia	O136	H40	-	JAEONU000000000	Resistant	Susceptible	Resistant	Resistant	Susceptible	Susceptible	Susceptible	Susceptible	Resistant	Resistant	Susceptible	Resistant	Resistant
NX2	Ningxia	O98	H26	1114	JAEONV000000000	Susceptible	Susceptible	Resistant	Resistant	Susceptible	Resistant	Susceptible	Susceptible	Susceptible	Susceptible	Susceptible	Resistant	Susceptible
NX28	Ningxia	-	H21	189	JAEONW000000000	Resistant	Susceptible	Resistant	Resistant	Susceptible	Resistant	Susceptible	Resistant	Resistant	Susceptible	Resistant	Resistant	Resistant
QH1	Qinghai	-	H51	5229	JAEONX000000000	Resistant	Susceptible	Resistant	Resistant	Susceptible	Resistant	Susceptible	Resistant	Resistant	Susceptible	Susceptible	Resistant	Resistant
QH10	Qinghai	O8	H45	542	JAEONY000000000	Resistant	Susceptible	Resistant	Resistant	Susceptible	Susceptible	Susceptible	Resistant	Resistant	Susceptible	Susceptible	Resistant	Resistant
QH12	Qinghai	O9a	H4	2608	JAEONZ000000000	Resistant	Susceptible	Resistant	Resistant	Susceptible	Resistant	Susceptible	Resistant	Resistant	Susceptible	Susceptible	Resistant	Resistant
QH13	Qinghai	O88	H31	4014	JAEOOA000000000	Resistant	Susceptible	Resistant	Resistant	Susceptible	Susceptible	Susceptible	Resistant	Resistant	Susceptible	Susceptible	Resistant	Resistant
QH17	Qinghai	-	H51	5229	JAEOOB000000000	Resistant	Susceptible	Resistant	Resistant	Susceptible	Susceptible	Susceptible	Resistant	Resistant	Susceptible	Susceptible	Resistant	Resistant
QH18	Qinghai	O151	H21	101	JAEOOC000000000	Resistant	Susceptible	Resistant	Resistant	Susceptible	Susceptible	Susceptible	Resistant	Resistant	Susceptible	Susceptible	Resistant	Resistant
QH2	Qinghai	O82	H8	101	JAEOOD000000000	Resistant	Susceptible	Resistant	Resistant	Susceptible	Resistant	Susceptible	Resistant	Resistant	Susceptible	Susceptible	Resistant	Resistant
QH3	Qinghai	O23	H16	453	JAEOOE000000000	Resistant	Susceptible	Resistant	Resistant	Susceptible	Susceptible	Susceptible	Resistant	Resistant	Susceptible	Susceptible	Resistant	Resistant
QH4	Qinghai	O9a	H4	2608	JAEOOF000000000	Resistant	Susceptible	Resistant	Resistant	Susceptible	Resistant	Susceptible	Resistant	Resistant	Susceptible	Susceptible	Resistant	Resistant
QH5	Qinghai	O9a	H4	2608	JAEOOG000000000	Resistant	Susceptible	Resistant	Resistant	Susceptible	Resistant	Susceptible	Resistant	Resistant	Susceptible	Susceptible	Resistant	Resistant
QH6	Qinghai	O8	H45	542	JAEOOH000000000	Resistant	Susceptible	Resistant	Resistant	Resistant	Susceptible	Susceptible	Resistant	Resistant	Susceptible	Susceptible	Resistant	Resistant
QH7	Qinghai	O82	H8	101	JAEOOI000000000	Resistant	Susceptible	Resistant	Resistant	Susceptible	Resistant	Susceptible	Resistant	Resistant	Susceptible	Susceptible	Resistant	Resistant
QH8	Qinghai	O8	H45	542	JAEOOJ000000000	Resistant	Susceptible	Resistant	Resistant	Susceptible	Resistant	Susceptible	Resistant	Resistant	Susceptible	Susceptible	Resistant	Resistant
QH9	Qinghai	O8	H45	542	JAEOOK000000000	Resistant	Susceptible	Resistant	Resistant	Resistant	Resistant	Susceptible	Resistant	Resistant	Susceptible	Susceptible	Resistant	Resistant
S103	Henan	-	H34	5229	JAEOOL000000000	Resistant	Resistant	Resistant	Resistant	Susceptible	Resistant	Susceptible	Resistant	Resistant	Resistant	Susceptible	Resistant	Resistant
S104	Henan	O15	H18	69	JAEOOM000000000	Resistant	Resistant	Resistant	Resistant	Resistant	Resistant	Susceptible	Resistant	Resistant	Susceptible	Susceptible	Resistant	Resistant
S147	Henan	-	H9	-	JAEOON000000000	Susceptible	Susceptible	Resistant	Resistant	Resistant	Resistant	Susceptible	Resistant	Resistant	Susceptible	Susceptible	Resistant	Resistant
S158	Henan	O8	H45	542	JAEOOO000000000	Susceptible	Susceptible	Resistant	Resistant	Resistant	Resistant	Susceptible	Resistant	Susceptible	Susceptible	Susceptible	Resistant	Resistant
S180	Henan	O21	H51	5229	JAEOOP000000000	Susceptible	Resistant	Resistant	Resistant	Susceptible	Resistant	Susceptible	Resistant	Resistant	Susceptible	Susceptible	Resistant	Resistant
S181	Henan	-	H20	-	JAEOOQ000000000	Resistant	Resistant	Resistant	Resistant	Susceptible	Resistant	Susceptible	Resistant	Resistant	Susceptible	Resistant	Resistant	Resistant
S182	Henan	-	H11	48	JAEOOR000000000	Susceptible	Resistant	Resistant	Resistant	Susceptible	Resistant	Susceptible	Resistant	Resistant	Susceptible	Susceptible	Resistant	Resistant
S191	Henan	O120	H32	7050	JAEOOS000000000	Resistant	Susceptible	Resistant	Susceptible	Susceptible	Resistant	Resistant	Resistant	Resistant	Susceptible	Resistant	Resistant	Resistant
S192	Henan	O154	H19	156	JAEOOT000000000	Resistant	Susceptible	Resistant	Susceptible	Susceptible	Resistant	Resistant	Resistant	Resistant	Susceptible	Susceptible	Resistant	Resistant
S193	Henan	O1	H19	8318	JAEOOU000000000	Resistant	Susceptible	Resistant	Resistant	Resistant	Resistant	Susceptible	Resistant	Resistant	Susceptible	Susceptible	Resistant	Resistant
S194	Henan	O110	H5	206	JAEOOV000000000	Resistant	Susceptible	Resistant	Resistant	Susceptible	Resistant	Resistant	Resistant	Resistant	Resistant	Resistant	Resistant	Resistant
S195	Henan	O16	H32	1286	JAEOOW000000000	Resistant	Susceptible	Resistant	Resistant	Resistant	Resistant	Resistant	Resistant	Resistant	Susceptible	Resistant	Resistant	Resistant
S196	Henan	O101	H9	744	JAEOOX000000000	Resistant	Susceptible	Resistant	Resistant	Susceptible	Resistant	Susceptible	Resistant	Resistant	Susceptible	Susceptible	Resistant	Resistant
S198	Henan	O154	H19	156	JAEOOY000000000	Resistant	Susceptible	Resistant	Susceptible	Susceptible	Resistant	Resistant	Resistant	Resistant	Susceptible	Susceptible	Resistant	Resistant
S199	Henan	O184	H11	29	JAEOOZ000000000	Resistant	Susceptible	Resistant	Resistant	Resistant	Resistant	Resistant	Susceptible	Resistant	Susceptible	Susceptible	Resistant	Resistant
S200	Henan	-	H11	48	JAEOPA000000000	Susceptible	Resistant	Resistant	Resistant	Susceptible	Resistant	Susceptible	Resistant	Resistant	Susceptible	Susceptible	Resistant	Resistant
S201	Henan	O66	H25	2325	JAEOPB000000000	Resistant	Susceptible	Resistant	Resistant	Resistant	Susceptible	Susceptible	Resistant	Resistant	Susceptible	Susceptible	Resistant	Resistant
S203	Henan	O181	H11	48	JAEOPC000000000	Susceptible	Resistant	Resistant	Resistant	Susceptible	Resistant	Susceptible	Resistant	Resistant	Susceptible	Susceptible	Resistant	Resistant
S204	Henan	O149	H46	710	JAEOPD000000000	Resistant	Susceptible	Resistant	Resistant	Resistant	Resistant	Susceptible	Resistant	Resistant	Susceptible	Susceptible	Resistant	Resistant
S205	Henan	O115	H51	641	JAEOPE000000000	Resistant	Susceptible	Resistant	Resistant	Susceptible	Resistant	Susceptible	Resistant	Resistant	Susceptible	Susceptible	Resistant	Resistant
S206	Henan	O18ab	H32	10	JAEOPF000000000	Resistant	Susceptible	Resistant	Resistant	Resistant	Resistant	Resistant	Susceptible	Resistant	Susceptible	Susceptible	Resistant	Resistant
S208	Henan	O154	H19	156	JAEOPG000000000	Resistant	Susceptible	Resistant	Susceptible	Susceptible	Resistant	Resistant	Resistant	Resistant	Susceptible	Susceptible	Resistant	Resistant
S210	Henan	-	H11	48	JAEOPH000000000	Susceptible	Resistant	Resistant	Resistant	Susceptible	Resistant	Susceptible	Resistant	Resistant	Susceptible	Susceptible	Resistant	Resistant
S211	Henan	O19	H19	871	JAEOPI000000000	Resistant	Susceptible	Resistant	Resistant	Susceptible	Resistant	Susceptible	Resistant	Resistant	Susceptible	Susceptible	Resistant	Resistant
S212	Henan	O90	H51	10	JAEOPJ000000000	Resistant	Susceptible	Resistant	Resistant	Resistant	Resistant	Resistant	Resistant	Resistant	Susceptible	Susceptible	Resistant	Resistant
S47	Henan	O33	H26	6910	JAEOPK000000000	Resistant	Susceptible	Resistant	Resistant	Resistant	Resistant	Susceptible	Resistant	Resistant	Resistant	Susceptible	Resistant	Resistant
S49	Henan	O16	H32	1286	JAEOPL000000000	Resistant	Susceptible	Resistant	Resistant	Resistant	Resistant	Susceptible	Susceptible	Resistant	Susceptible	Susceptible	Resistant	Resistant
S51	Henan	O1	H19	8318	JAEOPM000000000	Resistant	Susceptible	Resistant	Resistant	Resistant	Resistant	Susceptible	Resistant	Resistant	Resistant	Susceptible	Resistant	Resistant
S52	Henan	O102	H6	-	JAEOPN000000000	Resistant	Susceptible	Resistant	Resistant	Susceptible	Resistant	Susceptible	Resistant	Resistant	Resistant	Susceptible	Resistant	Resistant
S56	Henan	O170	H5	48	JAEOPO000000000	Resistant	Susceptible	Resistant	Resistant	Susceptible	Resistant	Susceptible	Resistant	Resistant	Susceptible	Susceptible	Resistant	Resistant
S57	Henan	O12	H11	48	JAEOPP000000000	Susceptible	Resistant	Resistant	Resistant	Susceptible	Resistant	Susceptible	Resistant	Resistant	Susceptible	Susceptible	Resistant	Resistant
S61	Henan	O149	H11	-	JAEOPQ000000000	Resistant	Resistant	Resistant	Resistant	Resistant	Resistant	Susceptible	Resistant	Resistant	Susceptible	Susceptible	Resistant	Resistant
S67	Henan	O5	H32	10	JAEOPR000000000	Resistant	Susceptible	Resistant	Resistant	Susceptible	Resistant	Susceptible	Resistant	Resistant	Susceptible	Susceptible	Resistant	Resistant
S70	Henan	O38	H26	-	JAEOPS000000000	Resistant	Susceptible	Resistant	Resistant	Susceptible	Resistant	Susceptible	Resistant	Resistant	Susceptible	Susceptible	Resistant	Resistant
S72	Henan	O1	H19	8318	JAEOPT000000000	Resistant	Susceptible	Resistant	Resistant	Resistant	Resistant	Susceptible	Resistant	Resistant	Resistant	Susceptible	Resistant	Resistant
S73	Henan	O29	H10	711	JAEOPU000000000	Susceptible	Susceptible	Resistant	Resistant	Susceptible	Resistant	Susceptible	Resistant	Resistant	Susceptible	Susceptible	Resistant	Resistant
S75	Henan	O101	H10	744	JAEOPV000000000	Resistant	Susceptible	Resistant	Resistant	Resistant	Resistant	Susceptible	Resistant	Resistant	Susceptible	Susceptible	Resistant	Resistant
S77	Henan	O7	H23	5171	JAEOPW000000000	Susceptible	Susceptible	Resistant	Resistant	Susceptible	Susceptible	Susceptible	Susceptible	Resistant	Susceptible	Susceptible	Resistant	Resistant
S78	Henan	O1	H19	8318	JAEOPX000000000	Resistant	Susceptible	Resistant	Resistant	Resistant	Resistant	Susceptible	Resistant	Resistant	Resistant	Susceptible	Resistant	Resistant
S79	Henan	O149	H11	-	JAEOPY000000000	Resistant	Resistant	Resistant	Resistant	Resistant	Resistant	Susceptible	Resistant	Resistant	Susceptible	Susceptible	Resistant	Resistant
S82	Henan	O60	H5	206	JAEOPZ000000000	Resistant	Susceptible	Resistant	Resistant	Resistant	Resistant	Susceptible	Resistant	Resistant	Resistant	Susceptible	Resistant	Resistant
S87	Henan	O87	H7	4578	JAEOQA000000000	Susceptible	Susceptible	Resistant	Resistant	Resistant	Susceptible	Susceptible	Resistant	Resistant	Susceptible	Susceptible	Resistant	Resistant
S88	Henan	O87	H7	4578	JAEOQB000000000	Susceptible	Susceptible	Resistant	Resistant	Resistant	Susceptible	Susceptible	Resistant	Resistant	Susceptible	Susceptible	Resistant	Resistant
S89	Henan	O23	H16	453	JAEOQC000000000	Resistant	Resistant	Resistant	Resistant	Resistant	Resistant	Susceptible	Resistant	Resistant	Susceptible	Susceptible	Resistant	Resistant
S91	Henan	O109	H45	542	JAEOQD000000000	Resistant	Resistant	Resistant	Resistant	Resistant	Resistant	Susceptible	Resistant	Resistant	Susceptible	Susceptible	Resistant	Resistant
S95	Henan	O23	H16	453	JAEOQE000000000	Resistant	Resistant	Resistant	Resistant	Resistant	Resistant	Susceptible	Resistant	Resistant	Susceptible	Susceptible	Resistant	Resistant
S98	Henan	O87	H7	4578	JAEOQF000000000	Susceptible	Susceptible	Resistant	Resistant	Resistant	Susceptible	Susceptible	Resistant	Resistant	Susceptible	Susceptible	Resistant	Resistant
S99	Henan	-	H14	1081	JAEOQG000000000	Resistant	Resistant	Resistant	Resistant	Susceptible	Resistant	Susceptible	Resistant	Resistant	Resistant	Susceptible	Resistant	Resistant
SAX11	Shaanxi	O9	H37	3997	JAEOQH000000000	Susceptible	Susceptible	Resistant	Resistant	Susceptible	Susceptible	Susceptible	Resistant	Resistant	Susceptible	Resistant	Resistant	Resistant
SAX15	Shaanxi	O154	H19	156	JAEOQI000000000	Resistant	Susceptible	Resistant	Resistant	Resistant	Resistant	Susceptible	Resistant	Resistant	Susceptible	Susceptible	Resistant	Resistant
SAX16	Shaanxi	O101	H9	744	JAEOQJ000000000	Resistant	Susceptible	Resistant	Resistant	Susceptible	Susceptible	Susceptible	Resistant	Resistant	Resistant	Susceptible	Resistant	Resistant
SAX2	Shaanxi	O15	H40	1788	JAEOQK000000000	Resistant	Susceptible	Resistant	Resistant	Susceptible	Resistant	Susceptible	Resistant	Resistant	Resistant	Resistant	Resistant	Resistant
SAX21	Shaanxi	O9a	H30	-	JAEOQL000000000	Susceptible	Susceptible	Resistant	Resistant	Resistant	Susceptible	Susceptible	Resistant	Resistant	Susceptible	Susceptible	Resistant	Resistant
SAX22	Shaanxi	O101	H9	617	JAEOQM000000000	Resistant	Susceptible	Resistant	Resistant	Susceptible	Susceptible	Susceptible	Resistant	Resistant	Susceptible	Resistant	Resistant	Resistant
SAX32	Shaanxi	O175	H16	603	JAEOQN000000000	Resistant	Susceptible	Resistant	Resistant	Resistant	Susceptible	Susceptible	Resistant	Resistant	Susceptible	Susceptible	Resistant	Resistant
SAX35	Shaanxi	O167	H34	1266	JAEOQO000000000	Resistant	Susceptible	Resistant	Resistant	Resistant	Susceptible	Susceptible	Resistant	Resistant	Susceptible	Resistant	Resistant	Resistant
SAX4	Shaanxi	O101	H10	744	JAEOQP000000000	Resistant	Susceptible	Resistant	Resistant	Resistant	Resistant	Susceptible	Resistant	Resistant	Resistant	Resistant	Resistant	Resistant
SAX40	Shaanxi	O7	H18	3052	JAEOQQ000000000	Susceptible	Susceptible	Resistant	Resistant	Resistant	Susceptible	Susceptible	Susceptible	Susceptible	Susceptible	Susceptible	Susceptible	Resistant
SAX6	Shaanxi	O60	H5	206	JAEOQR000000000	Resistant	Susceptible	Resistant	Resistant	Susceptible	Susceptible	Susceptible	Resistant	Resistant	Susceptible	Susceptible	Resistant	Resistant
SC1	Sichuan	O81	H23	2509	JAENBN000000000	Resistant	Susceptible	Resistant	Resistant	Resistant	Susceptible	Susceptible	Resistant	Resistant	Susceptible	Susceptible	Resistant	Resistant
SC10	Sichuan	O101	H9	744	JAENBM000000000	Susceptible	Susceptible	Resistant	Resistant	Resistant	Susceptible	Susceptible	Resistant	Resistant	Resistant	Susceptible	Resistant	Resistant
SC3	Sichuan	O101	H9	744	JAENBL000000000	Susceptible	Susceptible	Resistant	Resistant	Resistant	Susceptible	Susceptible	Resistant	Resistant	Resistant	Susceptible	Resistant	Resistant
SC4	Sichuan	O9a	H9	10	JAENBK000000000	Resistant	Susceptible	Resistant	Resistant	Susceptible	Resistant	Susceptible	Resistant	Resistant	Susceptible	Susceptible	Resistant	Resistant
SD1	Shandong	O170	H5	-	JAENBJ000000000	Resistant	Susceptible	Resistant	Resistant	Susceptible	Resistant	Resistant	Resistant	Resistant	Resistant	Susceptible	Resistant	Resistant
SD10	Shandong	O10	H21	101	JAENBI000000000	Resistant	Susceptible	Resistant	Resistant	Resistant	Susceptible	Susceptible	Resistant	Resistant	Susceptible	Susceptible	Resistant	Resistant
SD11	Shandong	O101	H9	617	JAENBH000000000	Resistant	Susceptible	Resistant	Resistant	Susceptible	Susceptible	Susceptible	Resistant	Resistant	Susceptible	Susceptible	Resistant	Resistant
SD12	Shandong	O76	H32	2935	JAENBG000000000	Resistant	Susceptible	Resistant	Resistant	Resistant	Susceptible	Resistant	Resistant	Resistant	Resistant	Susceptible	Resistant	Resistant
SD15	Shandong	O18ac	H45	224	JAENBF000000000	Resistant	Susceptible	Resistant	Resistant	Resistant	Susceptible	Susceptible	Resistant	Resistant	Susceptible	Susceptible	Resistant	Resistant
SD16	Shandong	O70	H10	641	JAENBE000000000	Susceptible	Resistant	Resistant	Resistant	Susceptible	Resistant	Susceptible	Resistant	Resistant	Susceptible	Susceptible	Resistant	Resistant
SD2	Shandong	O76	H51	5229	JAENBD000000000	Susceptible	Susceptible	Resistant	Resistant	Resistant	Susceptible	Susceptible	Resistant	Resistant	Susceptible	Susceptible	Resistant	Resistant
SD21	Shandong	O153	H25	1684	JAENBC000000000	Susceptible	Susceptible	Resistant	Resistant	Susceptible	Susceptible	Susceptible	Resistant	Resistant	Susceptible	Susceptible	Resistant	Resistant
SD23	Shandong	-	H11	48	JAENBB000000000	Resistant	Resistant	Resistant	Resistant	Susceptible	Resistant	Susceptible	Resistant	Resistant	Susceptible	Susceptible	Resistant	Resistant
SD26	Shandong	-	H11	48	JAENBA000000000	Susceptible	Resistant	Resistant	Resistant	Susceptible	Resistant	Susceptible	Susceptible	Susceptible	Susceptible	Susceptible	Resistant	Resistant
SD28	Shandong	O64	H19	-	JAENAZ000000000	Resistant	Susceptible	Resistant	Resistant	Resistant	Resistant	Susceptible	Resistant	Resistant	Resistant	Susceptible	Resistant	Resistant
SD30	Shandong	O33	H21	101	JAENAY000000000	Resistant	Susceptible	Resistant	Resistant	Resistant	Susceptible	Susceptible	Resistant	Resistant	Resistant	Susceptible	Resistant	Resistant
SD35	Shandong	O33	H21	101	JAENAX000000000	Resistant	Susceptible	Resistant	Resistant	Resistant	Susceptible	Susceptible	Resistant	Resistant	Resistant	Susceptible	Resistant	Resistant
SD36	Shandong	O33	H21	101	JAENAW000000000	Resistant	Susceptible	Resistant	Resistant	Resistant	Susceptible	Susceptible	Resistant	Resistant	Resistant	Susceptible	Resistant	Resistant
SD37	Shandong	O29	H31	101	JAENAV000000000	Resistant	Susceptible	Resistant	Resistant	Susceptible	Resistant	Susceptible	Resistant	Resistant	Susceptible	Susceptible	Resistant	Resistant
SD38	Shandong	O33	H21	101	JAENAU000000000	Resistant	Susceptible	Resistant	Resistant	Resistant	Susceptible	Susceptible	Resistant	Resistant	Resistant	Susceptible	Resistant	Resistant
SD40	Shandong	O81	H27	3339	JAENAT000000000	Resistant	Susceptible	Resistant	Resistant	Susceptible	Susceptible	Susceptible	Resistant	Resistant	Susceptible	Resistant	Resistant	Resistant
SD5	Shandong	-	H12	-	JAENHE000000000	Susceptible	Susceptible	Susceptible	Susceptible	Susceptible	Susceptible	Resistant	Resistant	Resistant	Susceptible	Resistant	Resistant	Resistant
SD58	Shandong	O73	H19	846	JAENAS000000000	Susceptible	Susceptible	Resistant	Resistant	Susceptible	Susceptible	Susceptible	Resistant	Resistant	Susceptible	Susceptible	Resistant	Resistant
SD7	Shandong	-	H45	6831	JAENAR000000000	Resistant	Susceptible	Resistant	Resistant	Resistant	Susceptible	Susceptible	Resistant	Resistant	Resistant	Resistant	Resistant	Resistant
SH22	Shanghai	O136	H5	1684	JAENAQ000000000	Resistant	Susceptible	Susceptible	Resistant	Susceptible	Susceptible	Susceptible	Resistant	Resistant	Susceptible	Susceptible	Resistant	Resistant
SH30	Shanghai	O88	H31	101	JAENAP000000000	Susceptible	Susceptible	Resistant	Resistant	Susceptible	Resistant	Susceptible	Susceptible	Resistant	Susceptible	Susceptible	Resistant	Resistant
SH36	Shanghai	O9a	H25	58	JAENAO000000000	Susceptible	Susceptible	Resistant	Resistant	Resistant	Susceptible	Susceptible	Resistant	Resistant	Susceptible	Susceptible	Susceptible	Resistant
SH40	Shanghai	O155	H45	542	JAENAN000000000	Susceptible	Susceptible	Resistant	Resistant	Susceptible	Susceptible	Susceptible	Susceptible	Resistant	Susceptible	Susceptible	Resistant	Resistant
SH41	Shanghai	-	H32	10	JAENAM000000000	Susceptible	Susceptible	Susceptible	Resistant	Susceptible	Susceptible	Susceptible	Resistant	Resistant	Susceptible	Susceptible	Susceptible	Resistant
SH43	Shanghai	O9a	H25	58	JAENAL000000000	Susceptible	Susceptible	Resistant	Resistant	Resistant	Susceptible	Susceptible	Resistant	Resistant	Susceptible	Susceptible	Susceptible	Resistant
SH44	Shanghai	O155	H45	542	JAENAK000000000	Susceptible	Susceptible	Resistant	Resistant	Susceptible	Susceptible	Susceptible	Resistant	Resistant	Susceptible	Susceptible	Resistant	Resistant
SH46	Shanghai	O26	H32	10	JAENAJ000000000	Resistant	Susceptible	Resistant	Resistant	Susceptible	Resistant	Susceptible	Resistant	Resistant	Susceptible	Susceptible	Resistant	Resistant
SH47	Shanghai	O128ac	H49	7197	JAENAI000000000	Resistant	Susceptible	Resistant	Resistant	Susceptible	Resistant	Susceptible	Resistant	Resistant	Susceptible	Susceptible	Resistant	Resistant
SH48	Shanghai	O160	H30	-	JAENAH000000000	Susceptible	Susceptible	Resistant	Resistant	Susceptible	Susceptible	Susceptible	Resistant	Resistant	Susceptible	Susceptible	Susceptible	Resistant
SH50	Shanghai	O26	H32	10	JAENAG000000000	Resistant	Susceptible	Resistant	Resistant	Susceptible	Resistant	Susceptible	Resistant	Resistant	Susceptible	Susceptible	Resistant	Resistant
SH51	Shanghai	O54	H5	2913	JAENAF000000000	Resistant	Susceptible	Resistant	Resistant	Resistant	Resistant	Susceptible	Resistant	Resistant	Resistant	Susceptible	Resistant	Resistant
SH52	Shanghai	O11	H25	457	JAENAE000000000	Resistant	Susceptible	Resistant	Resistant	Resistant	Resistant	Susceptible	Resistant	Resistant	Resistant	Susceptible	Resistant	Resistant
SH53	Shanghai	O128ac	H49	7197	JAENAD000000000	Resistant	Susceptible	Resistant	Resistant	Susceptible	Resistant	Susceptible	Resistant	Resistant	Susceptible	Susceptible	Resistant	Resistant
SH55	Shanghai	O128ac	H49	7197	JAENAC000000000	Resistant	Susceptible	Resistant	Resistant	Susceptible	Resistant	Susceptible	Resistant	Resistant	Susceptible	Susceptible	Resistant	Resistant
SH56	Shanghai	O11	H25	457	JAENAB000000000	Resistant	Susceptible	Resistant	Resistant	Resistant	Resistant	Susceptible	Resistant	Resistant	Resistant	Susceptible	Resistant	Resistant
SH57	Shanghai	O128ac	H49	7197	JAENAA000000000	Resistant	Susceptible	Resistant	Resistant	Susceptible	Resistant	Susceptible	Resistant	Resistant	Resistant	Susceptible	Resistant	Resistant
SH59	Shanghai	O128ac	H49	7197	JAEMZZ000000000	Resistant	Susceptible	Resistant	Resistant	Susceptible	Resistant	Susceptible	Resistant	Resistant	Susceptible	Susceptible	Resistant	Resistant
SH60	Shanghai	O160	H30	-	JAEMZY000000000	Susceptible	Susceptible	Resistant	Resistant	Susceptible	Susceptible	Susceptible	Resistant	Resistant	Susceptible	Susceptible	Susceptible	Resistant
SH63	Shanghai	O45	H10	641	JAEMZX000000000	Resistant	Susceptible	Susceptible	Resistant	Susceptible	Susceptible	Susceptible	Susceptible	Resistant	Susceptible	Susceptible	Susceptible	Resistant
SH68	Shanghai	O88	H31	4014	JAEMZW000000000	Susceptible	Susceptible	Resistant	Resistant	Susceptible	Susceptible	Susceptible	Resistant	Resistant	Susceptible	Susceptible	Resistant	Resistant
SH7	Shanghai	O9a	H25	58	JAEMZV000000000	Susceptible	Susceptible	Resistant	Resistant	Resistant	Susceptible	Susceptible	Resistant	Resistant	Susceptible	Susceptible	Susceptible	Resistant
SH71	Shanghai	O155	H32	-	JAEMZU000000000	Susceptible	Susceptible	Susceptible	Resistant	Susceptible	Susceptible	Susceptible	Resistant	Resistant	Susceptible	Susceptible	Susceptible	Resistant
SH77	Shanghai	O88	H31	4014	JAEMZT000000000	Susceptible	Susceptible	Resistant	Resistant	Susceptible	Susceptible	Susceptible	Resistant	Resistant	Susceptible	Susceptible	Resistant	Resistant
SH79	Shanghai	O88	H31	4014	JAEMZS000000000	Susceptible	Susceptible	Resistant	Resistant	Susceptible	Susceptible	Susceptible	Resistant	Resistant	Susceptible	Susceptible	Resistant	Resistant
SH90	Shanghai	-	H48	1121	JAEMZR000000000	Susceptible	Susceptible	Susceptible	Resistant	Susceptible	Susceptible	Susceptible	Resistant	Resistant	Susceptible	Susceptible	Resistant	Resistant
SHB15	Hubei	-	H30	361	JAEMZQ000000000	Resistant	Susceptible	Resistant	Resistant	Resistant	Resistant	Resistant	Resistant	Resistant	Resistant	Susceptible	Resistant	Resistant
SHB6	Hubei	O100	H32	10	JAEMZP000000000	Resistant	Susceptible	Susceptible	Susceptible	Susceptible	Susceptible	Susceptible	Resistant	Resistant	Susceptible	Susceptible	Resistant	Resistant
SX52	Shanxi	O70	H10	641	JAEMZO000000000	Susceptible	Susceptible	Resistant	Resistant	Susceptible	Resistant	Susceptible	Resistant	Resistant	Susceptible	Susceptible	Resistant	Resistant
SX54	Shanxi	-	H10	1684	JAEMZN000000000	Susceptible	Susceptible	Resistant	Resistant	Resistant	Resistant	Susceptible	Susceptible	Resistant	Susceptible	Susceptible	Resistant	Resistant
TJ	Tianjin	O101	H4	10	JAEMZM000000000	Resistant	Resistant	Resistant	Resistant	Susceptible	Resistant	Susceptible	Resistant	Resistant	Susceptible	Susceptible	Resistant	Resistant
TJ1	Tianjin	O23	H45	772	JAEMZL000000000	Susceptible	Susceptible	Resistant	Resistant	Susceptible	Resistant	Susceptible	Resistant	Resistant	Susceptible	Susceptible	Resistant	Resistant
TJ10	Tianjin	O23	H45	772	JAEMZK000000000	Susceptible	Susceptible	Resistant	Resistant	Susceptible	Resistant	Susceptible	Resistant	Resistant	Susceptible	Susceptible	Resistant	Resistant
TJ12	Tianjin	O23	H45	772	JAEMZJ000000000	Susceptible	Susceptible	Resistant	Resistant	Susceptible	Resistant	Susceptible	Resistant	Resistant	Susceptible	Susceptible	Resistant	Resistant
TJ15	Tianjin	O23	H45	772	JAEMZI000000000	Susceptible	Susceptible	Resistant	Resistant	Susceptible	Resistant	Susceptible	Resistant	Resistant	Susceptible	Susceptible	Resistant	Resistant
TJ17	Tianjin	O23	H45	772	JAEMZH000000000	Susceptible	Susceptible	Resistant	Resistant	Susceptible	Resistant	Susceptible	Resistant	Resistant	Susceptible	Susceptible	Resistant	Resistant
TJ3	Tianjin	O23	H45	772	JAEMZG000000000	Susceptible	Susceptible	Resistant	Resistant	Susceptible	Resistant	Susceptible	Resistant	Resistant	Susceptible	Susceptible	Resistant	Resistant
TJ5	Tianjin	O23	H45	772	JAEMZF000000000	Susceptible	Susceptible	Resistant	Resistant	Susceptible	Resistant	Susceptible	Resistant	Resistant	Susceptible	Susceptible	Resistant	Resistant
TJ50	Tianjin	O163	H7	1148	JAEMZE000000000	Susceptible	Susceptible	Resistant	Resistant	Resistant	Susceptible	Susceptible	Resistant	Susceptible	Resistant	Susceptible	Resistant	Resistant
TJ8	Tianjin	O23	H45	772	JAEMZD000000000	Susceptible	Susceptible	Resistant	Resistant	Susceptible	Resistant	Susceptible	Resistant	Resistant	Susceptible	Susceptible	Resistant	Resistant
XD1	Henan	O7	H23	5171	JAEMZC000000000	Resistant	Susceptible	Resistant	Resistant	Susceptible	Susceptible	Resistant	Resistant	Resistant	Resistant	Susceptible	Resistant	Resistant
XD100	Henan	O99	H38	695	JAENHD000000000	Resistant	Resistant	Resistant	Resistant	Susceptible	Resistant	Resistant	Susceptible	Resistant	Susceptible	Resistant	Resistant	Resistant
XD101	Henan	O17/O77	H18	-	JAEMZB000000000	Resistant	Resistant	Resistant	Resistant	Susceptible	Resistant	Susceptible	Resistant	Resistant	Susceptible	Susceptible	Resistant	Resistant
XD11	Henan	-	H37	746	JAENDQ000000000	Resistant	Resistant	Resistant	Resistant	Susceptible	Resistant	Susceptible	Resistant	Resistant	Susceptible	Susceptible	Resistant	Resistant
XD115	Henan	O120	H32	7050	JAENHC000000000	Resistant	Resistant	Resistant	Resistant	Susceptible	Resistant	Resistant	Resistant	Resistant	Susceptible	Susceptible	Resistant	Resistant
XD116	Henan	-	H20	6778	JAEMZA000000000	Susceptible	Susceptible	Resistant	Resistant	Susceptible	Resistant	Susceptible	Resistant	Resistant	Susceptible	Susceptible	Resistant	Resistant
XD12	Henan	O101	H9	617	JAENDP000000000	Resistant	Resistant	Resistant	Resistant	Susceptible	Resistant	Resistant	Resistant	Resistant	Resistant	Susceptible	Resistant	Resistant
XD171	Henan	O8	H45	542	JAEMYZ000000000	Susceptible	Susceptible	Resistant	Resistant	Resistant	Resistant	Susceptible	Resistant	Susceptible	Susceptible	Susceptible	Resistant	Resistant
XD2	Henan	O66	H45	101	JAEMYY000000000	Resistant	Susceptible	Resistant	Resistant	Susceptible	Resistant	Susceptible	Resistant	Resistant	Susceptible	Susceptible	Resistant	Resistant
XD20	Henan	O101	H9	617	JAENDO000000000	Resistant	Resistant	Resistant	Resistant	Susceptible	Resistant	Resistant	Resistant	Resistant	Resistant	Susceptible	Resistant	Resistant
XD23	Henan	O154	H16	165	JAEMYX000000000	Resistant	Resistant	Resistant	Resistant	Susceptible	Resistant	Susceptible	Resistant	Resistant	Susceptible	Susceptible	Resistant	Resistant
XD24	Henan	O101	H9	617	JAENDN000000000	Resistant	Resistant	Resistant	Resistant	Susceptible	Resistant	Resistant	Resistant	Resistant	Resistant	Susceptible	Resistant	Resistant
XD25	Henan	O8	H21	359	JAEMYW000000000	Resistant	Susceptible	Resistant	Resistant	Susceptible	Resistant	Susceptible	Resistant	Resistant	Susceptible	Susceptible	Resistant	Resistant
XD26	Henan	O8	H21	359	JAEMYV000000000	Resistant	Susceptible	Resistant	Resistant	Susceptible	Resistant	Susceptible	Resistant	Resistant	Susceptible	Susceptible	Resistant	Resistant
XD3	Henan	O101	H10	617	JAEMYU000000000	Resistant	Susceptible	Resistant	Resistant	Resistant	Resistant	Susceptible	Resistant	Resistant	Susceptible	Susceptible	Resistant	Resistant
XD33	Henan	-	H37	746	JAENDM000000000	Resistant	Resistant	Resistant	Resistant	Susceptible	Resistant	Resistant	Resistant	Resistant	Susceptible	Susceptible	Resistant	Resistant
XD34	Henan	O36	H51	5229	JAEMYT000000000	Resistant	Resistant	Resistant	Resistant	Susceptible	Resistant	Susceptible	Resistant	Resistant	Susceptible	Susceptible	Resistant	Resistant
XD35	Henan	-	H37	746	CP089142	Resistant	Resistant	Resistant	Resistant	Susceptible	Resistant	Resistant	Resistant	Resistant	Susceptible	Susceptible	Resistant	Resistant
XD36	Henan	O101	H37	746	JAENHB000000000	Resistant	Resistant	Resistant	Resistant	Susceptible	Resistant	Susceptible	Resistant	Resistant	Susceptible	Susceptible	Resistant	Resistant
XD37	Henan	-	H25	744	JAEMYS000000000	Resistant	Resistant	Resistant	Resistant	Resistant	Resistant	Susceptible	Resistant	Resistant	Susceptible	Susceptible	Resistant	Resistant
XD38	Henan	-	H14	2526	JAENHA000000000	Resistant	Resistant	Resistant	Resistant	Susceptible	Resistant	Susceptible	Resistant	Resistant	Susceptible	Susceptible	Resistant	Resistant
XD39	Henan	O36	H51	5229	JAEMYR000000000	Resistant	Resistant	Resistant	Resistant	Susceptible	Resistant	Susceptible	Resistant	Resistant	Susceptible	Susceptible	Resistant	Resistant
XD40	Henan	O36	H51	5229	JAEMYQ000000000	Resistant	Resistant	Resistant	Resistant	Susceptible	Resistant	Susceptible	Resistant	Resistant	Susceptible	Susceptible	Resistant	Resistant
XD86	Henan	O87	H7	4578	JAEMYP000000000	Susceptible	Susceptible	Resistant	Resistant	Resistant	Susceptible	Susceptible	Resistant	Resistant	Susceptible	Susceptible	Resistant	Resistant
XD97	Henan	-	H34	5229	JAENDL000000000	Resistant	Resistant	Resistant	Resistant	Susceptible	Resistant	Susceptible	Resistant	Resistant	Resistant	Susceptible	Resistant	Resistant
XJ12	Xinjiang	O8	H30	58	JAEMYO000000000	Resistant	Susceptible	Resistant	Resistant	Susceptible	Resistant	Susceptible	Resistant	Resistant	Resistant	Susceptible	Resistant	Resistant
XJ13	Xinjiang	O8	H30	58	JAEMYN000000000	Resistant	Susceptible	Resistant	Resistant	Susceptible	Resistant	Susceptible	Resistant	Resistant	Resistant	Susceptible	Resistant	Resistant
XJ15	Xinjiang	O69	H32	10	JAEMYM000000000	Susceptible	Susceptible	Resistant	Resistant	Susceptible	Susceptible	Susceptible	Resistant	Resistant	Susceptible	Susceptible	Resistant	Resistant
XJ17	Xinjiang	-	H11	88	JAEMYL000000000	Resistant	Susceptible	Resistant	Resistant	Resistant	Susceptible	Susceptible	Resistant	Resistant	Susceptible	Resistant	Resistant	Resistant
XJ26	Xinjiang	O100	H12	205	JAEMYK000000000	Resistant	Susceptible	Resistant	Resistant	Susceptible	Susceptible	Susceptible	Resistant	Resistant	Resistant	Susceptible	Resistant	Resistant
XJ32	Xinjiang	O101	H10	617	JAEMYJ000000000	Resistant	Susceptible	Resistant	Resistant	Susceptible	Resistant	Susceptible	Resistant	Resistant	Susceptible	Susceptible	Resistant	Resistant
XJ33	Xinjiang	O100	H12	205	JAEMYI000000000	Resistant	Susceptible	Resistant	Resistant	Susceptible	Resistant	Susceptible	Resistant	Resistant	Susceptible	Susceptible	Resistant	Resistant
XJ35	Xinjiang	O25	H19	4385	JAEMYH000000000	Resistant	Susceptible	Resistant	Resistant	Susceptible	Susceptible	Susceptible	Resistant	Resistant	Susceptible	Susceptible	Resistant	Susceptible
XJ36	Xinjiang	O100	H12	205	JAEMYG000000000	Resistant	Susceptible	Resistant	Resistant	Susceptible	Susceptible	Susceptible	Resistant	Resistant	Susceptible	Susceptible	Resistant	Resistant
XJ39	Xinjiang	O163	H7	1148	JAEMYF000000000	Resistant	Susceptible	Resistant	Resistant	Resistant	Susceptible	Susceptible	Resistant	Susceptible	Resistant	Susceptible	Resistant	Resistant
XJ4	Xinjiang	O8	H30	58	JAEMYE000000000	Resistant	Susceptible	Resistant	Resistant	Susceptible	Resistant	Susceptible	Resistant	Resistant	Resistant	Susceptible	Resistant	Resistant
XJ40	Xinjiang	O83	H42	648	JAEMYD000000000	Resistant	Susceptible	Resistant	Resistant	Susceptible	Resistant	Susceptible	Resistant	Resistant	Susceptible	Susceptible	Resistant	Resistant
XJ48	Xinjiang	O23	H16	-	JAEMYC000000000	Resistant	Susceptible	Resistant	Resistant	Susceptible	Susceptible	Susceptible	Resistant	Resistant	Susceptible	Susceptible	Resistant	Resistant
XJ49	Xinjiang	O9a	H4	-	JAEMYB000000000	Resistant	Susceptible	Resistant	Resistant	Susceptible	Susceptible	Susceptible	Resistant	Resistant	Resistant	Susceptible	Resistant	Resistant
XJ5	Xinjiang	O80	H12	4121	JAEMYA000000000	Resistant	Susceptible	Resistant	Resistant	Susceptible	Susceptible	Susceptible	Resistant	Resistant	Resistant	Susceptible	Resistant	Resistant
XJ50	Xinjiang	O163	H7	1148	JAEMXZ000000000	Susceptible	Susceptible	Resistant	Resistant	Resistant	Susceptible	Susceptible	Resistant	Susceptible	Resistant	Susceptible	Resistant	Resistant
XJ9	Xinjiang	O8	H30	58	JAEMXY000000000	Resistant	Susceptible	Resistant	Resistant	Susceptible	Resistant	Susceptible	Resistant	Resistant	Resistant	Susceptible	Resistant	Resistant
YN13	Yunan	O159	H4	10	JAEMXX000000000	Resistant	Susceptible	Resistant	Resistant	Susceptible	Susceptible	Susceptible	Resistant	Resistant	Resistant	Resistant	Resistant	Resistant
YN17	Yunan	O103	H2	20	JAEMXW000000000	Susceptible	Susceptible	Susceptible	Susceptible	Susceptible	Susceptible	Resistant	Susceptible	Susceptible	Susceptible	Resistant	Susceptible	Resistant
YN19	Yunan	O103	H2	20	JAEMXV000000000	Susceptible	Susceptible	Susceptible	Susceptible	Susceptible	Susceptible	Resistant	Susceptible	Susceptible	Susceptible	Susceptible	Susceptible	Resistant
YN20	Yunan	O103	H2	20	JAEMXU000000000	Susceptible	Susceptible	Susceptible	Susceptible	Susceptible	Susceptible	Resistant	Susceptible	Susceptible	Susceptible	Susceptible	Susceptible	Resistant
YN22	Yunan	O103	H2	20	JAEMXT000000000	Susceptible	Susceptible	Susceptible	Susceptible	Susceptible	Susceptible	Resistant	Susceptible	Susceptible	Susceptible	Resistant	Susceptible	Resistant
YN33	Yunan	O151	H21	101	JAEMXS000000000	Resistant	Susceptible	Resistant	Resistant	Susceptible	Susceptible	Susceptible	Resistant	Resistant	Susceptible	Susceptible	Resistant	Resistant
YN34	Yunan	O102	H6	5950	JAEMXR000000000	Resistant	Susceptible	Resistant	Resistant	Susceptible	Resistant	Susceptible	Resistant	Resistant	Susceptible	Resistant	Resistant	Resistant
YN39	Yunan	O102	H6	5950	JAEMXQ000000000	Resistant	Susceptible	Resistant	Resistant	Susceptible	Resistant	Susceptible	Resistant	Resistant	Susceptible	Resistant	Resistant	Resistant
ZJ1	Zhejiang	O13/O135	H19	-	JAEMXP000000000	Resistant	Susceptible	Resistant	Resistant	Resistant	Resistant	Susceptible	Resistant	Resistant	Resistant	Susceptible	Resistant	Resistant
ZJ20	Zhejiang	O1	H26	-	JAEMXO000000000	Resistant	Susceptible	Resistant	Resistant	Resistant	Susceptible	Susceptible	Resistant	Resistant	Susceptible	Susceptible	Resistant	Resistant
ZJ29	Zhejiang	O8	H45	4214	JAEMXN000000000	Resistant	Susceptible	Resistant	Resistant	Resistant	Resistant	Susceptible	Resistant	Resistant	Resistant	Susceptible	Resistant	Resistant
"-" in columns C, D, E refers to O-types, H-types, or sequence types could not be confidently identified.
