# Supplementary material for: Antimicrobial resistance and population genomics of multidrug-resistant Escherichia coli in pig farms in mainland China
Source: Nat Commun. 2022 Mar 2;13:1116. doi: 10.1038/s41467-022-28750-6 (PMC8891348; doi:10.1038/s41467-022-28750-6)
Supplement: Supplementary file 8 — Supplementary Data 5 [file 41467_2022_28750_MOESM8_ESM.xlsx]

## Sheet: Sheet1
Supplementary Data 5. Class 1 integrase gene intI1 carried by the sequenced multidrug resistant-E. coli isolates from pig farms in China
Strains	Counts	Positions
AH1	1	AH1_NODE_38_length_5754_cov_102.103224:4888-5754:+
AH10	2	AH10_NODE_89_length_3100_cov_125.130996:1-409:+; AH10_NODE_106_length_797_cov_371.970833:1-682:-
AH11	1	AH11_NODE_29_length_51122_cov_233.651445:45729-46742:-
AH12	1	AH12_NODE_63_length_1008_cov_131.801289:1-642:+
AH13	1	AH13_NODE_97_length_4819_cov_148.337832:447-1460:-
AH15	1	AH15_NODE_119_length_11868_cov_74.248579:634-1647:-
AH16	2	AH16_NODE_99_length_2992_cov_140.126930:2584-2992:-; AH16_NODE_133_length_797_cov_444.565278:1-682:-
AH19	1	AH19_NODE_78_length_11225_cov_115.656082:9299-10312:+
AH20	1	AH20_NODE_28_length_50760_cov_209.184066:45367-46380:-
AH22	1	AH22_NODE_29_length_51166_cov_129.178081:45773-46786:-
AH24	1	AH24_NODE_156_length_1045_cov_239.997934:40-1045:+
AH27	2	AH27_NODE_123_length_797_cov_421.945833:1-682:-; AH27_NODE_89_length_2992_cov_134.953002:2584-2992:-
AH28	2	AH28_NODE_83_length_1122_cov_333.839234:204-1122:-; AH28_NODE_46_length_9185_cov_82.305007:9014-9185:+
AH29	1	AH29_NODE_87_length_11266_cov_71.303602:78-1083:-
AH36	1	AH36_NODE_58_length_1008_cov_118.443609:367-1008:-
AH37	2	AH37_NODE_83_length_3100_cov_143.251737:2692-3100:-; AH37_NODE_99_length_797_cov_459.468056:1-682:-
AH4	2	AH4_NODE_117_length_797_cov_470.987500:116-797:+; AH4_NODE_90_length_2992_cov_158.568782:1-409:+
AH40	2	AH40_NODE_111_length_797_cov_536.365278:116-797:+; AH40_NODE_86_length_2992_cov_181.454202:1-409:+
AH41	1	AH41_NODE_162_length_1045_cov_276.834711:40-1045:+
AH47	1	AH47_NODE_38_length_11162_cov_89.492287:78-1083:-
AH48	1	AH48_NODE_46_length_8274_cov_103.206539:2374-3387:-
AH8	2	AH8_NODE_92_length_2992_cov_154.027101:1-409:+; AH8_NODE_108_length_797_cov_430.356944:1-682:-
AH84	2	AH84_NODE_115_length_916_cov_187.475566:1-916:-; AH84_NODE_90_length_3071_cov_87.461256:1-167:-
AH88	2	AH88_NODE_37_length_2164_cov_272.571634:1976-2089:+; AH88_NODE_42_length_1076_cov_275.981982:776-999:-
AH9	1	AH9_NODE_63_length_10430_cov_153.852893:78-883:-
AH90	1	AH90_NODE_27_length_27072_cov_121.931024:4374-5387:-
AH91	1	AH91_NODE_62_length_1972_cov_115.686544:890-1895:+
AH96	3	AH96_NODE_79_length_551_cov_284.883966:1-551:+; AH96_NODE_51_length_3989_cov_132.935072:3666-3989:+; AH96_NODE_70_length_765_cov_136.757267:1-293:+
BJ21	0	NULL
BJ25	1	BJ25_NODE_71_length_2953_cov_82.722112:1134-2147:+
BJ32	0	NULL
CQ1	1	CQ1_NODE_126_length_3091_cov_202.376244:1445-2458:+
CQ10	1	CQ10_NODE_62_length_1926_cov_113.248242:1407-1851:+
CQ12	3	CQ12_NODE_166_length_703_cov_204.800319:1-703:+; CQ12_NODE_91_length_3841_cov_96.608395:3670-3841:+; CQ12_NODE_92_length_3813_cov_168.322537:1-293:+
CQ14	1	CQ14_NODE_130_length_3091_cov_150.937293:1445-2458:+
CQ15	1	CQ15_NODE_38_length_15807_cov_59.681818:5781-6794:-
CQ16	1	CQ16_NODE_125_length_3091_cov_166.538819:634-1647:-
CQ17	1	CQ17_NODE_39_length_15807_cov_60.785823:5781-6794:-
CQ2	3	CQ2_NODE_91_length_2876_cov_98.863523:1-293:+; CQ2_NODE_82_length_3841_cov_93.489107:1-172:-; CQ2_NODE_156_length_703_cov_196.319489:1-703:+
CQ20	2	CQ20_NODE_97_length_607_cov_97.554717:231-607:+; CQ20_NODE_56_length_6073_cov_64.789026:1-293:+
CQ21	1	CQ21_NODE_69_length_2197_cov_109.637736:472-1485:-
CQ22	1	CQ22_NODE_76_length_2197_cov_100.819811:713-1726:+
CQ25	1	CQ25_NODE_71_length_2197_cov_92.310377:713-1726:+
CQ26	1	CQ26_NODE_71_length_2197_cov_126.183962:713-1726:+
CQ27	2	CQ27_NODE_114_length_587_cov_225.149020:1-587:+; CQ27_NODE_75_length_3841_cov_123.424814:3670-3841:+
CQ28	1	CQ28_NODE_73_length_2197_cov_66.164623:472-1485:-
CQ29	1	CQ29_NODE_67_length_2197_cov_182.315094:713-1726:+
CQ3	2	CQ3_NODE_90_length_1821_cov_179.271789:1445-1821:+; CQ3_NODE_76_length_6073_cov_159.451301:1-293:+
CQ30	1	CQ30_NODE_75_length_2198_cov_103.118812:713-1726:+
CQ31	1	CQ31_NODE_43_length_12163_cov_152.804402:85-1098:-
CQ32	1	CQ32_NODE_68_length_2197_cov_186.220283:472-1485:-
CQ33	0	NULL
CQ34	1	CQ34_NODE_75_length_2197_cov_86.303774:472-1485:-
CQ35	1	CQ35_NODE_76_length_2198_cov_79.361622:713-1726:+
CQ36	0	NULL
CQ4	1	CQ4_NODE_58_length_6073_cov_68.597065:1-293:+
CQ42	2	CQ42_NODE_66_length_6073_cov_89.860907:5781-6073:-; CQ42_NODE_100_length_1821_cov_107.678326:1445-1821:+
CQ46	2	CQ46_NODE_96_length_1850_cov_167.189509:1445-1850:+; CQ46_NODE_81_length_6073_cov_151.550367:5781-6073:-
CQ48	2	CQ48_NODE_91_length_1821_cov_183.144495:1-377:-; CQ48_NODE_69_length_6073_cov_156.439460:5781-6073:-
CQ51	2	CQ51_NODE_84_length_6073_cov_129.103569:5781-6073:-; CQ51_NODE_100_length_1850_cov_138.405527:1-406:-
CQ52	1	CQ52_NODE_58_length_3161_cov_136.530156:1793-2806:-
CQ59	1	CQ59_NODE_92_length_1412_cov_205.668914:360-1373:-
CQ63	3	CQ63_NODE_155_length_554_cov_139.486373:76-554:-; CQ63_NODE_130_length_1306_cov_143.500407:1-172:-; CQ63_NODE_158_length_509_cov_376.212963:1-509:-
CQ66	1	CQ66_NODE_70_length_16425_cov_109.073648:5336-6349:-
CQ67	1	CQ67_NODE_27_length_68393_cov_114.716304:58202-59215:-
CQ69	2	CQ69_NODE_108_length_1405_cov_190.035392:1135-1331:+; CQ69_NODE_75_length_6297_cov_133.857556:1-487:+
CQ7	1	CQ7_NODE_106_length_3813_cov_246.449411:3521-3813:-
CQ72	2	CQ72_NODE_159_length_936_cov_431.536671:1-798:-; CQ72_NODE_160_length_926_cov_145.454653:1-293:+
CQ73	3	CQ73_NODE_61_length_11497_cov_198.876532:1-409:+; CQ73_NODE_90_length_2047_cov_146.820305:1856-2047:+; CQ73_NODE_110_length_567_cov_453.995918:1-567:+
CQ74	3	CQ74_NODE_109_length_587_cov_252.027451:1-587:-; CQ74_NODE_64_length_5557_cov_121.195620:5149-5557:-; CQ74_NODE_60_length_7649_cov_112.776809:1-172:-
CQ75	2	CQ75_NODE_85_length_2992_cov_153.509777:1-409:+; CQ75_NODE_107_length_720_cov_566.281493:39-720:+
CQ77	1	CQ77_NODE_97_length_11266_cov_87.655108:10184-11189:+
CQ78	0	NULL
CQ79	2	CQ79_NODE_78_length_6674_cov_116.406700:5781-6674:-; CQ79_NODE_127_length_656_cov_133.072539:1-197:-
CQ8	2	CQ8_NODE_109_length_1821_cov_93.797592:1-377:-; CQ8_NODE_86_length_6073_cov_85.558873:5781-6073:-
CQ80	2	CQ80_NODE_109_length_820_cov_493.024226:139-820:+; CQ80_NODE_89_length_2992_cov_141.335506:1-409:+
CQ9	2	CQ9_NODE_59_length_6073_cov_92.771181:1-293:+; CQ9_NODE_72_length_1821_cov_99.961009:1-377:-
CQ92	2	CQ92_NODE_88_length_2993_cov_99.507202:1-172:-; CQ92_NODE_102_length_1287_cov_155.821488:369-1287:-
E_coli_RXD5	2	XD10_ctg0154:1-335:+; XD10_ctg0209:24-821:+
E_coli_RXD5	2	XD5_ctg0200:676-1010:-; XD5_ctg0266:24-821:+
FJ26	1	FJ26_NODE_90_length_2187_cov_63.368720:74-1019:-
FJ38	1	FJ38_NODE_91_length_2187_cov_75.446919:1169-2111:+
FY119	1	FY119_NODE_25_length_68031_cov_120.122936:58202-59215:-
FY183	1	FY183_NODE_127_length_705_cov_223.227707:1-682:-
FY187	2	FY187_NODE_147_length_587_cov_196.321569:1-587:-; FY187_NODE_85_length_10260_cov_77.643916:1-172:-
FY197	1	FY197_NODE_116_length_3408_cov_92.265086:1762-2775:+
FY207	1	FY207_NODE_93_length_1781_cov_223.082746:139-1152:+
FY209	1	FY209_NODE_102_length_5420_cov_113.081041:3643-4656:+
FY213	2	FY213_NODE_137_length_685_cov_94.023026:277-685:-; FY213_NODE_101_length_1638_cov_93.680333:1-303:-
FY215	1	FY215_NODE_68_length_2196_cov_78.208589:471-1484:-
FY216	2	FY216_NODE_85_length_1821_cov_93.769495:1445-1821:+; FY216_NODE_66_length_6073_cov_75.562041:1-293:+
FY217	0	NULL
FY219	2	FY219_NODE_133_length_820_cov_223.609690:204-820:-; FY219_NODE_72_length_8978_cov_133.881811:1-474:-
FY227	2	FY227_NODE_71_length_8978_cov_120.457926:1-474:-; FY227_NODE_123_length_820_cov_208.687752:204-820:-
FY228	1	FY228_NODE_60_length_13223_cov_83.828009:4891-5904:+
FY229	2	FY229_NODE_92_length_2027_cov_69.454872:1856-2027:+; FY229_NODE_116_length_932_cov_156.749708:14-932:-
FY230	2	FY230_NODE_70_length_3841_cov_140.701647:3670-3841:+; FY230_NODE_64_length_5824_cov_137.965721:5532-5824:-
FY237	1	FY237_NODE_83_length_13864_cov_144.418002:3836-4849:-
FY239	2	FY239_NODE_107_length_926_cov_93.944641:634-926:-; FY239_NODE_114_length_821_cov_263.278226:1-798:-
FY240	3	FY240_NODE_97_length_708_cov_228.226624:1-708:+; FY240_NODE_64_length_3071_cov_68.907816:2905-3071:+; FY240_NODE_80_length_1196_cov_92.084897:1-293:+
FY241	2	FY241_NODE_115_length_1122_cov_240.875598:204-1122:-; FY241_NODE_86_length_3693_cov_107.448285:3522-3693:+
FY246	1	FY246_NODE_97_length_1781_cov_176.954225:630-1643:-
FY248	1	FY248_NODE_92_length_9950_cov_45.616935:8474-9487:+
FY249	3	FY249_NODE_35_length_53329_cov_167.978818:1-409:+; FY249_NODE_121_length_6430_cov_218.822131:1-192:-; FY249_NODE_237_length_567_cov_534.126531:1-567:+
FY251	2	FY251_NODE_215_length_949_cov_80.657110:1-409:+; FY251_NODE_241_length_651_cov_245.045296:1-651:+
FY252	3	FY252_NODE_32_length_53329_cov_132.731353:52921-53329:-; FY252_NODE_416_length_567_cov_403.883673:1-567:-; FY252_NODE_150_length_6430_cov_207.137573:1-192:-
FY253	1	FY253_NODE_100_length_2813_cov_137.241594:545-1558:-
FY256	3	FY256_NODE_46_length_40196_cov_105.674892:39904-40196:-; FY256_NODE_152_length_683_cov_494.603960:1-683:-; FY256_NODE_125_length_2246_cov_146.726602:1-192:-
FY257	1	FY257_NODE_69_length_2929_cov_161.847826:75-872:-
FY261	1	FY261_NODE_64_length_2932_cov_85.687916:2058-2855:+
FY262	1	FY262_NODE_47_length_5968_cov_64.662706:4886-5891:+
FY267	1	FY267_NODE_72_length_2932_cov_90.464098:78-875:-
FY268	1	FY268_NODE_91_length_2813_cov_255.409722:545-1558:-
FY44	3	FY44_NODE_105_length_3071_cov_191.580494:2905-3071:+; FY44_NODE_134_length_1120_cov_267.221477:634-1120:-; FY44_NODE_161_length_514_cov_589.874142:1-514:-
FY45	2	FY45_NODE_113_length_2588_cov_232.781362:2417-2588:+; FY45_NODE_83_length_8846_cov_228.141863:1-409:+
FY48	2	FY48_NODE_111_length_938_cov_90.933798:516-938:-; FY48_NODE_119_length_691_cov_199.076547:1-668:-
FY66	1	FY66_NODE_100_length_627_cov_484.400000:1-604:-
FY74	2	FY74_NODE_164_length_531_cov_287.874449:1-222:+; FY74_NODE_141_length_1012_cov_390.993583:1-869:-
GD40	1	GD40_NODE_66_length_11343_cov_84.390201:9299-10312:+
GS100	1	GS100_NODE_58_length_16615_cov_132.267082:10898-11911:-
GS105	3	GS105_NODE_172_length_592_cov_913.328155:1-592:-; GS105_NODE_100_length_6441_cov_172.172376:6275-6441:+; GS105_NODE_120_length_3460_cov_272.727756:3052-3460:-
GS123	1	GS123_NODE_90_length_4622_cov_103.738394:159-1172:-
GS128	1	GS128_NODE_99_length_4758_cov_124.625721:77-758:-
GS133	1	GS133_NODE_63_length_25647_cov_63.003011:16329-17342:-
GS138	2	GS138_NODE_96_length_4581_cov_183.560835:3707-4504:+; GS138_NODE_73_length_12865_cov_207.948076:78-301:+
GS16	2	GS16_NODE_94_length_872_cov_305.025157:360-872:-; GS16_NODE_64_length_6989_cov_137.228588:1-578:-
GS191	1	GS191_NODE_61_length_6362_cov_89.620366:1-582:+
GS207	2	GS207_NODE_84_length_822_cov_248.700671:141-822:+; GS207_NODE_74_length_1439_cov_122.638032:1-409:+
GS208	3	GS208_NODE_67_length_765_cov_130.232558:1-293:+; GS208_NODE_64_length_879_cov_119.531172:713-879:+; GS208_NODE_69_length_708_cov_281.324881:1-708:+
GS29	1	GS29_NODE_49_length_11224_cov_99.270745:9298-10311:+
GS3	1	GS3_NODE_58_length_5777_cov_82.270877:4695-5700:+
GS33	1	GS33_NODE_38_length_15624_cov_124.695697:9016-10029:+
GS34	1	GS34_NODE_39_length_15623_cov_57.590763:5596-6609:-
GS35	1	GS35_NODE_39_length_15623_cov_72.455744:9015-10028:+
GS4	1	GS4_NODE_72_length_4621_cov_120.570423:159-1172:-
GS47	1	GS47_NODE_60_length_7336_cov_55.321462:1-1004:-
GS58	1	GS58_NODE_61_length_9880_cov_70.937060:1-867:-
GS59	1	GS59_NODE_60_length_24650_cov_128.003663:2860-3873:-
GS6	1	GS6_NODE_117_length_1971_cov_58.858501:78-1083:-
GS61	1	GS61_NODE_64_length_13779_cov_114.085535:2584-3597:-
GS62	1	GS62_NODE_58_length_9880_cov_69.299092:9014-9880:+
GS72	1	GS72_NODE_59_length_9880_cov_70.419565:1-867:-
GS78	1	GS78_NODE_58_length_9940_cov_64.116003:1-1004:-
GS8	1	GS8_NODE_84_length_2765_cov_379.713914:1899-2765:+
GS82	2	GS82_NODE_70_length_3813_cov_129.546306:3521-3813:-; GS82_NODE_79_length_2221_cov_111.943563:2055-2221:+
GS84	1	GS84_NODE_102_length_7120_cov_136.883572:77-758:-
GS85	1	GS85_NODE_127_length_973_cov_148.799778:100-897:+
GS86	1	GS86_NODE_119_length_896_cov_226.866911:76-873:-
GS93	1	GS93_NODE_112_length_1517_cov_413.584722:145-1158:+
GS99	3	GS99_NODE_110_length_5291_cov_223.948600:1-409:+; GS99_NODE_101_length_6441_cov_156.821496:1-167:-; GS99_NODE_173_length_592_cov_926.912621:1-592:-
GX18	1	GX18_NODE_83_length_5967_cov_79.293718:77-1082:-
GX29	1	GX29_NODE_51_length_15361_cov_154.236522:5532-6545:-
GX37	1	GX37_NODE_107_length_1968_cov_180.567425:76-1081:-
GX38	0	NULL
GZ10	1	GZ10_NODE_159_length_937_cov_373.630233:1-798:-
GZ12	1	GZ12_NODE_103_length_1146_cov_149.464920:1-1006:-
GZ16	0	NULL
GZ18	1	GZ18_NODE_77_length_2933_cov_56.557073:2059-2856:+
GZ29	2	GZ29_NODE_126_length_3071_cov_123.997328:1-167:-; GZ29_NODE_178_length_916_cov_265.114422:1-916:-
GZ31	1	GZ31_NODE_200_length_821_cov_393.521505:1-798:-
GZ34	1	GZ34_NODE_87_length_5754_cov_128.745640:4888-5754:+
GZ40	1	GZ40_NODE_64_length_821_cov_222.802419:1-798:-
GZ43	1	GZ43_NODE_80_length_1040_cov_68.716511:75-756:-
GZ51	1	GZ51_NODE_110_length_1467_cov_137.046043:76-757:-
GZ55	1	GZ55_NODE_96_length_1127_cov_249.523810:204-1127:-
GZ64	1	GZ64_NODE_79_length_9683_cov_117.891526:1-867:-
GZ86	2	GZ86_NODE_59_length_1120_cov_78.372004:1-487:+; GZ86_NODE_56_length_1326_cov_92.318655:1-192:-
GZ89	0	NULL
GZ9	2	GZ9_NODE_120_length_3071_cov_78.705745:1-167:-; GZ9_NODE_155_length_916_cov_157.212157:1-916:-
GZ98	1	GZ98_NODE_31_length_55473_cov_111.217019:53656-54669:-
HB11	1	HB11_NODE_112_length_4201_cov_99.892338:3338-4125:+
HB13	1	HB13_NODE_53_length_4870_cov_52.786355:3341-4354:+
HB17	2	HB17_NODE_160_length_592_cov_252.955340:1-592:-; HB17_NODE_116_length_3504_cov_60.412606:3338-3504:+
HB22	1	HB22_NODE_106_length_4865_cov_61.952799:3338-4351:+
HB23	1	HB23_NODE_47_length_10641_cov_71.525653:9016-10029:+
HB24	1	HB24_NODE_71_length_1718_cov_115.438757:139-1152:+
HB27	1	HB27_NODE_70_length_4312_cov_83.994805:78-759:-
HB28	1	HB28_NODE_88_length_2197_cov_46.442453:473-1486:-
HB29	1	HB29_NODE_110_length_2433_cov_83.846350:2057-2433:+
HB3	2	HB3_NODE_82_length_823_cov_142.487936:1-682:-; HB3_NODE_81_length_924_cov_78.121606:516-924:-
HB30	1	HB30_NODE_101_length_5002_cov_58.233096:3475-4488:+
HB33	1	HB33_NODE_71_length_4312_cov_101.289965:78-759:-
HB36	2	HB36_NODE_90_length_3509_cov_57.519814:3338-3509:+; HB36_NODE_115_length_1485_cov_421.709517:1-919:+
HB37	1	HB37_NODE_108_length_1968_cov_77.597567:76-1081:-
HB38	1	HB38_NODE_97_length_1310_cov_200.737226:159-1172:-
HB4	1	HB4_NODE_103_length_4865_cov_49.339808:3338-4351:+
HB42	2	HB42_NODE_79_length_1096_cov_60.721295:1-582:+; HB42_NODE_88_length_647_cov_151.300000:1-509:-
HB44	1	HB44_NODE_53_length_11266_cov_107.213513:78-1083:-
HB45	1	HB45_NODE_87_length_2930_cov_82.468630:76-873:-
HB50	2	HB50_NODE_67_length_11538_cov_220.546549:1-487:+; HB50_NODE_135_length_743_cov_699.085586:140-743:+
HB53	1	HB53_NODE_53_length_25833_cov_86.379640:25248-25756:+
HB55	1	HB55_NODE_36_length_42594_cov_87.034104:19531-20544:+
HB6	1	HB6_NODE_159_length_2697_cov_55.373664:516-1529:-
HB61	1	HB61_NODE_46_length_35392_cov_101.263514:23941-24954:-
HB64	1	HB64_NODE_104_length_1971_cov_56.600845:890-1895:+
HB84	2	HB84_NODE_75_length_9505_cov_187.886720:9097-9505:-; HB84_NODE_123_length_721_cov_416.414596:1-682:-
HLJ34	1	HLJ34_NODE_98_length_6757_cov_114.817814:1-977:+
HLJ5	1	HLJ5_NODE_90_length_1972_cov_261.036412:890-1895:+
HLJ64	1	HLJ64_NODE_98_length_1041_cov_168.556017:285-966:+
HN15	1	HN15_NODE_25_length_21378_cov_73.237829:12810-13823:-
HUBJ12	1	HUBJ12_NODE_111_length_1040_cov_184.344756:75-756:-
HUBJ16	1	HUBJ16_NODE_88_length_4885_cov_125.070923:543-1556:-
HUBJ20	1	HUBJ20_NODE_86_length_4885_cov_110.266847:3330-4343:+
HUBJ22	1	HUBJ22_NODE_94_length_10463_cov_98.421336:634-1647:-
HUBJ24	1	HUBJ24_NODE_84_length_5245_cov_115.205495:543-1556:-
HUBJ25	1	HUBJ25_NODE_54_length_11895_cov_142.321374:10249-11262:+
HUBJ28	1	HUBJ28_NODE_98_length_1960_cov_56.343643:812-1825:+
HUBJ30	1	HUBJ30_NODE_53_length_13845_cov_150.352411:2584-3597:-
HUBJ8	1	HUBJ8_NODE_49_length_9542_cov_118.711041:2749-3762:+
HUBS21	1	HUBS21_NODE_63_length_5972_cov_132.402714:78-660:-
HUBS24	1	HUBS24_NODE_76_length_8215_cov_81.809290:500-1513:-
HUBS28	1	HUBS28_NODE_110_length_1234_cov_196.905791:83-1096:-
HUBS36	1	HUBS36_NODE_46_length_6828_cov_81.723244:1-1004:-
HUBS37	1	HUBS37_NODE_44_length_6828_cov_207.655033:5825-6828:+
HUBS5	2	HUBS5_NODE_49_length_9391_cov_62.763045:1-377:-; HUBS5_NODE_54_length_6073_cov_64.713476:1-293:+
HUN101	1	HUN101_NODE_61_length_1801_cov_118.385151:1-1002:+
HUN103	1	HUN103_NODE_68_length_5969_cov_114.245587:78-1083:-
HUN105	1	HUN105_NODE_73_length_9437_cov_82.787179:1903-2916:+
HUN107	1	HUN107_NODE_69_length_1795_cov_111.465076:713-1718:+
HUN108	2	HUN108_NODE_84_length_1821_cov_258.022936:1-377:-; HUN108_NODE_60_length_6073_cov_232.396097:5781-6073:-
HUN109	0	NULL
HUN11	2	HUN11_NODE_113_length_2876_cov_142.322972:1-293:+; HUN11_NODE_157_length_936_cov_453.809080:139-936:+
HUN111	1	HUN111_NODE_67_length_7266_cov_199.769231:2584-3597:-
HUN112	1	HUN112_NODE_78_length_14202_cov_177.670584:8816-9829:+
HUN113	1	HUN113_NODE_69_length_12989_cov_237.175341:3160-4173:-
HUN115	2	HUN115_NODE_85_length_1196_cov_212.339589:1-293:+; HUN115_NODE_94_length_821_cov_553.673387:24-821:+
HUN127	0	NULL
HUN128	3	HUN128_NODE_150_length_2361_cov_67.709720:1-167:-; HUN128_NODE_188_length_592_cov_235.990291:1-592:-; HUN128_NODE_113_length_9368_cov_144.687655:8960-9368:-
HUN129	2	HUN129_NODE_63_length_6073_cov_81.475817:5781-6073:-; HUN129_NODE_56_length_9391_cov_74.372450:9015-9391:+
HUN13	3	HUN13_NODE_82_length_3071_cov_108.669005:1-167:-; HUN13_NODE_118_length_708_cov_331.093502:1-708:-; HUN13_NODE_101_length_1196_cov_146.277033:904-1196:-
HUN14	2	HUN14_NODE_109_length_703_cov_452.159744:1-703:-; HUN14_NODE_80_length_2889_cov_146.979730:1-172:-
HUN15	3	HUN15_NODE_80_length_1605_cov_245.369110:1-293:+; HUN15_NODE_110_length_683_cov_430.427393:1-683:-; HUN15_NODE_72_length_2909_cov_138.645127:1-192:-
HUN16	3	HUN16_NODE_85_length_3071_cov_82.338009:2905-3071:+; HUN16_NODE_101_length_1095_cov_102.246562:803-1095:-; HUN16_NODE_113_length_708_cov_278.621236:1-708:-
HUN18	1	HUN18_NODE_35_length_5969_cov_176.164630:78-1083:-
HUN19	2	HUN19_NODE_64_length_1335_cov_101.256757:1-167:-; HUN19_NODE_74_length_916_cov_246.923719:1-916:-
HUN20	3	HUN20_NODE_76_length_708_cov_304.445325:1-708:-; HUN20_NODE_48_length_3071_cov_99.171677:2905-3071:+; HUN20_NODE_64_length_926_cov_106.001178:634-926:-
HUN23	2	HUN23_NODE_136_length_926_cov_105.226148:634-926:-; HUN23_NODE_146_length_821_cov_280.930108:1-798:-
HUN24	3	HUN24_NODE_63_length_2889_cov_162.500000:1-172:-; HUN24_NODE_86_length_915_cov_295.254177:623-915:-; HUN24_NODE_100_length_703_cov_524.493610:1-703:-
HUN26	0	NULL
HUN27	2	HUN27_NODE_61_length_2224_cov_101.462506:2058-2224:+; HUN27_NODE_86_length_708_cov_200.931854:1-708:-
HUN29	2	HUN29_NODE_82_length_708_cov_211.706815:1-708:-; HUN29_NODE_61_length_2224_cov_93.186306:1-167:-
HUN38	2	HUN38_NODE_98_length_936_cov_400.352736:1-798:-; HUN38_NODE_95_length_1196_cov_138.888293:904-1196:-
HUN39	1	HUN39_NODE_50_length_9880_cov_215.847496:9014-9880:+
HUN4	2	HUN4_NODE_75_length_1196_cov_238.871314:904-1196:-; HUN4_NODE_84_length_936_cov_425.790454:1-798:-
HUN45	1	HUN45_NODE_77_length_3607_cov_87.447875:1765-2778:+
HUN49	1	HUN49_NODE_85_length_4388_cov_148.188587:3522-4388:+
HUN50	1	HUN50_NODE_39_length_5969_cov_94.488629:78-1083:-
HUN56	1	HUN56_NODE_78_length_3607_cov_86.686119:1765-2778:+
HUN58	2	HUN58_NODE_118_length_2876_cov_142.639871:2584-2876:-; HUN58_NODE_161_length_936_cov_403.077998:139-936:+
HUN59	2	HUN59_NODE_109_length_2876_cov_104.518757:2584-2876:-; HUN59_NODE_155_length_936_cov_418.336438:1-798:-
HUN7	3	HUN7_NODE_149_length_703_cov_483.175719:1-703:-; HUN7_NODE_119_length_2355_cov_159.184372:2184-2355:+; HUN7_NODE_117_length_2876_cov_167.388353:2584-2876:-
HUN71	3	HUN71_NODE_84_length_1616_cov_74.096166:1-172:-; HUN71_NODE_51_length_15805_cov_797.423131:15513-15805:-; HUN71_NODE_104_length_703_cov_217.972843:1-703:+
HUN72	1	HUN72_NODE_105_length_2196_cov_109.940538:711-1724:+
HUN75	2	HUN75_NODE_117_length_9368_cov_170.926703:1-409:+; HUN75_NODE_196_length_705_cov_403.085987:24-705:+
HUN77	1	HUN77_NODE_101_length_1041_cov_127.369295:285-966:+
HUN78	1	HUN78_NODE_65_length_2196_cov_141.113733:712-1725:+
HUN8	2	HUN8_NODE_165_length_937_cov_363.009302:1-798:-; HUN8_NODE_135_length_1987_cov_138.313089:1695-1987:-
HUN80	1	HUN80_NODE_74_length_2399_cov_130.793712:499-1512:-
HUN82	1	HUN82_NODE_45_length_18792_cov_69.347315:11621-12626:+
HUN83	2	HUN83_NODE_110_length_1085_cov_326.830357:143-1085:+; HUN83_NODE_116_length_622_cov_143.932110:1-148:+
HUN84	2	HUN84_NODE_117_length_2720_cov_98.996216:2549-2720:+; HUN84_NODE_138_length_1485_cov_329.919744:1-919:+
HUN89	2	HUN89_NODE_96_length_1824_cov_105.681740:1448-1824:+; HUN89_NODE_75_length_6073_cov_93.465811:5781-6073:-
HUN9	1	HUN9_NODE_94_length_821_cov_294.887097:1-798:-
HUN92	1	HUN92_NODE_55_length_8989_cov_47.529399:78-875:-
HUN94	1	HUN94_NODE_70_length_1271_cov_361.429648:235-1248:-
HUNJ27	1	HUNJ27_NODE_83_length_1042_cov_67.746114:285-966:+
HUNS32	1	HUNS32_NODE_64_length_11224_cov_71.995514:9298-10311:+
HUNS33	1	HUNS33_NODE_75_length_8215_cov_109.849594:6703-7716:+
HUNS34	1	HUNS34_NODE_66_length_6777_cov_65.789254:5781-6777:-
HUNS46	1	HUNS46_NODE_64_length_7634_cov_83.044065:6452-7465:+
HUNS48	1	HUNS48_NODE_58_length_3966_cov_46.489488:811-1824:+
JL33	1	JL33_NODE_59_length_1997_cov_192.778125:639-1652:+
JS77	2	JS77_NODE_73_length_1821_cov_111.559060:1-377:-; JS77_NODE_62_length_6095_cov_96.793785:1-315:+
JX10	1	JX10_NODE_106_length_821_cov_147.301075:1-798:-
JX12	1	JX12_NODE_94_length_3265_cov_154.335320:2184-3189:+
JX13	1	JX13_NODE_65_length_12723_cov_135.249012:6823-7836:-
JX16	1	JX16_NODE_63_length_12669_cov_111.803447:6769-7782:-
JX18	2	JX18_NODE_155_length_1279_cov_233.072379:1-646:+; JX18_NODE_174_length_587_cov_432.480392:1-445:-
JX21	2	JX21_NODE_89_length_1821_cov_99.690940:1-377:-; JX21_NODE_66_length_6073_cov_84.239159:1-293:+
JX23	1	JX23_NODE_55_length_6073_cov_72.258839:5781-6073:-
JX25	2	JX25_NODE_91_length_2433_cov_79.665112:2057-2433:+; JX25_NODE_113_length_1175_cov_97.468124:883-1175:-
JX26	1	JX26_NODE_60_length_2433_cov_70.805603:2057-2433:+
JX38	1	JX38_NODE_46_length_5943_cov_63.136720:5651-5943:-
JX39	1	JX39_NODE_83_length_4150_cov_82.842131:73-821:-
JX4	2	JX4_NODE_100_length_1821_cov_163.155963:1445-1821:+; JX4_NODE_76_length_6073_cov_133.585724:5781-6073:-
JX40	2	JX40_NODE_82_length_6073_cov_225.210974:1-293:+; JX40_NODE_101_length_1821_cov_256.301606:1-377:-
JX42	2	JX42_NODE_97_length_1821_cov_140.166284:1-377:-; JX42_NODE_73_length_6073_cov_125.309206:1-293:+
JX45	3	JX45_NODE_53_length_3841_cov_104.759299:3670-3841:+; JX45_NODE_46_length_6073_cov_101.624917:5781-6073:-; JX45_NODE_76_length_703_cov_295.039936:1-703:+
LN10	1	LN10_NODE_82_length_8903_cov_131.621686:3518-4531:+
LN13	1	LN13_NODE_59_length_11265_cov_86.736682:77-1082:-
LN32	1	LN32_NODE_79_length_8903_cov_131.385225:3518-4531:+
LN35	1	LN35_NODE_45_length_5347_cov_64.889943:2569-3582:-
LN36	1	LN36_NODE_59_length_2758_cov_95.069750:1885-2682:+
LN42	3	LN42_NODE_172_length_587_cov_531.229412:1-587:-; LN42_NODE_74_length_6410_cov_102.026844:1-172:-; LN42_NODE_121_length_1435_cov_167.087629:1-409:+
LN43	2	LN43_NODE_95_length_1122_cov_200.387560:204-1122:-; LN43_NODE_55_length_10088_cov_98.926381:1-172:-
LN44	1	LN44_NODE_34_length_42770_cov_79.093739:10183-11196:+
LN59	1	LN59_NODE_56_length_11265_cov_75.656149:77-1082:-
LN62	2	LN62_NODE_75_length_1392_cov_99.328517:1-207:+; LN62_NODE_82_length_923_cov_213.602837:40-923:+
LN64	1	LN64_NODE_48_length_1971_cov_98.745512:889-1894:+
LN69	0	NULL
LN73	1	LN73_NODE_58_length_25539_cov_554.776805:15513-16526:-
LN74	1	LN74_NODE_56_length_15809_cov_62.892067:5781-6794:-
LN75	1	LN75_NODE_58_length_15809_cov_67.251081:5781-6794:-
NMG10	1	NMG10_NODE_61_length_1240_cov_356.090284:24-1037:+
NMG12	1	NMG12_NODE_78_length_9904_cov_124.753333:3360-4373:+
NMG22	1	NMG22_NODE_48_length_11914_cov_121.560953:77-996:-
NMG24	1	NMG24_NODE_91_length_2197_cov_80.830189:473-1486:-
NMG25	1	NMG25_NODE_62_length_4618_cov_72.267562:155-1168:-
NMG29	1	NMG29_NODE_88_length_896_cov_152.058608:76-873:-
NMG3	2	NMG3_NODE_73_length_592_cov_223.304854:1-592:-; NMG3_NODE_38_length_4167_cov_113.353790:1-167:-
NMG32	1	NMG32_NODE_144_length_896_cov_137.903541:76-873:-
NMG39	2	NMG39_NODE_122_length_911_cov_205.665468:1-911:-; NMG39_NODE_75_length_8986_cov_82.407678:1-172:-
NMG42	1	NMG42_NODE_60_length_11887_cov_112.232261:5811-6824:-
NMG46	1	NMG46_NODE_131_length_2932_cov_93.136252:78-875:-
NMG47	1	NMG47_NODE_93_length_9880_cov_63.906151:1-867:-
NMG48	2	NMG48_NODE_164_length_584_cov_369.617357:1-445:-; NMG48_NODE_116_length_2131_cov_141.782863:1486-2131:-
NMG49	1	NMG49_NODE_81_length_9880_cov_98.688055:9014-9880:+
NMG5	1	NMG5_NODE_67_length_584_cov_211.009862:140-584:+
NMG50	1	NMG50_NODE_83_length_9880_cov_76.873610:1-867:-
NMG6	1	NMG6_NODE_92_length_1145_cov_324.395131:140-1145:+
NMG7	3	NMG7_NODE_137_length_933_cov_81.047897:1-409:+; NMG7_NODE_128_length_1334_cov_80.858393:1-167:-; NMG7_NODE_156_length_592_cov_194.714563:1-592:-
NMG8	1	NMG8_NODE_66_length_584_cov_238.781065:1-445:-
NMG9	2	NMG9_NODE_40_length_4164_cov_207.972107:1-167:-; NMG9_NODE_76_length_592_cov_374.570874:1-592:-
NX2	1	NX2_NODE_72_length_8303_cov_103.441162:7546-8227:+
NX28	3	NX28_NODE_99_length_1304_cov_125.036675:1138-1304:+; NX28_NODE_118_length_592_cov_320.897087:1-592:+; NX28_NODE_70_length_8128_cov_125.764874:1-409:+
QH1	1	QH1_NODE_53_length_14663_cov_81.855067:9016-10029:+
QH10	1	QH10_NODE_53_length_10225_cov_135.710485:78-927:-
QH12	1	QH12_NODE_102_length_6073_cov_93.288692:5781-6073:-
QH13	1	QH13_NODE_70_length_911_cov_185.357314:1-911:+
QH17	1	QH17_NODE_57_length_14663_cov_62.949198:9016-10029:+
QH18	1	QH18_NODE_59_length_6777_cov_109.139254:5781-6777:-
QH2	1	QH2_NODE_61_length_4060_cov_163.766759:3303-3984:+
QH3	2	QH3_NODE_60_length_6073_cov_83.591561:1-293:+; QH3_NODE_73_length_1821_cov_95.020642:1-377:-
QH4	1	QH4_NODE_76_length_17863_cov_88.884010:2964-3977:+
QH5	2	QH5_NODE_130_length_1498_cov_107.161154:1-299:-; QH5_NODE_81_length_14179_cov_96.572188:13887-14179:-
QH6	1	QH6_NODE_54_length_10225_cov_149.153922:78-927:-
QH7	1	QH7_NODE_59_length_4060_cov_140.919659:77-758:-
QH8	1	QH8_NODE_63_length_6672_cov_110.100076:5746-6595:+
QH9	1	QH9_NODE_62_length_6672_cov_123.795906:78-927:-
S103	2	S103_NODE_105_length_610_cov_150.255159:234-610:+; S103_NODE_52_length_6087_cov_106.068053:5781-6087:-
S104	2	S104_NODE_48_length_3071_cov_148.759185:2905-3071:+; S104_NODE_72_length_708_cov_461.486529:1-708:-
S147	2	S147_NODE_104_length_822_cov_258.005369:1-682:-; S147_NODE_53_length_23398_cov_174.180009:22990-23398:-
S158	1	S158_NODE_74_length_5967_cov_73.757555:77-1082:-
S180	1	S180_NODE_73_length_5010_cov_127.374823:496-1509:-
S181	2	S181_NODE_87_length_3302_cov_167.646512:3010-3302:-; S181_NODE_98_length_1821_cov_200.865252:1445-1821:+
S182	1	S182_NODE_61_length_23745_cov_153.268168:78-586:-
S191	2	S191_NODE_99_length_2027_cov_171.228718:1856-2027:+; S191_NODE_127_length_911_cov_477.666667:1-911:+
S192	2	S192_NODE_112_length_932_cov_290.590643:14-932:-; S192_NODE_87_length_2027_cov_138.580000:1856-2027:+
S193	3	S193_NODE_63_length_1196_cov_312.020554:1-293:+; S193_NODE_80_length_708_cov_706.378764:1-708:-; S193_NODE_51_length_2410_cov_209.025718:2244-2410:+
S194	2	S194_NODE_191_length_711_cov_297.391167:40-711:+; S194_NODE_94_length_5950_cov_106.562404:5532-5950:-
S195	2	S195_NODE_91_length_2224_cov_122.012110:2058-2224:+; S195_NODE_119_length_708_cov_255.679873:1-708:-
S196	2	S196_NODE_136_length_663_cov_760.209898:1-224:+; S196_NODE_91_length_4136_cov_335.497167:3270-4136:+
S198	2	S198_NODE_93_length_2027_cov_160.813333:1856-2027:+; S198_NODE_119_length_932_cov_330.953216:1-919:+
S199	0	NULL
S200	1	S200_NODE_61_length_23745_cov_170.246704:23160-23668:+
S201	1	S201_NODE_59_length_13147_cov_255.632670:12390-13071:+
S203	1	S203_NODE_73_length_13780_cov_102.349923:2584-3597:-
S204	1	S204_NODE_88_length_3438_cov_196.117822:938-1951:+
S205	3	S205_NODE_94_length_926_cov_292.647821:634-926:-; S205_NODE_78_length_2355_cov_199.068042:1-172:-; S205_NODE_102_length_703_cov_502.078275:1-703:-
S206	1	S206_NODE_77_length_7448_cov_144.677384:6366-7163:+
S208	2	S208_NODE_114_length_932_cov_282.577778:1-919:+; S208_NODE_88_length_2027_cov_148.257436:1856-2027:+
S210	1	S210_NODE_72_length_16548_cov_213.267258:78-586:-
S211	2	S211_NODE_99_length_3844_cov_110.887709:1-172:-; S211_NODE_131_length_1122_cov_305.129187:1-919:+
S212	1	S212_NODE_77_length_11266_cov_200.911967:78-1083:-
S47	0	NULL
S49	1	S49_NODE_107_length_627_cov_451.378182:1-604:-
S51	3	S51_NODE_50_length_3071_cov_134.488644:1-167:-; S51_NODE_81_length_708_cov_380.356577:1-708:-; S51_NODE_51_length_2925_cov_70.874649:2633-2925:-
S52	1	S52_NODE_76_length_4785_cov_129.699660:2748-3761:+
S56	3	S56_NODE_85_length_6405_cov_124.724399:1-167:-; S56_NODE_120_length_922_cov_242.265089:514-922:-; S56_NODE_128_length_592_cov_706.730097:1-592:-
S57	1	S57_NODE_108_length_3284_cov_46.431244:786-1799:+
S61	3	S61_NODE_113_length_3071_cov_165.971610:2905-3071:+; S61_NODE_149_length_708_cov_535.416799:1-708:-; S61_NODE_133_length_926_cov_210.129564:1-293:+
S67	3	S67_NODE_92_length_3071_cov_127.882432:2905-3071:+; S67_NODE_107_length_1196_cov_160.061662:1-293:+; S67_NODE_124_length_708_cov_387.416799:1-708:-
S70	3	S70_NODE_76_length_3071_cov_180.444222:2905-3071:+; S70_NODE_102_length_708_cov_536.787639:1-708:-; S70_NODE_92_length_1196_cov_223.645219:1-293:+
S72	2	S72_NODE_119_length_911_cov_509.097122:1-911:+; S72_NODE_54_length_3844_cov_146.142023:3673-3844:+
S73	3	S73_NODE_105_length_923_cov_327.812057:515-923:-; S73_NODE_190_length_592_cov_731.875728:1-592:-; S73_NODE_75_length_1613_cov_258.388021:1-167:-
S75	3	S75_NODE_122_length_708_cov_675.678288:1-708:-; S75_NODE_86_length_2022_cov_142.357326:1-167:-; S75_NODE_112_length_926_cov_320.906949:634-926:-
S77	1	S77_NODE_40_length_6965_cov_222.831736:422-1435:-
S78	2	S78_NODE_122_length_911_cov_407.932854:1-911:-; S78_NODE_60_length_3844_cov_120.511548:3673-3844:+
S79	3	S79_NODE_114_length_3071_cov_177.132599:1-167:-; S79_NODE_132_length_1196_cov_253.740840:1-293:+; S79_NODE_150_length_708_cov_580.576862:1-708:-
S82	2	S82_NODE_143_length_1778_cov_233.174603:1-293:+; S82_NODE_172_length_936_cov_603.412107:139-936:+
S87	1	S87_NODE_63_length_11171_cov_66.928520:10089-11094:+
S88	1	S88_NODE_63_length_11171_cov_54.448260:78-1083:-
S89	2	S89_NODE_87_length_1196_cov_191.364611:904-1196:-; S89_NODE_93_length_821_cov_521.180108:1-798:-
S91	2	S91_NODE_77_length_2876_cov_304.277599:1-293:+; S91_NODE_117_length_821_cov_635.223118:24-821:+
S95	2	S95_NODE_91_length_821_cov_406.602151:24-821:+; S95_NODE_85_length_1196_cov_153.457551:1-293:+
S98	1	S98_NODE_63_length_11171_cov_61.653777:78-1083:-
S99	1	S99_NODE_31_length_11264_cov_151.926790:77-1082:-
SAX11	1	SAX11_NODE_97_length_2194_cov_81.917808:711-1724:+
SAX15	1	SAX15_NODE_32_length_44345_cov_97.998102:10392-11405:+
SAX16	1	SAX16_NODE_57_length_11101_cov_128.054427:791-1804:-
SAX2	1	SAX2_NODE_54_length_8649_cov_81.798530:5781-6794:-
SAX21	2	SAX21_NODE_61_length_5646_cov_97.114563:78-759:-; SAX21_NODE_59_length_9302_cov_105.792737:9002-9225:-
SAX22	1	SAX22_NODE_100_length_981_cov_439.755531:1-899:+
SAX32	2	SAX32_NODE_74_length_1821_cov_112.761468:1445-1821:+; SAX32_NODE_60_length_6073_cov_96.723482:1-293:+
SAX35	1	SAX35_NODE_32_length_11284_cov_140.935844:9548-10561:+
SAX4	2	SAX4_NODE_89_length_6065_cov_150.370741:1-285:+; SAX4_NODE_156_length_686_cov_519.259442:1-686:+
SAX40	0	NULL
SAX6	1	SAX6_NODE_121_length_1140_cov_222.690499:140-1140:+
SC1	1	SC1_NODE_66_length_1450_cov_326.510561:391-1404:+
SC10	3	SC10_NODE_123_length_587_cov_295.984314:1-587:-; SC10_NODE_81_length_2919_cov_129.609782:2748-2919:+; SC10_NODE_99_length_1432_cov_126.293727:1024-1432:-
SC3	3	SC3_NODE_132_length_587_cov_223.484314:1-587:-; SC3_NODE_106_length_1432_cov_113.309963:1-409:+; SC3_NODE_87_length_2919_cov_104.423997:1-172:-
SC4	1	SC4_NODE_91_length_1595_cov_113.285903:1-293:+
SD1	2	SD1_NODE_117_length_891_cov_204.730958:1-891:-; SD1_NODE_84_length_5076_cov_89.760152:4885-5076:+
SD10	2	SD10_NODE_63_length_1821_cov_116.430619:1-377:-; SD10_NODE_49_length_5943_cov_100.427719:1-293:+
SD11	1	SD11_NODE_69_length_10120_cov_104.245843:74-822:-
SD12	3	SD12_NODE_165_length_592_cov_307.724272:1-592:+; SD12_NODE_104_length_3836_cov_139.509444:3670-3836:+; SD12_NODE_161_length_685_cov_134.500000:1-409:+
SD15	1	SD15_NODE_38_length_1466_cov_124.020878:711-1392:+
SD16	1	SD16_NODE_72_length_9989_cov_61.356739:8817-9830:+
SD2	3	SD2_NODE_85_length_3634_cov_75.291257:3463-3634:+; SD2_NODE_126_length_587_cov_170.435294:1-587:-; SD2_NODE_61_length_14295_cov_80.944507:13887-14295:-
SD21	1	SD21_NODE_73_length_803_cov_277.527548:1-682:-
SD23	2	SD23_NODE_88_length_5940_cov_58.989596:5532-5940:-; SD23_NODE_133_length_822_cov_202.692617:1-682:-
SD26	0	NULL
SD28	1	SD28_NODE_48_length_17713_cov_110.228793:9299-10304:+
SD30	1	SD30_NODE_77_length_2197_cov_128.384434:473-1486:-
SD35	1	SD35_NODE_82_length_2197_cov_54.618396:712-1725:+
SD36	1	SD36_NODE_76_length_2197_cov_73.134906:473-1486:-
SD37	1	SD37_NODE_49_length_15361_cov_111.880856:5532-6545:-
SD38	1	SD38_NODE_80_length_2197_cov_79.495755:473-1486:-
SD40	1	SD40_NODE_78_length_5909_cov_114.779150:76-995:-
SD5	1	SD5_NODE_117_length_11651_cov_157.153966:455-1468:-
SD58	1	SD58_NODE_58_length_14198_cov_79.308618:4374-5387:-
SD7	3	SD7_NODE_81_length_9122_cov_135.133886:1-172:-; SD7_NODE_139_length_531_cov_285.138767:1-531:-; SD7_NODE_127_length_746_cov_184.645740:1-387:+
SH22	1	SH22_NODE_2_length_428997_cov_105.286636:425774-426787:-
SH30	0	NULL
SH36	1	SH36_NODE_21_length_88154_cov_121.752308:67701-68714:+
SH40	0	NULL
SH41	0	NULL
SH43	1	SH43_NODE_14_length_106303_cov_98.312965:19441-20454:-
SH44	1	SH44_NODE_115_length_1970_cov_75.612256:890-1895:+
SH46	2	SH46_NODE_85_length_931_cov_284.807963:1-924:+; SH46_NODE_78_length_1678_cov_287.690818:1512-1678:+
SH47	2	SH47_NODE_53_length_1678_cov_153.632105:1512-1678:+; SH47_NODE_61_length_931_cov_201.824356:1-924:+
SH48	1	SH48_NODE_87_length_10449_cov_41.779213:634-1647:-
SH50	2	SH50_NODE_80_length_931_cov_193.131148:1-924:+; SH50_NODE_75_length_1678_cov_248.348532:1512-1678:+
SH51	3	SH51_NODE_109_length_718_cov_197.078003:310-718:-; SH51_NODE_96_length_1674_cov_572.128125:1508-1674:+; SH51_NODE_114_length_592_cov_333.691262:1-592:-
SH52	2	SH52_NODE_76_length_926_cov_212.853946:8-926:-; SH52_NODE_45_length_7950_cov_125.271434:1-172:-
SH53	2	SH53_NODE_53_length_1678_cov_214.670831:1512-1678:+; SH53_NODE_59_length_931_cov_276.494145:8-931:-
SH55	2	SH55_NODE_51_length_1678_cov_197.972517:1512-1678:+; SH55_NODE_57_length_931_cov_263.373536:1-924:+
SH56	2	SH56_NODE_50_length_7950_cov_115.895466:1-172:-; SH56_NODE_79_length_926_cov_221.353357:8-926:-
SH57	2	SH57_NODE_66_length_931_cov_241.485948:8-931:-; SH57_NODE_59_length_1677_cov_193.121250:1-167:-
SH59	2	SH59_NODE_50_length_1678_cov_235.283573:1-167:-; SH59_NODE_58_length_931_cov_288.926230:8-931:-
SH60	1	SH60_NODE_86_length_10449_cov_76.230139:8803-9816:+
SH63	1	SH63_NODE_84_length_3095_cov_126.790921:2015-3020:+
SH68	1	SH68_NODE_77_length_1968_cov_83.226864:76-1081:-
SH7	1	SH7_NODE_16_length_106303_cov_79.795436:85850-86863:+
SH71	1	SH71_NODE_62_length_15972_cov_84.230198:9015-10028:+
SH77	1	SH77_NODE_72_length_1969_cov_134.208774:889-1894:+
SH79	1	SH79_NODE_76_length_1969_cov_98.676004:889-1894:+
SH90	1	SH90_NODE_75_length_1970_cov_119.521395:77-1082:-
SHB15	1	SHB15_NODE_97_length_2722_cov_224.211720:1856-2722:+
SHB6	1	SHB6_NODE_66_length_9332_cov_108.566180:5736-6749:+
SX52	1	SX52_NODE_67_length_15809_cov_113.247902:5781-6794:-
SX54	1	SX54_NODE_78_length_2585_cov_112.518341:1906-2509:+
TJ	1	TJ_NODE_94_length_1363_cov_381.495334:235-1248:-
TJ1	1	TJ1_NODE_84_length_10094_cov_65.622841:76-1081:-
TJ10	1	TJ10_NODE_83_length_10094_cov_88.598283:9014-10019:+
TJ12	1	TJ12_NODE_85_length_10094_cov_88.013876:9014-10019:+
TJ15	1	TJ15_NODE_85_length_10094_cov_103.062693:9014-10019:+
TJ17	1	TJ17_NODE_85_length_10094_cov_101.928921:9014-10019:+
TJ3	1	TJ3_NODE_81_length_10094_cov_79.371169:76-1081:-
TJ5	1	TJ5_NODE_84_length_10094_cov_83.547569:76-1081:-
TJ50	1	TJ50_NODE_34_length_11225_cov_85.231880:9299-10312:+
TJ8	1	TJ8_NODE_86_length_10094_cov_106.228611:9014-10019:+
XD1	1	XD1_NODE_45_length_11937_cov_145.156408:1856-2869:+
XD100	1	XD100_ctg0059:9099-10112:+
XD101	3	XD101_NODE_77_length_3071_cov_150.509018:1-167:-; XD101_NODE_101_length_1196_cov_180.717605:904-1196:-; XD101_NODE_131_length_541_cov_478.594828:1-541:-
XD11	2	XD11_ctg0160:1357-1691:-; XD11_ctg0230:24-821:+
XD115	1	XD115_ctg0082:4930-5935:+
XD116	1	XD116_NODE_24_length_68031_cov_102.331872:58202-59215:-
XD12	2	XD12_ctg0067:9379-9505:-; XD12_ctg0132:1-1006:-
XD171	1	XD171_NODE_75_length_5966_cov_63.400238:4886-5891:+
XD2	2	XD2_NODE_72_length_1196_cov_126.596962:1-293:+; XD2_NODE_80_length_821_cov_384.380376:24-821:+
XD20	2	XD20_ctg0066:9379-9505:-; XD20_ctg0134:1-1006:-
XD23	1	XD23_NODE_62_length_11266_cov_93.620610:78-1083:-
XD24	2	XD24_ctg0069:9379-9505:-; XD24_ctg0141:1-1006:-
XD25	3	XD25_NODE_86_length_1571_cov_233.004016:1163-1571:-; XD25_NODE_98_length_1109_cov_174.502907:938-1109:+; XD25_NODE_111_length_587_cov_507.790196:1-587:+
XD26	3	XD26_NODE_109_length_587_cov_458.917647:1-587:+; XD26_NODE_96_length_1109_cov_166.895349:1-172:-; XD26_NODE_85_length_1571_cov_224.487952:1163-1571:-
XD3	3	XD3_NODE_84_length_4549_cov_47.593918:4378-4549:+; XD3_NODE_63_length_17702_cov_86.059234:1-409:+; XD3_NODE_153_length_587_cov_253.619608:1-587:+
XD33	2	XD33_ctg0238:24-821:+; XD33_ctg0165:1357-1691:-
XD34	2	XD34_NODE_84_length_1821_cov_120.920298:1445-1821:+; XD34_NODE_63_length_6073_cov_108.532522:5781-6073:-
XD35	2	XD35_NODE_2:119797-120810:+; XD35_NODE_3:80785-81798:+
XD36	2	XD36_ctg0264:24-821:+; XD36_ctg0159:1357-1691:-
XD37	2	XD37_NODE_80_length_4882_cov_129.308637:4590-4882:-; XD37_NODE_131_length_703_cov_448.859425:1-703:-
XD38	1	XD38_NODE_29_length_11266_cov_81.952811:10184-11189:+
XD39	1	XD39_NODE_41_length_23914_cov_64.536099:9017-10030:+
XD40	2	XD40_NODE_63_length_6073_cov_96.366411:1-293:+; XD40_NODE_83_length_1821_cov_113.623853:1-377:-
XD86	1	XD86_NODE_61_length_11266_cov_132.253642:78-1083:-
XD97	3	XD97_ctg0095:1-214:-; XD97_ctg0035:13929-14277:-; XD97_ctg0299:1-689:-
XJ12	3	XJ12_NODE_117_length_509_cov_479.270833:1-509:-; XJ12_NODE_89_length_1505_cov_157.122549:1-172:-; XJ12_NODE_65_length_6267_cov_129.068013:5781-6267:-
XJ13	3	XJ13_NODE_65_length_6267_cov_134.415832:1-487:+; XJ13_NODE_86_length_1505_cov_159.831933:1334-1505:+; XJ13_NODE_115_length_509_cov_488.895833:1-509:+
XJ15	1	XJ15_NODE_77_length_6979_cov_137.512025:76-1081:-
XJ17	1	XJ17_NODE_107_length_4080_cov_360.606795:77-559:-
XJ26	1	XJ26_NODE_42_length_8094_cov_184.596981:7718-8094:+
XJ32	2	XJ32_NODE_114_length_587_cov_296.013725:1-587:-; XJ32_NODE_70_length_6750_cov_120.918328:1-172:-
XJ33	1	XJ33_NODE_43_length_8094_cov_122.481103:1-377:-
XJ35	2	XJ35_NODE_63_length_6746_cov_131.134353:1-167:-; XJ35_NODE_111_length_592_cov_268.312621:1-592:-
XJ36	1	XJ36_NODE_43_length_8094_cov_132.106648:7718-8094:+
XJ39	1	XJ39_NODE_36_length_11224_cov_98.306719:9299-10312:+
XJ4	3	XJ4_NODE_93_length_1306_cov_127.663954:1-172:-; XJ4_NODE_67_length_6267_cov_119.576898:5781-6267:-; XJ4_NODE_120_length_509_cov_417.729167:1-509:-
XJ40	3	XJ40_NODE_47_length_7668_cov_108.043341:7260-7668:-; XJ40_NODE_91_length_587_cov_623.717647:1-587:+; XJ40_NODE_50_length_6410_cov_181.742934:1-172:-
XJ48	2	XJ48_NODE_130_length_820_cov_455.234186:1-682:-; XJ48_NODE_115_length_1439_cov_180.716593:1-409:+
XJ49	2	XJ49_NODE_104_length_2731_cov_73.799925:1-148:+; XJ49_NODE_122_length_1085_cov_157.083333:143-1085:+
XJ5	1	XJ5_NODE_89_length_4621_cov_77.933759:158-1171:-
XJ50	1	XJ50_NODE_33_length_11225_cov_61.169537:9299-10312:+
XJ9	3	XJ9_NODE_117_length_509_cov_413.263889:1-509:+; XJ9_NODE_92_length_1306_cov_137.668836:1135-1306:+; XJ9_NODE_66_length_6267_cov_121.458643:1-487:+
YN13	1	YN13_NODE_66_length_10683_cov_116.675655:360-1373:-
YN17	0	NULL
YN19	0	NULL
YN20	0	NULL
YN22	0	NULL
YN33	1	YN33_NODE_50_length_18710_cov_71.712768:9017-9461:+
YN34	1	YN34_NODE_109_length_1079_cov_563.395210:213-1079:+
YN39	1	YN39_NODE_115_length_1079_cov_347.650699:1-867:-
ZJ1	1	ZJ1_NODE_73_length_11595_cov_136.479597:9179-10192:+
ZJ20	1	ZJ20_NODE_107_length_5973_cov_84.147049:5107-5973:+
ZJ29	2	ZJ29_NODE_149_length_587_cov_263.519608:1-587:+; ZJ29_NODE_85_length_5059_cov_132.949819:4888-5059:+
