# Supplementary material for: Antimicrobial resistance and population genomics of multidrug-resistant Escherichia coli in pig farms in mainland China
Source: Nat Commun. 2022 Mar 2;13:1116. doi: 10.1038/s41467-022-28750-6 (PMC8891348; doi:10.1038/s41467-022-28750-6)
Supplement: Supplementary file 12 — Supplementary Data 9 [file 41467_2022_28750_MOESM12_ESM.xlsx]

## Sheet: Sheet1
Supplementary Data 9. Sequence types of the 287 human commensal E. coli isolates
Genome file	ST	adk	fumC	gyrB	icd	mdh	purA	recA
GCF_003290515.fna	48	6	11	4	8	8	8	2
GCF_003290525.fna	10	10	11	4	8	8	8	2
GCF_003290535.fna	2088	13	43	10	20	17	37	25
GCF_003290575.fna	410	6	4	12	1	20	18	7
GCF_003290595.fna	10	10	11	4	8	8	8	2
GCF_003290605.fna	517	109	65	5	1	9	13	14
GCF_003290615.fna	10	10	11	4	8	8	8	2
GCF_003290625.fna	795	9	23	33	18	9	8	6
GCF_003290675.fna	2936	10	11	4	8	8	2	2
GCF_003290685.fna	155	6	4	14	16	24	8	14
GCF_003290695.fna	10	10	11	4	8	8	8	2
GCF_003290705.fna	2016	6	23	32	88	9	26	7
GCF_003290755.fna	5455	10	27	5	8	12	8	2
GCF_003290765.fna	43	24	11	4	8	8	8	2
GCF_003290775.fna	617	10	11	4	8	8	13	73
GCF_003290785.fna	-	10	~621	5	10	7	8	2
GCF_003290835.fna	2913	6	7	5	1	179	18	2
GCF_003290845.fna	10	10	11	4	8	8	8	2
GCF_003290855.fna	10	10	11	4	8	8	8	2
GCF_003290875.fna	10	10	11	4	8	8	8	2
GCF_003290915.fna	206	6	7	5	1	8	18	2
GCF_003290935.fna	345	6	4	14	1	20	62	7
GCF_003290945.fna	31	18	22	17	6	5	5	4
GCF_003290955.fna	1638	10	11	4	12	8	45	2
GCF_003290995.fna	10	10	11	4	8	8	8	2
GCF_003291015.fna	398	64	7	1	1	8	8	6
GCF_003291025.fna	1196	6	6	33	26	11	8	2
GCF_003291035.fna	206	6	7	5	1	8	18	2
GCF_003291075.fna	46	8	7	1	8	8	8	6
GCF_003291095.fna	155	6	4	14	16	24	8	14
GCF_003291105.fna	206	6	7	5	1	8	18	2
GCF_003291115.fna	4656	6	11	4	8	8	18	2
GCF_003291155.fna	1684	10	11	5	10	7	8	2
GCF_003291175.fna	7941	10	27	5	10	179	8	2
GCF_003291185.fna	1485	92	231	87	96	70	58	2
GCF_003291195.fna	34	10	11	4	1	8	8	2
GCF_003291235.fna	7937	6	4	15	16	11	8	6
GCF_003291255.fna	1684	10	11	5	10	7	8	2
GCF_003291275.fna	226	10	27	5	8	8	7	2
GCF_003291285.fna	-	10	27	5	~8	8	8	2
GCF_003291305.fna	7939	57	11	1	454	7	599	2
GCF_003291315.fna	7601	6	8	4	159	43	23	6
GCF_003291355.fna	453	99	6	33	33	24	8	7
GCF_003291365.fna	10	10	11	4	8	8	8	2
GCF_003291385.fna	361	10	99	5	91	8	7	2
GCF_003291415.fna	1308	6	6	33	1	24	8	7
GCF_003291425.fna	206	6	7	5	1	8	18	2
GCF_003291435.fna	10	10	11	4	8	8	8	2
GCF_003291455.fna	10	10	11	4	8	8	8	2
GCF_003291495.fna	10	10	11	4	8	8	8	2
GCF_003291505.fna	683	6	4	127	16	24	8	6
GCF_003291515.fna	10	10	11	4	8	8	8	2
GCF_003291535.fna	1723	9	19	32	1	9	8	6
GCF_003291575.fna	10	10	11	4	8	8	8	2
GCF_003291585.fna	641	9	6	33	131	24	8	7
GCF_003291595.fna	206	6	7	5	1	8	18	2
GCF_003291615.fna	155	6	4	14	16	24	8	14
GCF_003291655.fna	10	10	11	4	8	8	8	2
GCF_003291665.fna	10	10	11	4	8	8	8	2
GCF_003291675.fna	58	6	4	4	16	24	8	14
GCF_003291695.fna	10	10	11	4	8	8	8	2
GCF_003291735.fna	7936	10	11	4	12	179	8	2
GCF_003291745.fna	2064	207	297	260	254	1	2	2
GCF_003291775.fna	216	10	11	57	8	7	18	6
GCF_003291785.fna	1011	6	4	159	44	112	1	17
GCF_003291815.fna	43	24	11	4	8	8	8	2
GCF_003291825.fna	101	43	41	15	18	11	7	6
GCF_003291855.fna	877	9	175	33	131	24	8	7
GCF_003291875.fna	1081	6	4	5	18	11	8	2
GCF_003291895.fna	-	10	11	4	8	8	~219	174
GCF_003291905.fna	7940	79	84	33	638	172	454	157
GCF_003291935.fna	10	10	11	4	8	8	8	2
GCF_003291945.fna	542	112	11	5	12	8	8	86
GCF_003291975.fna	-	~348	11	125	8	7	8	2
GCF_003291985.fna	8540	6	11	4	8	8	651	2
GCF_003291995.fna	3036	207	297	260	254	1	261	2
GCF_003292015.fna	616	6	4	12	16	24	8	14
GCF_003292055.fna	3054	6	4	33	26	11	8	2
GCF_003292065.fna	2207	10	174	4	8	8	222	2
GCF_003292075.fna	216	10	11	57	8	7	18	6
GCF_003292085.fna	450	6	11	95	104	8	7	2
GCF_003292135.fna	1011	6	4	159	44	112	1	17
GCF_003292145.fna	1011	6	4	159	44	112	1	17
GCF_003292155.fna	5907	87	53	231	140	1	434	2
GCF_003292195.fna	5259	12	192	8	254	402	269	2
GCF_003292215.fna	2847	6	266	83	24	1	1	2
GCF_003292225.fna	-	~405	~350	7	58	24	1	17
GCF_003292235.fna	117	20	45	41	43	5	32	2
GCF_003292275.fna	5171	34	284	431	25	28	16	4
GCF_003292295.fna	648	92	4	87	96	70	58	2
GCF_003292305.fna	457	101	88	97	108	26	79	2
GCF_003292315.fna	648	92	4	87	96	70	58	2
GCF_003292355.fna	457	101	88	97	108	26	79	2
GCF_003292375.fna	457	101	88	97	108	26	79	2
GCF_003292385.fna	354	85	88	78	29	59	58	62
GCF_003292405.fna	354	85	88	78	29	59	58	62
GCF_003292435.fna	354	85	88	78	29	59	58	62
GCF_003292455.fna	394	21	35	61	52	5	5	4
GCF_003292465.fna	69	21	35	27	6	5	5	4
GCF_003292485.fna	31	18	22	17	6	5	5	4
GCF_003292515.fna	193	10	7	4	12	8	8	2
GCF_003292535.fna	7449	136	11	4	1	11	18	2
GCF_003292545.fna	189	10	27	5	10	12	8	49
GCF_003292565.fna	3871	10	7	5	1	8	18	2
GCF_003292595.fna	7338	136	1009	5	1	8	18	2
GCF_003292615.fna	77	6	7	5	1	8	18	27
GCF_003292635.fna	189	10	27	5	10	12	8	49
GCF_003292655.fna	206	6	7	5	1	8	18	2
GCF_003292665.fna	4535	6	7	5	473	8	18	2
GCF_003292675.fna	206	6	7	5	1	8	18	2
GCF_003292685.fna	189	10	27	5	10	12	8	49
GCF_003292735.fna	1716	10	27	4	8	8	8	164
GCF_003292755.fna	189	10	27	5	10	12	8	49
GCF_003292775.fna	206	6	7	5	1	8	18	2
GCF_003292785.fna	6335	10	27	5	10	8	8	2
GCF_003292795.fna	542	112	11	5	12	8	8	86
GCF_003292835.fna	695	10	11	4	12	8	18	2
GCF_003292855.fna	206	6	7	5	1	8	18	2
GCF_003292875.fna	206	6	7	5	1	8	18	2
GCF_003292895.fna	5764	6	7	5	443	8	18	2
GCF_003292915.fna	542	112	11	5	12	8	8	86
GCF_003292935.fna	-	10	~7	4	12	8	8	2
GCF_003292955.fna	695	10	11	4	12	8	18	2
GCF_003292975.fna	301	78	27	5	10	12	8	2
GCF_003292995.fna	189	10	27	5	10	12	8	49
GCF_003293015.fna	206	6	7	5	1	8	18	2
GCF_003293035.fna	165	10	27	5	10	12	8	2
GCF_003293055.fna	7454	6	7	5	1	8	18	17
GCF_003293065.fna	206	6	7	5	1	8	18	2
GCF_003293085.fna	206	6	7	5	1	8	18	2
GCF_003293115.fna	185	10	7	4	12	44	8	2
GCF_003293125.fna	-	10	27	5	~8	12	8	2
GCF_003293145.fna	7122	623	11	4	12	8	45	2
GCF_003293175.fna	165	10	27	5	10	12	8	2
GCF_003293185.fna	165	10	27	5	10	12	8	2
GCF_003293205.fna	93	6	11	4	10	7	8	6
GCF_003293225.fna	5766	6	4	1	1	8	18	2
GCF_003293255.fna	216	10	11	57	8	7	18	6
GCF_003293265.fna	202	64	11	5	8	8	8	2
GCF_003293295.fna	93	6	11	4	10	7	8	6
GCF_003293315.fna	4015	348	11	125	8	7	8	2
GCF_003293345.fna	216	10	11	57	8	7	18	6
GCF_003293365.fna	7453	30	11	5	8	7	568	2
GCF_003293415.fna	165	10	27	5	10	12	8	2
GCF_003293435.fna	206	6	7	5	1	8	18	2
GCF_003293445.fna	6756	136	7	4	8	561	8	2
GCF_003293485.fna	206	6	7	5	1	8	18	2
GCF_003293515.fna	6725	6	895	5	1	8	18	2
GCF_003293555.fna	710	6	153	4	91	7	8	6
GCF_003293565.fna	7450	10	11	125	8	77	8	2
GCF_003300985.fna	871	64	7	1	8	8	8	6
GCF_003301035.fna	216	10	11	57	8	7	18	6
GCF_003301045.fna	2705	10	11	4	10	7	8	2
GCF_003301555.fna	2705	10	11	4	10	7	8	2
GCF_003301575.fna	522	10	23	109	8	8	8	2
GCF_003301615.fna	2705	10	11	4	10	7	8	2
GCF_003301625.fna	93	6	11	4	10	7	8	6
GCF_003301675.fna	2705	10	11	4	10	7	8	2
GCF_003301685.fna	3107	10	11	5	8	7	219	2
GCF_003301735.fna	216	10	11	57	8	7	18	6
GCF_003301775.fna	6215	9	7	1	8	24	8	7
GCF_003301785.fna	6807	6	165	4	10	568	8	6
GCF_003301815.fna	2705	10	11	4	10	7	8	2
GCF_003301845.fna	2705	10	11	4	10	7	8	2
GCF_003301875.fna	2253	6	11	4	10	7	7	6
GCF_003301885.fna	93	6	11	4	10	7	8	6
GCF_003301915.fna	10	10	11	4	8	8	8	2
GCF_003301945.fna	2739	6	11	102	8	8	8	2
GCF_003301995.fna	617	10	11	4	8	8	13	73
GCF_003302005.fna	10	10	11	4	8	8	8	2
GCF_003302015.fna	10	10	11	4	8	8	8	2
GCF_003302045.fna	-	6	11	~216	8	8	8	414
GCF_003302115.fna	10	10	11	4	8	8	8	2
GCF_003302125.fna	48	6	11	4	8	8	8	2
GCF_003302135.fna	1630	6	11	4	8	187	8	2
GCF_003302145.fna	10	10	11	4	8	8	8	2
GCF_003302215.fna	48	6	11	4	8	8	8	2
GCF_003302225.fna	10	10	11	4	8	8	8	2
GCF_003302245.fna	10	10	11	4	8	8	8	2
GCF_003302265.fna	209	10	11	4	8	8	8	6
GCF_003302315.fna	10	10	11	4	8	8	8	2
GCF_003302345.fna	48	6	11	4	8	8	8	2
GCF_003302365.fna	7447	6	11	4	8	8	71	2
GCF_003302375.fna	10	10	11	4	8	8	8	2
GCF_003302435.fna	744	10	11	135	8	8	8	2
GCF_003302445.fna	1286	10	174	4	8	8	8	2
GCF_003302455.fna	48	6	11	4	8	8	8	2
GCF_003302465.fna	744	10	11	135	8	8	8	2
GCF_003302545.fna	48	6	11	4	8	8	8	2
GCF_003302565.fna	744	10	11	135	8	8	8	2
GCF_003302575.fna	48	6	11	4	8	8	8	2
GCF_003302635.fna	1286	10	174	4	8	8	8	2
GCF_003302655.fna	744	10	11	135	8	8	8	2
GCF_003302685.fna	10	10	11	4	8	8	8	2
GCF_003302695.fna	2465	6	11	284	8	8	8	2
GCF_003302725.fna	10	10	11	4	8	8	8	2
GCF_003302775.fna	10	10	11	4	8	8	8	2
GCF_003302785.fna	10	10	11	4	8	8	8	2
GCF_003302815.fna	3203	6	11	4	8	276	8	2
GCF_003302825.fna	1585	10	11	4	8	8	1	2
GCF_003302895.fna	10	10	11	4	8	8	8	2
GCF_003302905.fna	10	10	11	4	8	8	8	2
GCF_003302915.fna	10	10	11	4	8	8	8	2
GCF_003302925.fna	5542	6	11	4	8	8	8	194
GCF_003303015.fna	2935	299	11	4	8	8	8	2
GCF_003303025.fna	1290	10	189	4	8	8	2	2
GCF_003303045.fna	48	6	11	4	8	8	8	2
GCF_003303065.fna	10	10	11	4	8	8	8	2
GCF_003303105.fna	410	6	4	12	1	20	18	7
GCF_003303125.fna	410	6	4	12	1	20	18	7
GCF_003303135.fna	410	6	4	12	1	20	18	7
GCF_003303195.fna	23	6	4	12	1	20	13	7
GCF_003303215.fna	410	6	4	12	1	20	18	7
GCF_003303235.fna	971	6	4	4	16	24	8	121
GCF_003303255.fna	616	6	4	12	16	24	8	14
GCF_003303285.fna	155	6	4	14	16	24	8	14
GCF_003303295.fna	155	6	4	14	16	24	8	14
GCF_003303305.fna	7451	6	4	4	16	24	8	535
GCF_003303355.fna	58	6	4	4	16	24	8	14
GCF_003303375.fna	58	6	4	4	16	24	8	14
GCF_003303395.fna	155	6	4	14	16	24	8	14
GCF_003303405.fna	58	6	4	4	16	24	8	14
GCF_003303445.fna	155	6	4	14	16	24	8	14
GCF_003303475.fna	58	6	4	4	16	24	8	14
GCF_003303485.fna	155	6	4	14	16	24	8	14
GCF_003303495.fna	877	9	175	33	131	24	8	7
GCF_003303545.fna	453	99	6	33	33	24	8	7
GCF_003303565.fna	224	6	4	33	16	11	8	6
GCF_003303585.fna	224	6	4	33	16	11	8	6
GCF_003303615.fna	224	6	4	33	16	11	8	6
GCF_003303655.fna	13	6	6	5	9	9	8	2
GCF_003303665.fna	196	6	19	3	16	9	8	6
GCF_003303675.fna	7448	6	4	5	16	7	7	7
GCF_003303715.fna	162	9	65	5	1	9	13	6
GCF_003303755.fna	1308	6	6	33	1	24	8	7
GCF_003303775.fna	2599	267	6	5	26	9	13	98
GCF_003303785.fna	154	6	6	5	10	9	8	6
GCF_003303795.fna	906	6	4	3	16	11	8	6
GCF_003303855.fna	101	43	41	15	18	11	7	6
GCF_003303875.fna	101	43	41	15	18	11	7	6
GCF_003303905.fna	101	43	41	15	18	11	7	6
GCF_003303915.fna	101	43	41	15	18	11	7	6
GCF_003303955.fna	101	43	41	15	18	11	7	6
GCF_003303975.fna	101	43	41	15	18	11	7	6
GCF_003303985.fna	101	43	41	15	18	11	7	6
GCF_003304035.fna	101	43	41	15	18	11	7	6
GCF_003304045.fna	93	6	11	4	10	7	8	6
GCF_003304075.fna	1684	10	11	5	10	7	8	2
GCF_003304095.fna	216	10	11	57	8	7	18	6
GCF_003304105.fna	522	10	23	109	8	8	8	2
GCF_003304155.fna	1684	10	11	5	10	7	8	2
GCF_003304195.fna	6747	10	23	109	350	8	8	487
GCF_003304205.fna	-	64	7	1	1000?	8	8	6
GCF_003304225.fna	-	~10	11	4	8	8	8	2
GCF_003304255.fna	48	6	11	4	8	8	8	2
GCF_003304275.fna	167	10	11	4	8	8	13	2
GCF_003304295.fna	48	6	11	4	8	8	8	2
GCF_003304335.fna	10	10	11	4	8	8	8	2
GCF_003304345.fna	10	10	11	4	8	8	8	2
GCF_003304355.fna	10	10	11	4	8	8	8	2
GCF_003304375.fna	-	10	11	4	8	8	~8	2
GCF_003304435.fna	6907	10	929	4	8	8	2	2
GCF_003304445.fna	10	10	11	4	8	8	8	2
GCF_003304475.fna	10	10	11	4	8	8	8	2
GCF_003304485.fna	10	10	11	4	8	8	8	2
GCF_003304515.fna	10	10	11	4	8	8	8	2
GCF_003304545.fna	1721	222	11	4	8	8	8	2
GCF_003304555.fna	48	6	11	4	8	8	8	2
GCF_003304595.fna	10	10	11	4	8	8	8	2
GCF_003304615.fna	10	10	11	4	8	8	8	2
GCF_003304635.fna	5945	9	175	33	8	24	8	7
GCF_003304655.fna	6823	6	8	3	16	9	8	6
GCF_003304675.fna	2973	6	95	158	56	11	8	41
GCF_003304695.fna	156	6	29	32	16	11	8	44
GCF_003304725.fna	155	6	4	14	16	24	8	14
GCF_003304755.fna	1249	6	23	5	16	24	18	6
GCF_003304775.fna	602	6	19	33	26	11	8	6
GCF_003304785.fna	156	6	29	32	16	11	8	44
GCF_003304815.fna	937	6	29	5	26	24	8	6
GCF_003304835.fna	1258	6	23	15	102	9	73	6
GCF_003304855.fna	201	6	65	5	1	9	8	6
GCF_003304865.fna	4733	6	23	32	88	9	8	6
GCF_003304905.fna	156	6	29	32	16	11	8	44
GCF_003304915.fna	442	6	95	33	18	9	8	14
GCF_003304955.fna	942	6	4	3	16	9	8	6
GCF_003305005.fna	101	43	41	15	18	11	7	6
GCF_003305015.fna	101	43	41	15	18	11	7	6
