# Supplementary material for: Antimicrobial resistance and population genomics of multidrug-resistant Escherichia coli in pig farms in mainland China
Source: Nat Commun. 2022 Mar 2;13:1116. doi: 10.1038/s41467-022-28750-6 (PMC8891348; doi:10.1038/s41467-022-28750-6)
Supplement: Supplementary file 13 — Supplementary Data 10 [file 41467_2022_28750_MOESM13_ESM.xlsx]

## Sheet: Sheet1
Supplementary Data 10. The sizes of core genome alignments of each of the E. coli genome sequences compared to the complete genome sequence of E. coli XD35.
ID	LENGTH	ALIGNED	UNALIGNED	VARIANT	HET	MASKED	LOWCOV
AH1	5434282	4119152	1225758	51418	134	0	89238
AH10	5434282	4180295	1172691	28506	171	0	81125
AH11	5434282	4129675	1203776	47534	321	0	100510
AH12	5434282	4187454	1154291	46548	160	0	92377
AH13	5434282	4070359	1267996	46111	781	0	95146
AH15	5434282	3864614	1448819	55583	491	0	120358
AH16	5434282	4258866	1087243	25025	462	0	87711
AH19	5434282	4191818	1154349	20555	931	0	87184
AH20	5434282	4159673	1170660	42242	406	0	103543
AH22	5434282	4130582	1200976	42243	385	0	102339
AH24	5434282	4271334	1047704	42792	1340	0	113904
AH27	5434282	4261559	1084840	24786	370	0	87513
AH28	5434282	4138575	1192542	42187	266	0	102899
AH29	5434282	4172083	1167810	23169	1048	0	93341
AH36	5434282	4163927	1179861	41184	156	0	90338
AH37	5434282	4173624	1181369	24286	75	0	79214
AH4	5434282	4237279	1111322	24272	301	0	85380
AH40	5434282	4236845	1111034	24272	299	0	86104
AH41	5434282	4271761	1047752	41737	1297	0	113472
AH47	5434282	4164670	1175910	41455	214	0	93488
AH48	5434282	4099697	1240193	41062	521	0	93871
AH8	5434282	4179847	1172914	24244	180	0	81341
AH84	5434282	4216309	1123961	41159	509	0	93503
AH88	5434282	4093734	1258120	40827	393	0	82035
AH9	5434282	4189696	1168568	20159	122	0	75896
AH90	5434282	4082214	1273279	40970	312	0	78477
AH91	5434282	4067914	1274998	40223	427	0	90943
AH96	5434282	4211518	1144755	24506	441	0	77568
BJ21	5434282	4124677	1234192	18751	93	0	75320
BJ25	5434282	3881665	1431147	72950	1083	0	120387
BJ32	5434282	4169018	1205101	18271	64	0	60099
CQ1	5434282	4256845	1097046	20527	436	0	79955
CQ10	5434282	4287584	1059611	38250	69	0	87018
CQ12	5434282	4465241	893833	17838	706	0	74502
CQ14	5434282	4257655	1097202	20476	442	0	78983
CQ15	5434282	4143997	1197290	38363	558	0	92437
CQ16	5434282	4257702	1097034	20474	434	0	79112
CQ17	5434282	4144162	1197487	38367	524	0	92109
CQ2	5434282	4466200	893770	17822	798	0	73514
CQ20	5434282	4128299	1211455	38491	526	0	94002
CQ21	5434282	4150419	1209865	19998	308	0	73690
CQ22	5434282	4150205	1210326	20005	299	0	73452
CQ25	5434282	4148690	1211272	20000	265	0	74055
CQ26	5434282	4150450	1210341	19992	273	0	73218
CQ27	5434282	4159015	1207838	16378	711	0	66718
CQ28	5434282	4149762	1210248	19970	262	0	74010
CQ29	5434282	4149449	1210469	19969	276	0	74088
CQ3	5434282	4196965	1163396	19804	617	0	73304
CQ30	5434282	4149074	1210337	19968	171	0	74700
CQ31	5434282	4143917	1194114	38000	211	0	96040
CQ32	5434282	4150145	1210045	19946	288	0	73804
CQ33	5434282	4149893	1210427	19947	181	0	73781
CQ34	5434282	4149830	1210684	19953	160	0	73608
CQ35	5434282	4150169	1209826	19946	184	0	74103
CQ36	5434282	4036202	1312009	38026	217	0	85854
CQ4	5434282	4129605	1210812	38296	536	0	93329
CQ42	5434282	4087489	1242062	37962	734	0	103997
CQ46	5434282	4107636	1233046	28264	571	0	93029
CQ48	5434282	4095139	1236031	37910	877	0	102235
CQ51	5434282	4107984	1232411	28262	957	0	92930
CQ52	5434282	4300839	1035278	38015	666	0	97499
CQ59	5434282	4188663	1170734	19801	366	0	74519
CQ63	5434282	4067248	1296942	19053	54	0	70038
CQ66	5434282	4110964	1245933	19734	184	0	77201
CQ67	5434282	4129929	1216245	37275	128	0	87980
CQ69	5434282	4217651	1132869	18960	320	0	83442
CQ7	5434282	4285685	1073082	19351	29	0	75486
CQ72	5434282	4322336	1031300	18426	116	0	80530
CQ73	5434282	4232825	1122369	21930	417	0	78671
CQ74	5434282	4070380	1272322	37953	362	0	91218
CQ75	5434282	4230565	1124591	21890	403	0	78723
CQ77	5434282	4235919	1097316	19663	877	0	100170
CQ78	5434282	4228521	1109680	36881	126	0	95955
CQ79	5434282	4124066	1238871	21511	162	0	71183
CQ8	5434282	4209884	1151467	18279	359	0	72572
CQ80	5434282	4235265	1119504	21647	411	0	79102
CQ9	5434282	4129079	1209866	36984	489	0	94848
CQ92	5434282	4133784	1203467	36534	408	0	96623
E_coli_RXD10	5434282	4379219	963973	28790	997	0	90093
E_coli_RXD5	5434282	4381107	962617	28791	981	0	89577
FJ26	5434282	4178395	1190064	17841	1121	0	64702
FJ38	5434282	4178053	1190226	17841	943	0	65060
FY119	5434282	4148134	1199014	35888	181	0	86953
FY183	5434282	4314291	1042252	19546	366	0	77373
FY187	5434282	4085602	1274910	17595	76	0	73694
FY197	5434282	4507518	855947	1500	898	0	69919
FY207	5434282	4227892	1136932	18660	551	0	68907
FY209	5434282	4158278	1211038	17914	243	0	64723
FY213	5434282	4184341	1141325	36236	658	0	107958
FY215	5434282	3922306	1376691	67783	1263	0	134022
FY216	5434282	4191359	1147791	36080	854	0	94278
FY217	5434282	4273241	1090149	18506	162	0	70730
FY219	5434282	4305364	1048547	19597	192	0	80179
FY227	5434282	4306011	1048066	19595	191	0	80014
FY228	5434282	4296226	1055628	17362	906	0	81522
FY229	5434282	4108880	1221484	36141	354	0	103564
FY230	5434282	4375145	947901	35481	398	0	110838
FY237	5434282	4077403	1281192	15690	385	0	75302
FY239	5434282	4236680	1107712	37430	48	0	89842
FY240	5434282	4096452	1217724	63820	161	0	119945
FY241	5434282	4260779	1064438	35451	772	0	108293
FY246	5434282	4255491	1108747	18016	591	0	69453
FY248	5434282	4019391	1340915	20968	670	0	73306
FY249	5434282	4186889	1152146	18795	1618	0	93629
FY251	5434282	4223299	1091314	34351	1685	0	117984
FY252	5434282	4292948	1029629	18784	1994	0	109711
FY253	5434282	4424948	931007	16578	1026	0	77301
FY256	5434282	4235058	1116727	16564	301	0	82196
FY257	5434282	4307923	1034993	34168	244	0	91122
FY261	5434282	4307086	1034270	34164	237	0	92689
FY262	5434282	4373939	995042	20776	189	0	65112
FY267	5434282	4307366	1035638	34176	244	0	91034
FY268	5434282	4422836	938252	16525	556	0	72638
FY44	5434282	4335508	997832	25908	574	0	100368
FY45	5434282	4149628	1202818	16162	422	0	81414
FY48	5434282	4119775	1226022	26416	90	0	88395
FY66	5434282	4370888	998712	15662	107	0	64575
FY74	5434282	4220923	1140363	7179	491	0	72505
GD40	5434282	3973808	1332716	41297	1081	0	126677
GS100	5434282	4262526	1094606	9877	569	0	76581
GS105	5434282	4133724	1216311	8793	272	0	83975
GS123	5434282	4169244	1194133	7981	93	0	70812
GS128	5434282	4087160	1274725	9192	94	0	72303
GS133	5434282	4098309	1262891	10441	67	0	73015
GS138	5434282	4106123	1228010	21542	108	0	100041
GS16	5434282	4132571	1238655	13256	311	0	62745
GS191	5434282	4163416	1173201	21870	508	0	97157
GS207	5434282	3999369	1305825	43495	659	0	128429
GS208	5434282	3875631	1428545	43442	375	0	129731
GS29	5434282	4017755	1320631	21923	215	0	95681
GS3	5434282	4285562	1051732	21650	82	0	96906
GS33	5434282	4101683	1248211	21633	138	0	84250
GS34	5434282	4101471	1248668	21633	132	0	84011
GS35	5434282	4102365	1247872	21633	139	0	83906
GS4	5434282	4183648	1189268	9082	1014	0	60352
GS47	5434282	4113178	1218643	21570	866	0	101595
GS58	5434282	4132363	1197363	21968	578	0	103978
GS59	5434282	3999909	1356918	12871	184	0	77271
GS6	5434282	3796397	1549568	24222	118	0	88199
GS61	5434282	4302526	1057035	11110	65	0	74656
GS62	5434282	4090534	1242112	21934	503	0	101133
GS72	5434282	4090930	1241875	21935	501	0	100976
GS78	5434282	4131211	1198050	21927	565	0	104456
GS8	5434282	4133124	1217289	15911	443	0	83426
GS82	5434282	4302503	1028276	21813	275	0	103228
GS84	5434282	4107734	1244275	8752	639	0	81634
GS85	5434282	4271951	1087116	9440	278	0	74937
GS86	5434282	4299273	1049814	16154	135	0	85060
GS93	5434282	4222826	1128765	9841	526	0	82165
GS99	5434282	4133236	1218121	8752	271	0	82654
GX18	5434282	4182361	1177831	9062	222	0	73868
GX29	5434282	4154528	1173178	21434	653	0	105923
GX37	5434282	4017537	1341219	12880	404	0	75122
GX38	5434282	4136972	1204451	21252	160	0	92699
GZ10	5434282	4303638	1041442	11292	189	0	89013
GZ12	5434282	4150085	1192895	19934	687	0	90615
GZ16	5434282	4058601	1298114	21191	126	0	77441
GZ18	5434282	4070835	1259058	21390	844	0	103545
GZ29	5434282	4257354	1097021	10112	690	0	79217
GZ31	5434282	4311592	1028609	11230	318	0	93763
GZ34	5434282	4138287	1230692	10483	280	0	65023
GZ40	5434282	4230819	1116460	21238	68	0	86935
GZ43	5434282	4242677	1120353	8718	138	0	71114
GZ51	5434282	4157431	1206870	11190	8	0	69973
GZ55	5434282	4191020	1146144	21002	413	0	96705
GZ64	5434282	4121738	1218028	15267	806	0	93710
GZ86	5434282	4104688	1244407	21148	226	0	84961
GZ89	5434282	2118928	2949577	57375	338	0	365439
GZ9	5434282	4262432	1093111	6412	945	0	77794
GZ98	5434282	4096080	1232605	14100	1309	0	104288
HB11	5434282	4082533	1278822	2821	28	0	72899
HB13	5434282	4121862	1217640	13373	597	0	94183
HB17	5434282	4082935	1278379	2821	29	0	72939
HB22	5434282	4016545	1334160	8221	88	0	83489
HB23	5434282	4070481	1265716	14400	444	0	97641
HB24	5434282	3985354	1316139	27247	647	0	132142
HB27	5434282	4280791	1051191	14108	620	0	101680
HB28	5434282	4046143	1287047	14455	806	0	100286
HB29	5434282	4284152	1066192	6060	992	0	82946
HB3	5434282	4151262	1188098	13969	145	0	94777
HB30	5434282	4016001	1334422	8221	90	0	83769
HB33	5434282	4280501	1051029	14077	624	0	102128
HB36	5434282	4350521	999139	8408	669	0	83953
HB37	5434282	4268792	1083498	6060	1043	0	80949
HB38	5434282	4090399	1249935	13997	109	0	93839
HB4	5434282	4016184	1334417	8218	85	0	83596
HB42	5434282	4124027	1213531	13971	162	0	96562
HB44	5434282	4291091	1037047	13921	886	0	105258
HB45	5434282	4349149	1024459	5136	149	0	60525
HB50	5434282	4181806	1177575	5718	571	0	74330
HB53	5434282	4172550	1175754	5830	763	0	85215
HB55	5434282	4028712	1316836	14553	103	0	88631
HB6	5434282	4318038	996620	13919	1601	0	118023
HB61	5434282	4062139	1303992	6378	211	0	67940
HB64	5434282	4087722	1267371	7276	329	0	78860
HB84	5434282	4198968	1158301	6649	146	0	76867
HLJ34	5434282	4035921	1287653	14074	1013	0	109695
HLJ5	5434282	4182162	1175620	8147	660	0	75840
HLJ64	5434282	4153201	1207313	6265	445	0	73323
HN15	5434282	4050118	1308543	14161	114	0	75507
HUBJ12	5434282	3901660	1405474	26927	1410	0	125738
HUBJ16	5434282	4114110	1237882	8273	669	0	81621
HUBJ20	5434282	4113641	1238116	8277	670	0	81855
HUBJ22	5434282	4096817	1247664	8064	404	0	89397
HUBJ24	5434282	4110494	1238228	8318	726	0	84834
HUBJ25	5434282	3878693	1464323	15724	112	0	91154
HUBJ28	5434282	4165853	1202989	2246	270	0	65170
HUBJ30	5434282	3878356	1465375	15724	123	0	90428
HUBJ8	5434282	4047577	1292872	13967	85	0	93748
HUBS21	5434282	4129765	1199690	14078	364	0	104463
HUBS24	5434282	4044861	1303406	13605	724	0	85291
HUBS28	5434282	4231819	1129385	6140	142	0	72936
HUBS36	5434282	3929430	1381426	26302	93	0	123333
HUBS37	5434282	3927846	1382470	26301	88	0	123878
HUBS5	5434282	3874164	1434708	26485	373	0	125037
HUN101	5434282	4029461	1312354	14158	83	0	92384
HUN103	5434282	4079636	1251588	13947	553	0	102505
HUN105	5434282	4108406	1236187	9804	564	0	89125
HUN107	5434282	3900379	1417921	25706	501	0	115481
HUN108	5434282	4200304	1136723	13807	858	0	96397
HUN109	5434282	4133776	1205783	12807	538	0	94185
HUN11	5434282	4195268	1112347	17813	753	0	125914
HUN111	5434282	3923049	1410546	15570	153	0	100534
HUN112	5434282	4145557	1203709	8756	62	0	84954
HUN113	5434282	4057129	1309136	6101	592	0	67425
HUN115	5434282	4338235	1031797	4688	60	0	64190
HUN127	5434282	4059781	1272116	13696	545	0	101840
HUN128	5434282	4076354	1269587	8066	2	0	88339
HUN129	5434282	4144224	1200904	13729	466	0	88688
HUN13	5434282	4315268	1057140	6289	55	0	61819
HUN14	5434282	4336291	1038381	4873	752	0	58858
HUN15	5434282	4290479	1071042	8332	101	0	72660
HUN16	5434282	4384200	972712	8021	680	0	76690
HUN18	5434282	3965967	1352424	25445	114	0	115777
HUN19	5434282	3964565	1344438	26395	695	0	124584
HUN20	5434282	4321124	1023684	13633	194	0	89280
HUN23	5434282	4335311	1022204	6054	628	0	76139
HUN24	5434282	4311763	1015740	13622	753	0	106026
HUN26	5434282	4080613	1260690	13987	665	0	92314
HUN27	5434282	4130228	1209177	13590	191	0	94686
HUN29	5434282	4128934	1209689	13593	191	0	95468
HUN38	5434282	4283870	1089533	6260	207	0	60672
HUN39	5434282	4077740	1256459	14035	503	0	99580
HUN4	5434282	4344242	997472	13710	157	0	92411
HUN45	5434282	4060180	1274493	13535	649	0	98960
HUN49	5434282	4042792	1326103	4712	26	0	65361
HUN50	5434282	3958748	1362377	25442	78	0	113079
HUN56	5434282	4061793	1274612	13536	790	0	97087
HUN58	5434282	4195196	1114941	17683	725	0	123420
HUN59	5434282	4191656	1120265	17678	857	0	121504
HUN7	5434282	4361398	1006872	5931	52	0	65960
HUN71	5434282	4176463	1163572	13641	844	0	93403
HUN72	5434282	4106869	1221330	13850	553	0	105530
HUN75	5434282	4067713	1274684	8043	376	0	91509
HUN77	5434282	4153706	1207065	6192	410	0	73101
HUN78	5434282	4096326	1243178	13623	539	0	94239
HUN8	5434282	4212449	1149981	5909	55	0	71797
HUN80	5434282	4067460	1302120	7153	68	0	64634
HUN82	5434282	4184501	1185586	6272	199	0	63996
HUN83	5434282	4115737	1231149	9658	324	0	87072
HUN84	5434282	4127529	1230494	6012	571	0	75688
HUN89	5434282	4144091	1199683	10124	191	0	90317
HUN9	5434282	4176284	1133568	25409	97	0	124333
HUN92	5434282	4124223	1219428	13674	1013	0	89618
HUN94	5434282	4182824	1188230	6129	58	0	63170
HUNJ27	5434282	4158486	1205173	6192	279	0	70344
HUNS32	5434282	4139351	1216407	6269	236	0	78288
HUNS33	5434282	4045123	1302992	13345	663	0	85504
HUNS34	5434282	4172785	1160993	13649	851	0	99653
HUNS46	5434282	4040651	1303599	13323	175	0	89857
HUNS48	5434282	4190737	1191873	5153	64	0	51608
JL33	5434282	4128600	1204150	13851	433	0	101099
JS77	5434282	4087172	1241722	13471	258	0	105130
JX10	5434282	4294718	1066014	10085	558	0	72992
JX12	5434282	4078226	1262011	13543	61	0	93984
JX13	5434282	4198062	1161269	5991	418	0	74533
JX16	5434282	4198245	1160714	5991	536	0	74787
JX18	5434282	4229260	1125480	2672	569	0	78973
JX21	5434282	4168844	1170617	13576	1089	0	93732
JX23	5434282	3930442	1401615	15266	600	0	101625
JX25	5434282	4095830	1242493	13806	1262	0	94697
JX26	5434282	4161940	1183853	13445	128	0	88361
JX38	5434282	4086580	1265996	13485	129	0	81577
JX39	5434282	4098481	1248933	10264	404	0	86464
JX4	5434282	4243147	1112089	6459	426	0	78620
JX40	5434282	4059831	1275622	13775	318	0	98511
JX42	5434282	4209075	1148949	6457	423	0	75835
JX45	5434282	4162570	1180385	12472	480	0	90847
LN10	5434282	4133298	1200561	9528	828	0	99595
LN13	5434282	4265045	1068054	13576	868	0	100315
LN32	5434282	4133346	1201255	9529	726	0	98955
LN35	5434282	4091939	1248761	13465	328	0	93254
LN36	5434282	4079266	1265551	13501	177	0	89288
LN42	5434282	4350041	968196	13769	1337	0	114708
LN43	5434282	4135145	1164358	26655	1078	0	133701
LN44	5434282	4203208	1162171	2567	94	0	68809
LN59	5434282	4265501	1068282	13573	968	0	99531
LN62	5434282	4096110	1243565	13546	314	0	94293
LN64	5434282	4098524	1243052	13668	257	0	92449
LN69	5434282	4103679	1242408	13471	153	0	88042
LN73	5434282	4117684	1245697	5569	289	0	70612
LN74	5434282	4102105	1262156	7847	27	0	69994
LN75	5434282	4101027	1261932	7846	25	0	71298
NMG10	5434282	3990721	1317164	26098	508	0	125889
NMG12	5434282	4150658	1179434	13685	566	0	103624
NMG22	5434282	4049105	1282843	15477	387	0	101947
NMG24	5434282	4178570	1161780	13416	357	0	93575
NMG25	5434282	4111115	1214859	13860	684	0	107624
NMG29	5434282	4310959	1019262	13239	637	0	103424
NMG3	5434282	4289518	1046097	13511	168	0	98499
NMG32	5434282	4415935	936028	5784	580	0	81739
NMG39	5434282	4117526	1219475	14139	260	0	97021
NMG42	5434282	4179637	1185608	6037	68	0	68969
NMG46	5434282	4298207	1035069	9511	1287	0	99719
NMG47	5434282	4191555	1147705	10315	1055	0	93967
NMG48	5434282	4321163	1036987	5941	490	0	75642
NMG49	5434282	4160278	1182426	10314	667	0	90911
NMG5	5434282	4308632	1030106	13508	218	0	95326
NMG50	5434282	4148283	1194714	10230	618	0	90667
NMG6	5434282	4183465	1181454	6021	63	0	69300
NMG7	5434282	4127587	1214271	12370	880	0	91544
NMG8	5434282	4308797	1031024	13474	173	0	94288
NMG9	5434282	4288855	1045670	13475	171	0	99586
NX2	5434282	4160969	1207805	6484	183	0	65325
NX28	5434282	4233999	1115477	6370	564	0	84242
QH1	5434282	4168172	1172061	13524	375	0	93674
QH10	5434282	4197181	1171780	6907	419	0	64902
QH12	5434282	3993726	1368368	7595	113	0	72075
QH13	5434282	4084989	1262976	13421	102	0	86215
QH17	5434282	4168318	1171490	13521	375	0	94099
QH18	5434282	4072942	1269110	13335	60	0	92170
QH2	5434282	4156321	1175896	13432	232	0	101833
QH3	5434282	4026326	1308815	13775	131	0	99010
QH4	5434282	3993162	1369586	7595	121	0	71413
QH5	5434282	3993647	1369175	7595	109	0	71351
QH6	5434282	4197219	1171230	6905	397	0	65436
QH7	5434282	4156814	1175396	13432	248	0	101824
QH8	5434282	4239019	1120237	6905	460	0	74566
QH9	5434282	4238099	1121122	6906	461	0	74600
S103	5434282	4167469	1176381	13492	373	0	90059
S104	5434282	4172329	1142373	24636	611	0	118969
S147	5434282	4269989	1096215	5559	199	0	67879
S158	5434282	4181989	1179292	6263	166	0	72835
S180	5434282	4180870	1152509	13432	665	0	100238
S181	5434282	4136042	1219833	6948	88	0	78319
S182	5434282	4041441	1312996	6476	101	0	79744
S191	5434282	4162698	1200762	5088	477	0	70345
S192	5434282	4111065	1218861	13725	521	0	103835
S193	5434282	4173679	1161933	17996	336	0	98334
S194	5434282	4375792	976518	5331	375	0	81597
S195	5434282	4377796	989372	5214	34	0	67080
S196	5434282	4189598	1173763	6078	126	0	70795
S198	5434282	4112475	1216412	13675	667	0	104728
S199	5434282	4169719	1143663	13420	2199	0	118701
S200	5434282	4039357	1314728	6450	103	0	80094
S201	5434282	4251569	1096976	7460	74	0	85663
S203	5434282	4112823	1245318	5248	681	0	75460
S204	5434282	4133524	1225584	7799	730	0	74444
S205	5434282	4260812	1071258	13413	275	0	101937
S206	5434282	4473614	882713	5080	263	0	77692
S208	5434282	4109677	1220720	13670	408	0	103477
S210	5434282	4039225	1314991	6450	107	0	79959
S211	5434282	4088472	1259345	7342	148	0	86317
S212	5434282	4357039	1000586	5918	1061	0	75596
S47	5434282	4254686	1110491	5999	36	0	69069
S49	5434282	4374316	993344	5033	110	0	66512
S51	5434282	4189688	1142472	17833	103	0	102019
S52	5434282	3925895	1382878	24070	1170	0	124339
S56	5434282	4050634	1312171	5378	675	0	70802
S57	5434282	4104546	1262023	5176	163	0	67550
S61	5434282	4319198	1042911	5297	426	0	71747
S67	5434282	4345758	1027013	4919	153	0	61358
S70	5434282	4328542	1039777	6257	73	0	65890
S72	5434282	4011031	1318763	17654	478	0	104010
S73	5434282	4152839	1169050	13284	429	0	111964
S75	5434282	4339712	1019355	5949	328	0	74887
S77	5434282	3959555	1360211	24528	192	0	114324
S78	5434282	4011565	1316976	17653	494	0	105247
S79	5434282	4320582	1042442	5296	426	0	70832
S82	5434282	4361498	980570	5822	224	0	91990
S87	5434282	4070145	1257770	13184	280	0	106087
S88	5434282	4030269	1321826	13182	279	0	81908
S89	5434282	4218381	1116708	13484	360	0	98833
S91	5434282	4356523	999259	6118	138	0	78362
S95	5434282	4218114	1117461	13484	361	0	98346
S98	5434282	4030492	1320758	13181	279	0	82753
S99	5434282	4141313	1202219	13176	161	0	90589
SAX11	5434282	4106980	1246766	7582	403	0	80133
SAX15	5434282	4130390	1200854	13408	385	0	102653
SAX16	5434282	4158224	1207083	5982	76	0	68899
SAX2	5434282	4375828	990705	5688	285	0	67464
SAX21	5434282	4185771	1178978	7761	565	0	68968
SAX22	5434282	4131987	1218283	9888	1052	0	82960
SAX32	5434282	4086534	1254398	12998	262	0	93088
SAX35	5434282	3966877	1366151	17580	269	0	100985
SAX4	5434282	4403079	943340	6025	870	0	86993
SAX40	5434282	3920180	1399278	24176	169	0	114655
SAX6	5434282	4105812	1257163	5792	265	0	71042
SC1	5434282	4125848	1217672	13420	112	0	90650
SC10	5434282	4165379	1195593	6004	373	0	72937
SC3	5434282	4188733	1170714	6005	361	0	74474
SC4	5434282	4175442	1186342	5822	227	0	72271
SD1	5434282	4162801	1205252	6509	75	0	66154
SD10	5434282	4118536	1226910	13096	291	0	88545
SD11	5434282	4135931	1214022	9856	250	0	84079
SD12	5434282	4182088	1170128	5400	416	0	81650
SD15	5434282	4137797	1212250	13191	332	0	83903
SD16	5434282	4069743	1270050	13482	99	0	94390
SD2	5434282	4141381	1198026	13191	378	0	94497
SD21	5434282	4201667	1156810	7016	564	0	75241
SD23	5434282	4122804	1242611	5279	45	0	68822
SD26	5434282	4047448	1326745	5339	23	0	60066
SD28	5434282	4030353	1346666	5768	3	0	57260
SD30	5434282	4161364	1169890	13126	1047	0	101981
SD35	5434282	4126782	1208940	13126	998	0	97562
SD36	5434282	4124269	1212294	13125	1037	0	96682
SD37	5434282	4075033	1267102	13040	191	0	91956
SD38	5434282	4128414	1207256	13125	1043	0	97569
SD40	5434282	4048228	1317955	8012	85	0	68014
SD5	5434282	3853024	1467138	17272	384	0	113736
SD58	5434282	3928444	1400435	17659	93	0	105310
SD7	5434282	4376563	976303	6133	123	0	81293
SH22	5434282	4211400	1161321	6979	105	0	61456
SH30	5434282	4099707	1247121	13057	120	0	87334
SH36	5434282	4065071	1272946	13153	780	0	95485
SH40	5434282	4196746	1153482	6289	802	0	83252
SH41	5434282	4040686	1331698	4497	22	0	61876
SH43	5434282	4065510	1273303	13153	784	0	94685
SH44	5434282	4192313	1163169	6277	625	0	78175
SH46	5434282	4238488	1123714	4994	52	0	72028
SH47	5434282	4148423	1195289	12912	144	0	90426
SH48	5434282	4180801	1176513	7010	254	0	76714
SH50	5434282	4239533	1123090	4994	40	0	71619
SH51	5434282	4190499	1170147	5787	221	0	73415
SH52	5434282	3998776	1312312	25444	554	0	122640
SH53	5434282	4148601	1194581	12912	148	0	90952
SH55	5434282	4149568	1194562	12912	145	0	90007
SH56	5434282	3997762	1313495	25444	529	0	122496
SH57	5434282	4330102	1011476	12912	152	0	92552
SH59	5434282	4148470	1194811	12912	145	0	90856
SH60	5434282	4178034	1182740	7013	250	0	73258
SH63	5434282	4046473	1304009	13461	99	0	83701
SH68	5434282	4135916	1204723	13051	96	0	93547
SH7	5434282	4060970	1278978	13149	388	0	93946
SH71	5434282	4099834	1277221	5342	11	0	57216
SH77	5434282	4137072	1203161	13043	204	0	93845
SH79	5434282	4136206	1203749	13043	100	0	94227
SH90	5434282	4071005	1263699	12960	500	0	99078
SHB15	5434282	4387758	962615	7049	444	0	83465
SHB6	5434282	4105121	1260418	5281	292	0	68451
SX52	5434282	4057892	1282604	13425	300	0	93486
SX54	5434282	4238615	1114767	7039	707	0	80193
TJ	5434282	4158942	1206374	5612	121	0	68845
TJ1	5434282	4147274	1212729	5357	506	0	73773
TJ10	5434282	4146369	1214622	5356	502	0	72789
TJ12	5434282	4145083	1214647	5357	500	0	74052
TJ15	5434282	4146096	1214129	5356	502	0	73555
TJ17	5434282	4145970	1213675	5356	506	0	74131
TJ3	5434282	4145539	1215100	5356	503	0	73140
TJ5	5434282	4147163	1212609	5357	500	0	74010
TJ50	5434282	4038357	1310892	13372	105	0	84928
TJ8	5434282	4147041	1212389	5356	503	0	74349
XD1	5434282	4130903	1181905	24056	76	0	121398
XD100	5434282	4150708	1207402	5165	414	0	75758
XD101	5434282	4109151	1200571	24267	569	0	123991
XD11	5434282	5024236	344532	2	0	0	65514
XD115	5434282	4273612	1078964	4838	819	0	80887
XD116	5434282	4148956	1198235	12795	175	0	86916
XD12	5434282	4376249	961477	9709	890	0	95666
XD171	5434282	4159039	1200153	5902	26	0	75064
XD2	5434282	4249091	1086651	12725	120	0	98420
XD20	5434282	4375297	962178	9709	876	0	95931
XD23	5434282	4199148	1168678	5531	115	0	66341
XD24	5434282	4378880	959489	9710	861	0	95052
XD25	5434282	4120781	1223797	12867	694	0	89010
XD26	5434282	4120205	1223607	12867	691	0	89779
XD3	5434282	4132853	1214535	9697	508	0	86386
XD33	5434282	5091558	278712	0	5	0	64007
XD34	5434282	4214583	1121581	12700	843	0	97275
XD36	5434282	4988106	386007	2	5	0	60164
XD37	5434282	4379337	983229	5842	130	0	71586
XD38	5434282	4162377	1173267	12274	136	0	98502
XD39	5434282	4207311	1129378	12700	843	0	96750
XD40	5434282	4209929	1126337	12700	843	0	97173
XD86	5434282	4030474	1320327	12770	234	0	83247
XD97	5434282	4193445	1149006	12711	586	0	91245
XJ12	5434282	4065427	1271522	13083	496	0	96837
XJ13	5434282	4064904	1272328	13083	488	0	96562
XJ15	5434282	4108785	1267108	5450	95	0	58294
XJ17	5434282	4283437	1046144	11931	964	0	103737
XJ26	5434282	4067730	1277556	12484	276	0	88720
XJ32	5434282	4107626	1246090	9681	43	0	80523
XJ33	5434282	4066173	1279225	12485	247	0	88637
XJ35	5434282	4102048	1231905	13075	572	0	99757
XJ36	5434282	4065999	1279171	12484	265	0	88847
XJ39	5434282	4045555	1297894	13259	131	0	90702
XJ4	5434282	4065328	1271703	13064	506	0	96745
XJ40	5434282	3978009	1325732	24734	626	0	129915
XJ48	5434282	4033176	1296505	13024	367	0	104234
XJ49	5434282	4097028	1242370	9104	414	0	94470
XJ5	5434282	4138730	1229539	5678	217	0	65796
XJ50	5434282	4037491	1310436	13252	110	0	86245
XJ9	5434282	4065638	1271433	13057	503	0	96708
YN13	5434282	4171368	1189050	5398	149	0	73715
YN17	5434282	4095397	1238332	12950	815	0	99738
YN19	5434282	4095322	1238593	12948	957	0	99410
YN20	5434282	4094962	1238509	12948	925	0	99886
YN22	5434282	4094755	1238768	12947	814	0	99945
YN33	5434282	4075281	1266440	12623	299	0	92262
YN34	5434282	4112933	1209931	13240	480	0	110938
YN39	5434282	4113502	1208684	13240	756	0	111340
ZJ1	5434282	4038549	1319223	7042	163	0	76347
ZJ20	5434282	4084056	1267355	6185	163	0	82708
ZJ29	5434282	4205353	1143712	5808	555	0	84662
Reference/XD35	5434282	5434282	0	0	0	0	0
