# Supplementary material for: Antimicrobial resistance and population genomics of multidrug-resistant Escherichia coli in pig farms in mainland China
Source: Nat Commun. 2022 Mar 2;13:1116. doi: 10.1038/s41467-022-28750-6 (PMC8891348; doi:10.1038/s41467-022-28750-6)
Supplement: Supplementary file 14 — Supplementary Data 11 [file 41467_2022_28750_MOESM14_ESM.zip]

Archive with 37 entries (37 files):
- Supplementary Data 11_R03/515EcoliFastTree.tre
- Supplementary Data 11_R03/Sal_color_strip_01-Phenotypes_tetracycline-resistance.txt
- Supplementary Data 11_R03/Sal_color_strip_02-ARGs_tetA.txt
- Supplementary Data 11_R03/Sal_color_strip_03-ARGs_tetB.txt
- Supplementary Data 11_R03/Sal_color_strip_04-ARGs_tetC.txt
- Supplementary Data 11_R03/Sal_color_strip_05-ARGs_tetM.txt
- Supplementary Data 11_R03/Sal_color_strip_06-ARGs_tetX4.txt
- Supplementary Data 11_R03/Sal_color_strip_07-Phenotypes_fluoroquinolone-resistance.txt
- Supplementary Data 11_R03/Sal_color_strip_08-ARGs_aac(6')-Ib-cr.txt
- Supplementary Data 11_R03/Sal_color_strip_09-ARGs_oqxA.txt
- Supplementary Data 11_R03/Sal_color_strip_10-ARGs_oqxB.txt
- Supplementary Data 11_R03/Sal_color_strip_11-ARGs_qepA.txt
- Supplementary Data 11_R03/Sal_color_strip_12-ARGs_qnrB.txt
- Supplementary Data 11_R03/Sal_color_strip_13-ARGs_qnrD.txt
- Supplementary Data 11_R03/Sal_color_strip_14-ARGs_qnrS.txt
- Supplementary Data 11_R03/Sal_color_strip_15-Phenotypes_ESBL.txt
- Supplementary Data 11_R03/Sal_color_strip_16-ARGs_blaCTX-M.txt
- Supplementary Data 11_R03/Sal_color_strip_17-ARGs_blaOXA.txt
- Supplementary Data 11_R03/Sal_color_strip_18-ARGs_blaSHV.txt
- Supplementary Data 11_R03/Sal_color_strip_19-ARGs_blaTEM.txt
- Supplementary Data 11_R03/Sal_color_strip_20-Phenotypes_carbapenem-resistance.txt
- Supplementary Data 11_R03/Sal_color_strip_21-ARGs_blaNDM-1.txt
- Supplementary Data 11_R03/Sal_color_strip_22-ARGs_blaNDM-5.txt
- Supplementary Data 11_R03/Sal_color_strip_23-ARGs_blaNDM-7.txt
- Supplementary Data 11_R03/Sal_color_strip_24-Phenotypes_colistin-resistance.txt
- Supplementary Data 11_R03/Sal_color_strip_25-ARGs_mcr-1.txt
- Supplementary Data 11_R03/Sal_color_strip_26-ARGs_mcr-3.txt
- Supplementary Data 11_R03/Sal_color_strip_27-Plasmid_ColRNAI.txt
- Supplementary Data 11_R03/Sal_color_strip_28-Plasmid_IncFIB(AP001918).txt
- Supplementary Data 11_R03/Sal_color_strip_29-Plasmid_IncX1.txt
- Supplementary Data 11_R03/Sal_color_strip_30-Plasmid_IncFII(pHN7A8).txt
- Supplementary Data 11_R03/Sal_color_strip_31-Plasmid_Col(MG828).txt
- Supplementary Data 11_R03/Sal_color_strip_32-Plasmid_IncHI2A.txt
- Supplementary Data 11_R03/Sal_color_strip_33-Plasmid_RepA_pKPC-CAV1321.txt
- Supplementary Data 11_R03/Sal_color_strip_34-Plasmid_IncHI2.txt
- Supplementary Data 11_R03/Sal_color_strip_35-Plasmid_IncX3.txt
- Supplementary Data 11_R03/Sal_color_strip_36-Plasmid_Col156.txt
