# Supplementary material for: Antimicrobial resistance and population genomics of multidrug-resistant Escherichia coli in pig farms in mainland China
Source: Nat Commun. 2022 Mar 2;13:1116. doi: 10.1038/s41467-022-28750-6 (PMC8891348; doi:10.1038/s41467-022-28750-6)
Supplement: Supplementary file 14 — Supplementary Data 11 [file 41467_2022_28750_MOESM14_ESM.zip › Supplementary Data 11_R03/515EcoliFastTree.tre]

((FY187:0.000583094,NMG32:0.000291471)0.920:0.000000005,((((((FY183:0.000000005,(HUBJ16:0.0,HUBJ20:0.0,HUBJ24:0.0):0.000582745)0.852:0.000291416,(BJ32:0.000000005,(AH96:0.000292668,(E_coli_RXD10:0.0,E_coli_RXD5:0.0,FY48:0.0,GS86:0.0,GS8:0.0,HUN89:0.0,JX10:0.0,JX39:0.0,NMG47:0.0,NMG49:0.0,NMG50:0.0,SAX22:0.0,SD11:0.0,XD12:0.0,XD20:0.0,XD24:0.0,XD3:0.0,XJ32:0.0):0.001462742)0.964:0.001750764)0.854:0.000291449)0.895:0.000000005,(AH19:0.0,AH9:0.0,CQ21:0.0,CQ22:0.0,CQ25:0.0,CQ26:0.0,CQ27:0.0,CQ28:0.0,CQ29:0.0,CQ30:0.0,CQ32:0.0,CQ33:0.0,CQ34:0.0,CQ35:0.0,CQ63:0.0,CQ69:0.0,CQ72:0.0,CQ77:0.0,CQ7:0.0,FJ26:0.0,FJ38:0.0,FY207:0.0,FY219:0.0,FY227:0.0,FY228:0.0,FY246:0.0,GS123:0.0,GS4:0.0,GZ43:0.0,HB29:0.0,HB37:0.0,HB45:0.0,HB50:0.0,HB53:0.0,HUN14:0.0,HUN23:0.0,HUN49:0.0,HUN7:0.0,HUN94:0.0,LN74:0.0,LN75:0.0,S206:0.0,S212:0.0,S67:0.0,SC4:0.0,SH41:0.0,SH46:0.0,SH50:0.0,SHB6:0.0,TJ:0.0,XJ15:0.0,YN13:0.0):0.000000005)0.000:0.000000005,(HUN80:0.000583109,(((FY209:0.0,HUN82:0.0):0.000585823,((((GZ29:0.0,GZ9:0.0):0.000422554,((FY249:0.0,FY252:0.0,ZJ29:0.0):0.000000005,(GS133:0.0,GZ34:0.0,HB84:0.0,QH10:0.0,QH6:0.0,QH8:0.0,QH9:0.0,S158:0.0,S91:0.0,SH40:0.0,SH44:0.0,XD171:0.0):0.000290314)0.926:0.001034286)0.447:0.000559592,((GS6:0.001127576,(HUBJ25:0.0,HUBJ30:0.0,HUN111:0.0,JX23:0.0):0.000330607)0.999:0.004982899,(((((GS208:0.0,HUBS5:0.0,SH52:0.0,SH56:0.0):0.000929065,(HUBS36:0.0,HUBS37:0.0):0.001441153)1.000:0.006443240,((GS207:0.0,LN43:0.0):0.006430325,(FY215:0.0,HB24:0.0,HUN19:0.0,NMG10:0.0,XJ40:0.0):0.002709750)0.871:0.003255566)0.969:0.002705737,((BJ25:0.0,HUBJ12:0.0):0.010981921,((((((FY230:0.0,GX29:0.0):0.001537159,((((AH12:0.0,AH36:0.0,SD15:0.0):0.000878230,((((AH48:0.000293159,JX25:0.001466355)0.765:0.000402710,((SH47:0.0,SH53:0.0,SH55:0.0,SH57:0.0,SH59:0.0):0.000769102,((AH11:0.0,AH20:0.0,AH22:0.0):0.001765572,(XJ26:0.0,XJ33:0.0,XJ36:0.0):0.000581945)0.908:0.000994853)0.889:0.000882157)0.878:0.000765578,(JS77:0.0,SAX32:0.0):0.000000005)0.405:0.000344631,((((AH13:0.0,GS58:0.0,GS62:0.0,GS72:0.0,GS78:0.0,HB23:0.0,HUN39:0.0,NMG12:0.0):0.000592590,((GZ18:0.0,HB28:0.0,HUN101:0.0,HUN103:0.0,HUN72:0.0,SH36:0.0,SH43:0.0,SH7:0.0,XJ12:0.0,XJ13:0.0,XJ4:0.0,XJ9:0.0):0.000000005,GZ98:0.000291400)0.749:0.000282147)0.942:0.001443437,((FY251:0.0,HB6:0.0,S199:0.0):0.000318011,(((GZ12:0.0,JX45:0.0,NMG7:0.0):0.000000005,(LN36:0.000587096,NMG29:0.000292738)0.944:0.000876198)0.839:0.000291608,(HB13:0.000585245,(HUN109:0.0,XJ17:0.0):0.000292076)0.751:0.000000005)0.901:0.001436910)0.804:0.001186398)0.749:0.000373085,(FY229:0.0,FY241:0.0,HUBS21:0.0,LN42:0.0,S192:0.0,S198:0.0,S208:0.0,SAX15:0.0):0.001420721)0.136:0.000576199)0.820:0.000534504)0.894:0.000587012,(((((CQ67:0.0,FY119:0.0,HUN4:0.0,XD116:0.0):0.001167177,(HUN27:0.0,HUN29:0.0,LN35:0.0):0.001761862)0.924:0.001173332,(((AH91:0.000283912,((CQ42:0.0,CQ48:0.0,HUN45:0.0,HUN56:0.0):0.000291353,HUNS46:0.000000005)0.924:0.000884110)0.995:0.002930535,((HN15:0.0,SC1:0.0):0.001753398,((AH1:0.0,CQ10:0.0):0.000290924,JL33:0.000292302)0.839:0.000290712)0.748:0.000000006)0.772:0.000292567,(((GS191:0.0,XD25:0.0,XD26:0.0):0.000292093,((CQ20:0.0,CQ4:0.0,CQ9:0.0,FY213:0.0,FY216:0.0,HUN108:0.0,HUN129:0.0,HUN71:0.0,HUN92:0.0,HUNS34:0.0,JX21:0.0,QH17:0.0,QH1:0.0,S103:0.0,S180:0.0,SD2:0.0,XD34:0.0,XD39:0.0,XD40:0.0,XD97:0.0):0.000582111,((AH28:0.0,AH84:0.0,CQ15:0.0,CQ17:0.0,CQ36:0.0,CQ78:0.0,FY257:0.0,FY261:0.0,FY267:0.0,GS33:0.0,GS34:0.0,GS35:0.0,GS3:0.0,GS47:0.0,GX38:0.0,GZ55:0.0,HB3:0.0,HB42:0.0,HUN127:0.0,HUN20:0.0,HUN26:0.0,HUN78:0.0,JX26:0.0,JX38:0.0,LN62:0.0,LN69:0.0,NMG24:0.0,QH18:0.0,QH2:0.0,QH7:0.0,SD10:0.0,SD30:0.0,SD35:0.0,SD36:0.0,SD37:0.0,SD38:0.0,SH30:0.0,XD2:0.0,YN33:0.0):0.000000005,(QH13:0.0,SH68:0.0,SH77:0.0,SH79:0.0):0.000290973)0.948:0.000000006)0.871:0.000582597)0.981:0.001464979,(CQ92:0.000878255,((TJ50:0.0,XJ39:0.0,XJ50:0.0):0.002055863,XD38:0.000000005)0.919:0.000882031)0.904:0.000864862)0.886:0.000591583)0.392:0.000000006)0.950:0.000871674,(((HUBJ8:0.000585376,(SH90:0.002165337,(((AH24:0.0,AH41:0.0,HLJ34:0.0,YN17:0.0,YN19:0.0,YN20:0.0,YN22:0.0):0.000584047,HUN24:0.000293165)0.773:0.000422152,((HUN128:0.0,HUN75:0.0):0.001458538,S204:0.000000006)0.990:0.002513959)0.578:0.000589285)0.789:0.000473805)0.771:0.000288290,((AH47:0.0,AH88:0.0,AH90:0.0,GZ86:0.0,S99:0.0):0.000000005,(NMG3:0.0,NMG5:0.0,NMG8:0.0,NMG9:0.0):0.000290938)0.854:0.000290905)0.887:0.000000005,CQ31:0.000000005)0.955:0.000000005)0.994:0.002577592,((JX12:0.0,S87:0.0,S88:0.0,S98:0.0,XD86:0.0):0.002976706,CQ74:0.004121065)0.872:0.000946335)0.739:0.000255754)0.764:0.000289971,GZ16:0.000000006)0.946:0.001406756)0.966:0.001765974,HB44:0.001695063)0.734:0.000384983,(CQ52:0.0,LN64:0.0):0.002033918)0.976:0.002264334,(((((QH12:0.0,QH4:0.0,QH5:0.0):0.000292603,S201:0.000000005)0.733:0.000345699,(HUBJ22:0.000584004,((GS59:0.0,HB22:0.0,HB30:0.0,HB4:0.0):0.000000005,(((CQ46:0.0,CQ51:0.0,FY44:0.0,GZ64:0.0,HUN105:0.0,HUN83:0.0,LN10:0.0,LN32:0.0,NMG46:0.0):0.000000005,XJ49:0.000000005)0.991:0.001463812,((FY248:0.0,HB64:0.0,S211:0.0):0.000000005,ZJ1:0.000291904)0.914:0.000291879)0.902:0.000000005)0.000:0.000000005)0.929:0.001118804)1.000:0.004366183,((HUN112:0.000000005,(((CQ14:0.0,CQ16:0.0,CQ1:0.0,CQ66:0.0,HUN84:0.0,NMG48:0.0,S194:0.0,S82:0.0,SAX6:0.0):0.000000005,(GS100:0.000292764,SH51:0.000000005)0.930:0.000292382)0.888:0.000000006,(ZJ20:0.001178755,(HUN16:0.000292103,((GS16:0.0,HLJ5:0.0):0.000000005,SAX21:0.000292140)0.694:0.000000005)0.958:0.001179758)0.848:0.000579616)0.943:0.000879094)0.978:0.001709008,(HUN15:0.001760088,(((((GS61:0.0,SD1:0.0):0.000000005,SAX2:0.001172978)0.904:0.000292446,((FY197:0.0,FY74:0.0,HB11:0.0,HB17:0.0,HUBJ28:0.0,JX18:0.0,LN44:0.0,XD11:0.0,XD33:0.0,XD35:0.0,XD36:0.0):0.000286482,(FY217:0.0,S47:0.0):0.001179036)0.370:0.000591744)0.841:0.000000005,(GX18:0.000291318,SD28:0.000878493)0.763:0.000293838)0.752:0.000000005,HUNS48:0.000000005)0.000:0.000000006)0.937:0.001249276)0.484:0.000542700)0.949:0.001565152,((((GS82:0.0,XJ35:0.0):0.002334333,((GZ40:0.000291570,S73:0.000000005)0.993:0.001462675,((GS138:0.0,HB27:0.0,HB33:0.0,HB38:0.0,HB55:0.0,LN13:0.0,LN59:0.0,S205:0.0,SD16:0.0,SH63:0.0,SX52:0.0):0.000000005,((YN34:0.0,YN39:0.0):0.000291040,((FY239:0.0,JX40:0.0):0.000291016,((GS29:0.0,NMG25:0.0,QH3:0.0,S89:0.0,S95:0.0):0.000000005,XJ48:0.000290924)0.928:0.000582294)0.804:0.000000005)0.741:0.000000005)0.995:0.000000005)0.673:0.000000005)0.994:0.002339759,(NMG22:0.000000006,NMG39:0.000291590)0.928:0.000000005)0.992:0.002885822,(HUBS24:0.0,HUNS33:0.0):0.002767258)0.301:0.000667628)0.397:0.000648645)0.963:0.002188684,((AH15:0.000000005,SD5:0.000291857)0.954:0.001657340,((S193:0.0,S51:0.0,S72:0.0,S78:0.0):0.002863716,SD58:0.003695552)0.654:0.001358404)0.863:0.000860781)0.764:0.000432190)0.774:0.001720077)0.913:0.001049692,((FY240:0.005649227,(((HUN18:0.0,HUN50:0.0,S77:0.0,XD1:0.0):0.002511132,(S52:0.005004576,(SAX40:0.003542603,((GD40:0.0,HUN107:0.0,S104:0.0):0.000000005,XD101:0.000291925)0.998:0.003241244)0.264:0.001477371)0.931:0.002578712)0.546:0.002419921,HUN9:0.002129740)0.987:0.003615286)0.998:0.004529558,((GZ89:0.059320440,SAX35:0.005466496)0.979:0.004526680,(HUN11:0.0,HUN58:0.0,HUN59:0.0):0.004645094)0.169:0.000761359)0.576:0.000112493)0.942:0.001753762)0.972:0.002349145)0.950:0.001355431,(HUN13:0.000290828,((AH10:0.0,AH16:0.0,AH27:0.0,AH37:0.0,AH40:0.0,AH4:0.0,AH8:0.0,CQ73:0.0,CQ75:0.0,CQ80:0.0,SHB15:0.0):0.003212676,XD100:0.000000006)0.851:0.000291689)0.842:0.000000005)0.972:0.001468749)0.767:0.000289462,(GX37:0.002043378,(S181:0.000291662,(((BJ21:0.0,FY237:0.0,FY253:0.0,FY268:0.0,FY45:0.0,GS105:0.0,GS128:0.0,GS84:0.0,GS85:0.0,GS99:0.0,GZ51:0.0,HUN113:0.0,JX42:0.0,JX4:0.0,S182:0.0,S200:0.0,S203:0.0,S210:0.0,S56:0.0,S57:0.0,SD23:0.0,SD26:0.0):0.000000005,(CQ8:0.000291412,(S61:0.0,S79:0.0):0.000291372)0.923:0.000000005)0.000:0.000000005,(((SH48:0.0,SH60:0.0):0.000291416,HUN8:0.000291430)0.904:0.000000005,(FY256:0.000291430,(TJ10:0.0,TJ12:0.0,TJ15:0.0,TJ17:0.0,TJ1:0.0,TJ3:0.0,TJ5:0.0,TJ8:0.0):0.000291427)0.885:0.000000005)0.000:0.000000005)0.992:0.000000006)0.998:0.000000006)1.000:0.002634346)0.865:0.000000005)0.935:0.000000005)0.099:0.000000005,(HUNS32:0.000292339,(((S191:0.0,XD115:0.0):0.000000005,((XJ5:0.000291727,(NX2:0.000290803,(SD7:0.000873066,(XD23:0.000000005,(S147:0.000290760,(NX28:0.000000005,S70:0.000290746)0.857:0.000290756)0.886:0.000000005)0.890:0.000000005)0.735:0.000000005)0.432:0.000581527)0.881:0.000582353,(AH29:0.000290861,(GZ10:0.0,GZ31:0.0):0.000000005)0.474:0.000000005)0.427:0.000291298)0.921:0.000582991,(((FY262:0.0,SD21:0.0,SH22:0.0,SX54:0.0):0.000583833,(SAX11:0.000876497,(CQ79:0.000000005,(HB36:0.0,SD40:0.0):0.000291161)0.941:0.000878347)0.774:0.000289554)0.937:0.000878661,(HUN38:0.000000005,SH71:0.000291416)0.928:0.000000005)0.933:0.000583124)0.902:0.000000006)0.898:0.000000005)0.000:0.000000005,((FY66:0.0,S195:0.0,S49:0.0):0.000291460,(CQ3:0.0,CQ59:0.0,GS93:0.0,HLJ64:0.0,HUBS28:0.0,HUN77:0.0,HUNJ27:0.0,JX13:0.0,JX16:0.0,NMG42:0.0,NMG6:0.0,S196:0.0,S75:0.0,SAX16:0.0,SAX4:0.0,SC10:0.0,SC3:0.0,XD37:0.0):0.000291471)0.898:0.000000005)0.000:0.000000005,((HUN115:0.000291627,(CQ12:0.0,CQ2:0.0):0.000291566)0.922:0.000000005,((LN73:0.0,SD12:0.0):0.000291627,HB61:0.000291531)0.924:0.000000005)0.000:0.000000005);
