# Supplementary material for: Antimicrobial resistance and population genomics of multidrug-resistant Escherichia coli in pig farms in mainland China
Source: Nat Commun. 2022 Mar 2;13:1116. doi: 10.1038/s41467-022-28750-6 (PMC8891348; doi:10.1038/s41467-022-28750-6)
Supplement: Supplementary file 14 — Supplementary Data 11 [file 41467_2022_28750_MOESM14_ESM.zip › Supplementary Data 11_R03/Sal_color_strip_01-Phenotypes_tetracycline-resistance.txt]

DATASET_COLORSTRIP
#In colored strip datasets, each ID is associated to a color box/strip and can have an optional label. Color can be specified in hexadecimal, RGB or RGBA notation. When using RGB or RGBA notation, you cannot use COMMA as the dataset separator

#lines starting with a hash are comments and ignored during parsing

#=================================================================#
#                    MANDATORY SETTINGS                           #
#=================================================================#
#select the separator which is used to delimit the data below (TAB,SPACE or COMMA).This separator must be used throughout this file (except in the SEPARATOR line, which uses space).

#SEPARATOR TAB
#SEPARATOR COMMA
SEPARATOR SPACE

#label is used in the legend table (can be changed later)
DATASET_LABEL label1

#dataset color (can be changed later)
COLOR #ff0000

#=================================================================#
#                    OPTIONAL SETTINGS                            #
#=================================================================#

#If COLOR_BRANCHES is set to 1, branches of the tree will be colored according to the colors of the strips above the leaves.
#When all children of a node have the same color, it will be colored the same, ie. the color will propagate inwards towards the root.
COLOR_BRANCHES 0


#=================================================================#
#     all other optional settings can be set or changed later     #
#           in the web interface (under 'Datasets' tab)           #
#=================================================================#

#Each dataset can have a legend, which is defined using LEGEND_XXX fields below
#For each row in the legend, there should be one shape, color and label.
#Optionally, you can define an exact legend position using LEGEND_POSITION_X and LEGEND_POSITION_Y. To use automatic legend positioning, do NOT define these values
#Optionally, shape scaling can be present (LEGEND_SHAPE_SCALES). For each shape, you can define a scaling factor between 0 and 1.
#Shape should be a number between 1 and 6, or any protein domain shape definition.
#1: square
#2: circle
#3: star
#4: right pointing triangle
#5: left pointing triangle
#6: checkmark

#LEGEND_TITLE Dataset_legend
#LEGEND_POSITION_X 100
#LEGEND_POSITION_Y 100
#LEGEND_SHAPES 1 1 2 2
#LEGEND_COLORS #ff0000 #00ff00 rgba(0,255,0,0.5) #0000ff
#LEGEND_LABELS value1 value2 value3 value4
#LEGEND_SHAPE_SCALES 1 1 0.5 1

#width of the colored strip
#STRIP_WIDTH 25

#left margin, used to increase/decrease the spacing to the next dataset. Can be negative, causing datasets to overlap.
#MARGIN 0

#border width; if set above 0, a border of specified width (in pixels) will be drawn around the color strip 
#BORDER_WIDTH 0

#border color; used when BORDER_WIDTH is above 0
#BORDER_COLOR #0000ff

#always show internal values; if set, values associated to internal nodes will be displayed even if these nodes are not collapsed. It could cause overlapping in the dataset display.
#SHOW_INTERNAL 0


#Internal tree nodes can be specified using IDs directly, or using the 'last common ancestor' method described in iTOL help pages

#=================================================================#
#       Actual data follows after the "DATA" keyword              #
#=================================================================#
DATA
AH1 #CC0000
AH10 #CC0000
AH11 #CC0000
AH12 #CC0000
AH13 #CC0000
AH15 #CC0000
AH16 #CC0000
AH19 #CC0000
AH20 #CC0000
AH22 #CC0000
AH24 #CC0000
AH27 #CC0000
AH28 #CC0000
AH29 #CC0000
AH36 #CC0000
AH37 #CC0000
AH4 #CC0000
AH40 #CC0000
AH41 #CC0000
AH47 #CC0000
AH48 #CC0000
AH8 #CC0000
AH84 #CC0000
AH88 #CC0000
AH9 #CC0000
AH90 #CC0000
AH91 #CC0000
AH96 #CC0000
BJ21 #CC0000
BJ25 #CC0000
BJ32 #CC0000
CQ1 #CC0000
CQ10 #CC0000
CQ12 #CC0000
CQ14 #CC0000
CQ15 #CC0000
CQ16 #CC0000
CQ17 #CC0000
CQ2 #CC0000
CQ20 #CC0000
CQ21 #CC0000
CQ22 #CC0000
CQ25 #CC0000
CQ26 #CC0000
CQ27 #CC0000
CQ28 #CC0000
CQ29 #CC0000
CQ3 #CC0000
CQ30 #CC0000
CQ31 #CC0000
CQ32 #CC0000
CQ33 #CC0000
CQ34 #CC0000
CQ35 #CC0000
CQ36 #CC0000
CQ4 #CC0000
CQ42 #CC0000
CQ46 #CC0000
CQ48 #CC0000
CQ51 #CC0000
CQ52 #CC0000
CQ59 #CC0000
CQ63 #CC0000
CQ66 #CC0000
CQ67 #CC0000
CQ69 #CC0000
CQ7 #CC0000
CQ72 #CC0000
CQ73 #CC0000
CQ74 #CC0000
CQ75 #CC0000
CQ77 #CC0000
CQ78 #CC0000
CQ79 #CC0000
CQ8 #CC0000
CQ80 #CC0000
CQ9 #CC0000
CQ92 #CC0000
E_coli_RXD10 #CC0000
E_coli_RXD5 #CC0000
FJ26 #CC0000
FJ38 #CC0000
FY119 #CC0000
FY183 #CC0000
FY187 #CC0000
FY197 #CC0000
FY207 #CC0000
FY209 #CC0000
FY213 #CC0000
FY215 #CC0000
FY216 #CC0000
FY217 #CC0000
FY219 #CC0000
FY227 #CC0000
FY228 #CC0000
FY229 #CC0000
FY230 #CC0000
FY237 #CC0000
FY239 #CC0000
FY240 #CC0000
FY241 #CC0000
FY246 #CC0000
FY248 #CC0000
FY249 #CC0000
FY251 #CC0000
FY252 #CC0000
FY253 #CC0000
FY256 #CC0000
FY257 #CC0000
FY261 #CC0000
FY262 #CC0000
FY267 #CC0000
FY268 #CC0000
FY44 #CC0000
FY45 #CC0000
FY48 #CC0000
FY66 #CC0000
FY74 #CC0000
GD40 #CC0000
GS100 #CC0000
GS105 #CC0000
GS123 #CC0000
GS128 #CC0000
GS133 #CC0000
GS138 #CC0000
GS16 #CC0000
GS191 #CC0000
GS207 #CC0000
GS208 #CC0000
GS29 #CC0000
GS3 #CC0000
GS33 #CC0000
GS34 #CC0000
GS35 #CC0000
GS4 #CC0000
GS47 #CC0000
GS58 #CC0000
GS59 #CC0000
GS6 #CC0000
GS61 #CC0000
GS62 #CC0000
GS72 #CC0000
GS78 #CC0000
GS8 #CC0000
GS82 #CC0000
GS84 #CC0000
GS85 #CC0000
GS86 #CC0000
GS93 #CC0000
GS99 #CC0000
GX18 #CC0000
GX29 #CC0000
GX37 #CC0000
GX38 #CC0000
GZ10 #CC0000
GZ12 #CC0000
GZ18 #CC0000
GZ29 #CC0000
GZ31 #CC0000
GZ34 #CC0000
GZ40 #CC0000
GZ43 #CC0000
GZ51 #CC0000
GZ55 #CC0000
GZ64 #CC0000
GZ86 #CC0000
GZ9 #CC0000
GZ98 #CC0000
HB11 #CC0000
HB13 #CC0000
HB17 #CC0000
HB22 #CC0000
HB23 #CC0000
HB24 #CC0000
HB27 #CC0000
HB28 #CC0000
HB29 #CC0000
HB3 #CC0000
HB30 #CC0000
HB33 #CC0000
HB36 #CC0000
HB37 #CC0000
HB38 #CC0000
HB4 #CC0000
HB42 #CC0000
HB44 #CC0000
HB45 #CC0000
HB50 #CC0000
HB53 #CC0000
HB55 #CC0000
HB6 #CC0000
HB61 #CC0000
HB64 #CC0000
HB84 #CC0000
HLJ34 #CC0000
HLJ5 #CC0000
HLJ64 #CC0000
HN15 #CC0000
HUBJ12 #CC0000
HUBJ16 #CC0000
HUBJ20 #CC0000
HUBJ22 #CC0000
HUBJ24 #CC0000
HUBJ25 #CC0000
HUBJ28 #CC0000
HUBJ30 #CC0000
HUBJ8 #CC0000
HUBS21 #CC0000
HUBS24 #CC0000
HUBS28 #CC0000
HUBS36 #CC0000
HUBS37 #CC0000
HUBS5 #CC0000
HUN101 #CC0000
HUN105 #CC0000
HUN107 #CC0000
HUN108 #CC0000
HUN109 #CC0000
HUN11 #CC0000
HUN111 #CC0000
HUN112 #CC0000
HUN113 #CC0000
HUN115 #CC0000
HUN127 #CC0000
HUN128 #CC0000
HUN129 #CC0000
HUN13 #CC0000
HUN14 #CC0000
HUN15 #CC0000
HUN16 #CC0000
HUN18 #CC0000
HUN19 #CC0000
HUN20 #CC0000
HUN23 #CC0000
HUN24 #CC0000
HUN26 #CC0000
HUN27 #CC0000
HUN29 #CC0000
HUN38 #CC0000
HUN39 #CC0000
HUN4 #CC0000
HUN45 #CC0000
HUN49 #CC0000
HUN50 #CC0000
HUN56 #CC0000
HUN58 #CC0000
HUN59 #CC0000
HUN7 #CC0000
HUN71 #CC0000
HUN72 #CC0000
HUN75 #CC0000
HUN77 #CC0000
HUN78 #CC0000
HUN8 #CC0000
HUN80 #CC0000
HUN82 #CC0000
HUN83 #CC0000
HUN84 #CC0000
HUN89 #CC0000
HUN9 #CC0000
HUN92 #CC0000
HUN94 #CC0000
HUNJ27 #CC0000
HUNS32 #CC0000
HUNS33 #CC0000
HUNS34 #CC0000
HUNS46 #CC0000
HUNS48 #CC0000
JL33 #CC0000
JS77 #CC0000
JX10 #CC0000
JX12 #CC0000
JX13 #CC0000
JX16 #CC0000
JX18 #CC0000
JX21 #CC0000
JX23 #CC0000
JX25 #CC0000
JX26 #CC0000
JX38 #CC0000
JX39 #CC0000
JX4 #CC0000
JX40 #CC0000
JX42 #CC0000
JX45 #CC0000
LN10 #CC0000
LN13 #CC0000
LN32 #CC0000
LN35 #CC0000
LN36 #CC0000
LN42 #CC0000
LN43 #CC0000
LN44 #CC0000
LN59 #CC0000
LN62 #CC0000
LN64 #CC0000
LN69 #CC0000
LN73 #CC0000
LN74 #CC0000
LN75 #CC0000
NMG10 #CC0000
NMG12 #CC0000
NMG22 #CC0000
NMG24 #CC0000
NMG25 #CC0000
NMG29 #CC0000
NMG3 #CC0000
NMG32 #CC0000
NMG39 #CC0000
NMG42 #CC0000
NMG46 #CC0000
NMG47 #CC0000
NMG48 #CC0000
NMG49 #CC0000
NMG5 #CC0000
NMG50 #CC0000
NMG6 #CC0000
NMG7 #CC0000
NMG8 #CC0000
NMG9 #CC0000
NX28 #CC0000
QH1 #CC0000
QH10 #CC0000
QH12 #CC0000
QH13 #CC0000
QH17 #CC0000
QH18 #CC0000
QH2 #CC0000
QH3 #CC0000
QH4 #CC0000
QH5 #CC0000
QH6 #CC0000
QH7 #CC0000
QH8 #CC0000
QH9 #CC0000
S103 #CC0000
S104 #CC0000
S147 #CC0000
S158 #CC0000
S180 #CC0000
S181 #CC0000
S182 #CC0000
S191 #CC0000
S192 #CC0000
S193 #CC0000
S194 #CC0000
S195 #CC0000
S196 #CC0000
S198 #CC0000
S199 #CC0000
S200 #CC0000
S201 #CC0000
S203 #CC0000
S204 #CC0000
S205 #CC0000
S206 #CC0000
S208 #CC0000
S210 #CC0000
S211 #CC0000
S212 #CC0000
S47 #CC0000
S49 #CC0000
S51 #CC0000
S52 #CC0000
S56 #CC0000
S57 #CC0000
S61 #CC0000
S67 #CC0000
S70 #CC0000
S72 #CC0000
S73 #CC0000
S75 #CC0000
S77 #CC0000
S78 #CC0000
S79 #CC0000
S82 #CC0000
S87 #CC0000
S88 #CC0000
S89 #CC0000
S91 #CC0000
S95 #CC0000
S98 #CC0000
S99 #CC0000
SAX11 #CC0000
SAX15 #CC0000
SAX16 #CC0000
SAX2 #CC0000
SAX21 #CC0000
SAX22 #CC0000
SAX32 #CC0000
SAX35 #CC0000
SAX4 #CC0000
SAX40 #CC0000
SAX6 #CC0000
SC1 #CC0000
SC10 #CC0000
SC3 #CC0000
SC4 #CC0000
SD1 #CC0000
SD10 #CC0000
SD11 #CC0000
SD12 #CC0000
SD15 #CC0000
SD16 #CC0000
SD2 #CC0000
SD21 #CC0000
SD23 #CC0000
SD26 #CC0000
SD28 #CC0000
SD30 #CC0000
SD35 #CC0000
SD36 #CC0000
SD37 #CC0000
SD38 #CC0000
SD40 #CC0000
SD5 #CC0000
SD58 #CC0000
SD7 #CC0000
SH22 #CC0000
SH30 #CC0000
SH36 #CC0000
SH40 #CC0000
SH41 #CC0000
SH43 #CC0000
SH44 #CC0000
SH46 #CC0000
SH47 #CC0000
SH48 #CC0000
SH50 #CC0000
SH51 #CC0000
SH52 #CC0000
SH53 #CC0000
SH55 #CC0000
SH56 #CC0000
SH57 #CC0000
SH59 #CC0000
SH60 #CC0000
SH63 #CC0000
SH68 #CC0000
SH7 #CC0000
SH71 #CC0000
SH77 #CC0000
SH79 #CC0000
SH90 #CC0000
SHB15 #CC0000
SHB6 #CC0000
SX52 #CC0000
SX54 #CC0000
TJ #CC0000
TJ1 #CC0000
TJ10 #CC0000
TJ12 #CC0000
TJ15 #CC0000
TJ17 #CC0000
TJ3 #CC0000
TJ5 #CC0000
TJ50 #CC0000
TJ8 #CC0000
XD1 #CC0000
XD100 #CC0000
XD101 #CC0000
XD11 #CC0000
XD115 #CC0000
XD116 #CC0000
XD12 #CC0000
XD171 #CC0000
XD2 #CC0000
XD20 #CC0000
XD23 #CC0000
XD24 #CC0000
XD25 #CC0000
XD26 #CC0000
XD3 #CC0000
XD33 #CC0000
XD34 #CC0000
XD35 #CC0000
XD36 #CC0000
XD37 #CC0000
XD38 #CC0000
XD39 #CC0000
XD40 #CC0000
XD86 #CC0000
XD97 #CC0000
XJ12 #CC0000
XJ13 #CC0000
XJ15 #CC0000
XJ17 #CC0000
XJ26 #CC0000
XJ32 #CC0000
XJ33 #CC0000
XJ36 #CC0000
XJ39 #CC0000
XJ4 #CC0000
XJ40 #CC0000
XJ48 #CC0000
XJ49 #CC0000
XJ5 #CC0000
XJ50 #CC0000
XJ9 #CC0000
YN13 #CC0000
YN17 #CC0000
YN19 #CC0000
YN20 #CC0000
YN22 #CC0000
YN33 #CC0000
YN34 #CC0000
YN39 #CC0000
ZJ1 #CC0000
ZJ20 #CC0000
ZJ29 #CC0000
HUN103 #B2B2B2
NX2 #B2B2B2
XJ35 #B2B2B2
GZ9 #B2B2B2
GZ98 #B2B2B2
