# Supplementary material for: Antimicrobial resistance and population genomics of multidrug-resistant Escherichia coli in pig farms in mainland China
Source: Nat Commun. 2022 Mar 2;13:1116. doi: 10.1038/s41467-022-28750-6 (PMC8891348; doi:10.1038/s41467-022-28750-6)
Supplement: Supplementary file 14 — Supplementary Data 11 [file 41467_2022_28750_MOESM14_ESM.zip › Supplementary Data 11_R03/Sal_color_strip_14-ARGs_qnrS.txt]

DATASET_COLORSTRIP
#In colored strip datasets, each ID is associated to a color box/strip and can have an optional label. Color can be specified in hexadecimal, RGB or RGBA notation. When using RGB or RGBA notation, you cannot use COMMA as the dataset separator

#lines starting with a hash are comments and ignored during parsing

#=================================================================#
#                    MANDATORY SETTINGS                           #
#=================================================================#
#select the separator which is used to delimit the data below (TAB,SPACE or COMMA).This separator must be used throughout this file (except in the SEPARATOR line, which uses space).

#SEPARATOR TAB
#SEPARATOR COMMA
SEPARATOR SPACE

#label is used in the legend table (can be changed later)
DATASET_LABEL label1

#dataset color (can be changed later)
COLOR #ff0000

#=================================================================#
#                    OPTIONAL SETTINGS                            #
#=================================================================#

#If COLOR_BRANCHES is set to 1, branches of the tree will be colored according to the colors of the strips above the leaves.
#When all children of a node have the same color, it will be colored the same, ie. the color will propagate inwards towards the root.
COLOR_BRANCHES 0


#=================================================================#
#     all other optional settings can be set or changed later     #
#           in the web interface (under 'Datasets' tab)           #
#=================================================================#

#Each dataset can have a legend, which is defined using LEGEND_XXX fields below
#For each row in the legend, there should be one shape, color and label.
#Optionally, you can define an exact legend position using LEGEND_POSITION_X and LEGEND_POSITION_Y. To use automatic legend positioning, do NOT define these values
#Optionally, shape scaling can be present (LEGEND_SHAPE_SCALES). For each shape, you can define a scaling factor between 0 and 1.
#Shape should be a number between 1 and 6, or any protein domain shape definition.
#1: square
#2: circle
#3: star
#4: right pointing triangle
#5: left pointing triangle
#6: checkmark

#LEGEND_TITLE Dataset_legend
#LEGEND_POSITION_X 100
#LEGEND_POSITION_Y 100
#LEGEND_SHAPES 1 1 2 2
#LEGEND_COLORS #ff0000 #00ff00 rgba(0,255,0,0.5) #0000ff
#LEGEND_LABELS value1 value2 value3 value4
#LEGEND_SHAPE_SCALES 1 1 0.5 1

#width of the colored strip
#STRIP_WIDTH 25

#left margin, used to increase/decrease the spacing to the next dataset. Can be negative, causing datasets to overlap.
#MARGIN 0

#border width; if set above 0, a border of specified width (in pixels) will be drawn around the color strip 
#BORDER_WIDTH 0

#border color; used when BORDER_WIDTH is above 0
#BORDER_COLOR #0000ff

#always show internal values; if set, values associated to internal nodes will be displayed even if these nodes are not collapsed. It could cause overlapping in the dataset display.
#SHOW_INTERNAL 0


#Internal tree nodes can be specified using IDs directly, or using the 'last common ancestor' method described in iTOL help pages

#=================================================================#
#       Actual data follows after the "DATA" keyword              #
#=================================================================#
DATA
S201 #FF6600
QH8 #FF6600
QH9 #FF6600
NMG5 #FF6600
S56 #FF6600
FY252 #FF6600
SD7 #FF6600
QH2 #FF6600
QH7 #FF6600
QH10 #FF6600
QH6 #FF6600
GS128 #FF6600
HB27 #FF6600
HB33 #FF6600
HUN45 #FF6600
HUN56 #FF6600
NMG3 #FF6600
NMG9 #FF6600
ZJ29 #FF6600
GS47 #FF6600
HB84 #FF6600
S182 #FF6600
S200 #FF6600
S210 #FF6600
SAX21 #FF6600
SHB6 #FF6600
ZJ20 #FF6600
S191 #FF6600
XD37 #FF6600
GS105 #FF6600
GS99 #FF6600
HB44 #FF6600
S194 #FF6600
HB11 #FF6600
HB17 #FF6600
HB22 #FF6600
HB3 #FF6600
HB30 #FF6600
HB4 #FF6600
XD33 #FF6600
XD35 #FF6600
AH11 #FF6600
AH20 #FF6600
AH22 #FF6600
AH24 #FF6600
AH29 #FF6600
AH41 #FF6600
AH48 #FF6600
CQ52 #FF6600
CQ63 #FF6600
CQ69 #FF6600
CQ72 #FF6600
CQ74 #FF6600
CQ77 #FF6600
FY228 #FF6600
FY74 #FF6600
GZ10 #FF6600
GZ31 #FF6600
HB29 #FF6600
JX12 #FF6600
LN13 #FF6600
LN59 #FF6600
QH13 #FF6600
S212 #FF6600
S72 #FF6600
S75 #FF6600
S78 #FF6600
S87 #FF6600
S88 #FF6600
S98 #FF6600
S99 #FF6600
SD1 #FF6600
SH52 #FF6600
SH56 #FF6600
XD100 #FF6600
XD115 #FF6600
XD23 #FF6600
XD38 #FF6600
XD86 #FF6600
XJ15 #FF6600
XJ5 #FF6600
AH28 #FF6600
NMG8 #FF6600
XJ26 #FF6600
XJ33 #FF6600
XJ36 #FF6600
AH13 #FF6600
AH84 #FF6600
AH88 #FF6600
AH91 #FF6600
CQ1 #FF6600
CQ12 #FF6600
CQ14 #FF6600
CQ16 #FF6600
CQ2 #FF6600
CQ21 #FF6600
CQ22 #FF6600
CQ25 #FF6600
CQ26 #FF6600
CQ28 #FF6600
CQ29 #FF6600
CQ30 #FF6600
CQ32 #FF6600
CQ33 #FF6600
CQ34 #FF6600
CQ35 #FF6600
CQ7 #FF6600
E_coli_RXD10 #FF6600
E_coli_RXD5 #FF6600
FJ38 #FF6600
FY119 #FF6600
FY187 #FF6600
FY237 #FF6600
FY239 #FF6600
FY240 #FF6600
FY256 #FF6600
FY262 #FF6600
FY44 #FF6600
FY66 #FF6600
GS138 #FF6600
GS3 #FF6600
GS58 #FF6600
GS6 #FF6600
GS62 #FF6600
GS72 #FF6600
GS78 #FF6600
GS8 #FF6600
GS82 #FF6600
GS85 #FF6600
GS86 #FF6600
GX18 #FF6600
GX38 #FF6600
GZ18 #FF6600
GZ29 #FF6600
GZ40 #FF6600
GZ43 #FF6600
GZ51 #FF6600
GZ86 #FF6600
GZ9 #FF6600
HB23 #FF6600
HB37 #FF6600
HB45 #FF6600
HB50 #FF6600
HB55 #FF6600
HB64 #FF6600
HUBJ22 #FF6600
HUBJ25 #FF6600
HUBJ30 #FF6600
HUBS36 #FF6600
HUBS37 #FF6600
HUN101 #FF6600
HUN103 #FF6600
HUN105 #FF6600
HUN107 #FF6600
HUN11 #FF6600
HUN111 #FF6600
HUN112 #FF6600
HUN115 #FF6600
HUN128 #FF6600
HUN13 #FF6600
HUN14 #FF6600
HUN15 #FF6600
HUN16 #FF6600
HUN18 #FF6600
HUN20 #FF6600
HUN23 #FF6600
HUN24 #FF6600
HUN38 #FF6600
HUN39 #FF6600
HUN4 #FF6600
HUN49 #FF6600
HUN50 #FF6600
HUN58 #FF6600
HUN59 #FF6600
HUN7 #FF6600
HUN71 #FF6600
HUN75 #FF6600
HUN78 #FF6600
HUN8 #FF6600
HUN80 #FF6600
HUN82 #FF6600
HUN83 #FF6600
HUN9 #FF6600
HUNS48 #FF6600
JX10 #FF6600
JX18 #FF6600
JX26 #FF6600
LN64 #FF6600
LN69 #FF6600
NMG12 #FF6600
NMG29 #FF6600
NMG32 #FF6600
NMG42 #FF6600
NMG46 #FF6600
NMG48 #FF6600
NMG6 #FF6600
NX2 #FF6600
S104 #FF6600
S147 #FF6600
S158 #FF6600
S193 #FF6600
S204 #FF6600
S205 #FF6600
S211 #FF6600
S49 #FF6600
S51 #FF6600
S57 #FF6600
S61 #FF6600
S67 #FF6600
S70 #FF6600
S73 #FF6600
S79 #FF6600
S82 #FF6600
S89 #FF6600
S91 #FF6600
S95 #FF6600
SC4 #FF6600
SD21 #FF6600
SD23 #FF6600
SD58 #FF6600
SH30 #FF6600
SH40 #FF6600
SH44 #FF6600
SH46 #FF6600
SH47 #FF6600
SH50 #FF6600
SH53 #FF6600
SH55 #FF6600
SH57 #FF6600
SH59 #FF6600
SH68 #FF6600
SH77 #FF6600
SH79 #FF6600
SH90 #FF6600
SX54 #FF6600
TJ #FF6600
TJ1 #FF6600
TJ10 #FF6600
TJ12 #FF6600
TJ15 #FF6600
TJ17 #FF6600
TJ3 #FF6600
TJ5 #FF6600
TJ8 #FF6600
XD101 #FF6600
XD11 #FF6600
XD116 #FF6600
XD12 #FF6600
XD171 #FF6600
XD20 #FF6600
XD24 #FF6600
XD36 #FF6600
XJ12 #FF6600
XJ13 #FF6600
XJ4 #FF6600
XJ9 #FF6600
AH47 #B2B2B2
AH90 #B2B2B2
BJ21 #B2B2B2
CQ27 #B2B2B2
CQ36 #B2B2B2
CQ42 #B2B2B2
CQ48 #B2B2B2
CQ66 #B2B2B2
CQ67 #B2B2B2
CQ78 #B2B2B2
FJ26 #B2B2B2
GS133 #B2B2B2
GS16 #B2B2B2
GX29 #B2B2B2
GX37 #B2B2B2
GZ12 #B2B2B2
GZ16 #B2B2B2
GZ34 #B2B2B2
GZ89 #B2B2B2
HB13 #B2B2B2
HB42 #B2B2B2
HB53 #B2B2B2
HB61 #B2B2B2
HLJ34 #B2B2B2
HUN109 #B2B2B2
HUN113 #B2B2B2
NMG22 #B2B2B2
NMG39 #B2B2B2
NMG7 #B2B2B2
SAX40 #B2B2B2
SH36 #B2B2B2
SH41 #B2B2B2
SH43 #B2B2B2
SH48 #B2B2B2
SH60 #B2B2B2
SH63 #B2B2B2
SH7 #B2B2B2
SH71 #B2B2B2
YN17 #B2B2B2
YN19 #B2B2B2
YN20 #B2B2B2
YN22 #B2B2B2
LN35 #FF6600
LN36 #FF6600
FY197 #B2B2B2
S181 #B2B2B2
S196 #B2B2B2
FY229 #B2B2B2
S192 #B2B2B2
S198 #B2B2B2
S208 #B2B2B2
XD3 #B2B2B2
SD40 #B2B2B2
FY183 #B2B2B2
HB36 #B2B2B2
FY249 #B2B2B2
GS84 #B2B2B2
LN42 #B2B2B2
S206 #B2B2B2
XD25 #B2B2B2
XD26 #B2B2B2
XJ32 #B2B2B2
XJ35 #B2B2B2
HB38 #B2B2B2
HB6 #B2B2B2
XJ40 #B2B2B2
XJ48 #B2B2B2
SAX4 #B2B2B2
AH10 #B2B2B2
AH15 #B2B2B2
AH16 #B2B2B2
AH27 #B2B2B2
AH37 #B2B2B2
AH4 #B2B2B2
AH40 #B2B2B2
AH8 #B2B2B2
CQ59 #B2B2B2
CQ73 #B2B2B2
CQ75 #B2B2B2
CQ79 #B2B2B2
CQ80 #B2B2B2
CQ92 #B2B2B2
FY207 #B2B2B2
FY246 #B2B2B2
FY253 #B2B2B2
FY257 #B2B2B2
FY261 #B2B2B2
FY267 #B2B2B2
FY268 #B2B2B2
GS123 #B2B2B2
GS191 #B2B2B2
GS93 #B2B2B2
GZ64 #B2B2B2
HUN84 #B2B2B2
JL33 #B2B2B2
LN43 #B2B2B2
LN44 #B2B2B2
NMG25 #B2B2B2
S195 #B2B2B2
S52 #B2B2B2
SAX2 #B2B2B2
SAX22 #B2B2B2
SC1 #B2B2B2
SC10 #B2B2B2
SC3 #B2B2B2
SD12 #B2B2B2
SD5 #B2B2B2
SHB15 #B2B2B2
XJ49 #B2B2B2
YN13 #B2B2B2
YN34 #B2B2B2
YN39 #B2B2B2
CQ31 #B2B2B2
FY251 #B2B2B2
HUN89 #B2B2B2
HUNS46 #B2B2B2
SAX6 #B2B2B2
AH1 #B2B2B2
AH12 #B2B2B2
AH19 #B2B2B2
AH36 #B2B2B2
AH9 #B2B2B2
AH96 #B2B2B2
BJ25 #B2B2B2
BJ32 #B2B2B2
CQ10 #B2B2B2
CQ15 #B2B2B2
CQ17 #B2B2B2
CQ20 #B2B2B2
CQ3 #B2B2B2
CQ4 #B2B2B2
CQ46 #B2B2B2
CQ51 #B2B2B2
CQ8 #B2B2B2
CQ9 #B2B2B2
FY209 #B2B2B2
FY213 #B2B2B2
FY215 #B2B2B2
FY216 #B2B2B2
FY217 #B2B2B2
FY219 #B2B2B2
FY227 #B2B2B2
FY230 #B2B2B2
FY241 #B2B2B2
FY248 #B2B2B2
FY45 #B2B2B2
FY48 #B2B2B2
GD40 #B2B2B2
GS100 #B2B2B2
GS207 #B2B2B2
GS208 #B2B2B2
GS29 #B2B2B2
GS33 #B2B2B2
GS34 #B2B2B2
GS35 #B2B2B2
GS4 #B2B2B2
GS59 #B2B2B2
GS61 #B2B2B2
GZ55 #B2B2B2
GZ98 #B2B2B2
HB24 #B2B2B2
HB28 #B2B2B2
HLJ5 #B2B2B2
HLJ64 #B2B2B2
HN15 #B2B2B2
HUBJ12 #B2B2B2
HUBJ16 #B2B2B2
HUBJ20 #B2B2B2
HUBJ24 #B2B2B2
HUBJ28 #B2B2B2
HUBJ8 #B2B2B2
HUBS21 #B2B2B2
HUBS24 #B2B2B2
HUBS28 #B2B2B2
HUBS5 #B2B2B2
HUN108 #B2B2B2
HUN127 #B2B2B2
HUN129 #B2B2B2
HUN19 #B2B2B2
HUN26 #B2B2B2
HUN27 #B2B2B2
HUN29 #B2B2B2
HUN72 #B2B2B2
HUN77 #B2B2B2
HUN92 #B2B2B2
HUN94 #B2B2B2
HUNJ27 #B2B2B2
HUNS32 #B2B2B2
HUNS33 #B2B2B2
HUNS34 #B2B2B2
JS77 #B2B2B2
JX13 #B2B2B2
JX16 #B2B2B2
JX21 #B2B2B2
JX23 #B2B2B2
JX25 #B2B2B2
JX38 #B2B2B2
JX39 #B2B2B2
JX4 #B2B2B2
JX40 #B2B2B2
JX42 #B2B2B2
JX45 #B2B2B2
LN10 #B2B2B2
LN32 #B2B2B2
LN62 #B2B2B2
LN73 #B2B2B2
LN74 #B2B2B2
LN75 #B2B2B2
NMG10 #B2B2B2
NMG24 #B2B2B2
NMG47 #B2B2B2
NMG49 #B2B2B2
NMG50 #B2B2B2
NX28 #B2B2B2
QH1 #B2B2B2
QH12 #B2B2B2
QH17 #B2B2B2
QH18 #B2B2B2
QH3 #B2B2B2
QH4 #B2B2B2
QH5 #B2B2B2
S103 #B2B2B2
S180 #B2B2B2
S199 #B2B2B2
S203 #B2B2B2
S47 #B2B2B2
S77 #B2B2B2
SAX11 #B2B2B2
SAX15 #B2B2B2
SAX16 #B2B2B2
SAX32 #B2B2B2
SAX35 #B2B2B2
SD10 #B2B2B2
SD11 #B2B2B2
SD15 #B2B2B2
SD16 #B2B2B2
SD2 #B2B2B2
SD26 #B2B2B2
SD28 #B2B2B2
SD30 #B2B2B2
SD35 #B2B2B2
SD36 #B2B2B2
SD37 #B2B2B2
SD38 #B2B2B2
SH22 #B2B2B2
SH51 #B2B2B2
SX52 #B2B2B2
TJ50 #B2B2B2
XD1 #B2B2B2
XD2 #B2B2B2
XD34 #B2B2B2
XD39 #B2B2B2
XD40 #B2B2B2
XD97 #B2B2B2
XJ17 #B2B2B2
XJ39 #B2B2B2
XJ50 #B2B2B2
YN33 #B2B2B2
ZJ1 #B2B2B2
