# Supplementary material for: Antimicrobial resistance and population genomics of multidrug-resistant Escherichia coli in pig farms in mainland China
Source: Nat Commun. 2022 Mar 2;13:1116. doi: 10.1038/s41467-022-28750-6 (PMC8891348; doi:10.1038/s41467-022-28750-6)
Supplement: Supplementary file 14 — Supplementary Data 11 [file 41467_2022_28750_MOESM14_ESM.zip › Supplementary Data 11_R03/Sal_color_strip_16-ARGs_blaCTX-M.txt]

DATASET_COLORSTRIP
#In colored strip datasets, each ID is associated to a color box/strip and can have an optional label. Color can be specified in hexadecimal, RGB or RGBA notation. When using RGB or RGBA notation, you cannot use COMMA as the dataset separator

#lines starting with a hash are comments and ignored during parsing

#=================================================================#
#                    MANDATORY SETTINGS                           #
#=================================================================#
#select the separator which is used to delimit the data below (TAB,SPACE or COMMA).This separator must be used throughout this file (except in the SEPARATOR line, which uses space).

#SEPARATOR TAB
#SEPARATOR COMMA
SEPARATOR SPACE

#label is used in the legend table (can be changed later)
DATASET_LABEL label1

#dataset color (can be changed later)
COLOR #ff0000

#=================================================================#
#                    OPTIONAL SETTINGS                            #
#=================================================================#

#If COLOR_BRANCHES is set to 1, branches of the tree will be colored according to the colors of the strips above the leaves.
#When all children of a node have the same color, it will be colored the same, ie. the color will propagate inwards towards the root.
COLOR_BRANCHES 0


#=================================================================#
#     all other optional settings can be set or changed later     #
#           in the web interface (under 'Datasets' tab)           #
#=================================================================#

#Each dataset can have a legend, which is defined using LEGEND_XXX fields below
#For each row in the legend, there should be one shape, color and label.
#Optionally, you can define an exact legend position using LEGEND_POSITION_X and LEGEND_POSITION_Y. To use automatic legend positioning, do NOT define these values
#Optionally, shape scaling can be present (LEGEND_SHAPE_SCALES). For each shape, you can define a scaling factor between 0 and 1.
#Shape should be a number between 1 and 6, or any protein domain shape definition.
#1: square
#2: circle
#3: star
#4: right pointing triangle
#5: left pointing triangle
#6: checkmark

#LEGEND_TITLE Dataset_legend
#LEGEND_POSITION_X 100
#LEGEND_POSITION_Y 100
#LEGEND_SHAPES 1 1 2 2
#LEGEND_COLORS #ff0000 #00ff00 rgba(0,255,0,0.5) #0000ff
#LEGEND_LABELS value1 value2 value3 value4
#LEGEND_SHAPE_SCALES 1 1 0.5 1

#width of the colored strip
#STRIP_WIDTH 25

#left margin, used to increase/decrease the spacing to the next dataset. Can be negative, causing datasets to overlap.
#MARGIN 0

#border width; if set above 0, a border of specified width (in pixels) will be drawn around the color strip 
#BORDER_WIDTH 0

#border color; used when BORDER_WIDTH is above 0
#BORDER_COLOR #0000ff

#always show internal values; if set, values associated to internal nodes will be displayed even if these nodes are not collapsed. It could cause overlapping in the dataset display.
#SHOW_INTERNAL 0


#Internal tree nodes can be specified using IDs directly, or using the 'last common ancestor' method described in iTOL help pages

#=================================================================#
#       Actual data follows after the "DATA" keyword              #
#=================================================================#
DATA
S61 #FF6600
S79 #FF6600
HUN38 #FF6600
S82 #FF6600
CQ72 #FF6600
FY240 #FF6600
FY256 #FF6600
FY44 #FF6600
FY66 #FF6600
GS3 #FF6600
GZ10 #FF6600
GZ31 #FF6600
GZ40 #FF6600
HUN11 #FF6600
HUN13 #FF6600
HUN14 #FF6600
HUN15 #FF6600
HUN20 #FF6600
HUN58 #FF6600
HUN59 #FF6600
S104 #FF6600
S205 #FF6600
S49 #FF6600
S67 #FF6600
S70 #FF6600
S75 #FF6600
S89 #FF6600
S95 #FF6600
GS105 #FF6600
GS99 #FF6600
GZ9 #B2B2B2
XD101 #B2B2B2
JX10 #FF6600
XD2 #B2B2B2
S194 #FF6600
FY249 #B2B2B2
FY252 #B2B2B2
CQ15 #FF6600
CQ17 #FF6600
CQ4 #FF6600
CQ9 #FF6600
FY257 #FF6600
FY261 #FF6600
FY267 #FF6600
HUN108 #FF6600
HUN19 #FF6600
XD12 #B2B2B2
XD20 #B2B2B2
XD24 #B2B2B2
E_coli_RXD10 #FF6600
E_coli_RXD5 #FF6600
ZJ1 #FF6600
CQ42 #FF6600
FJ38 #B2B2B2
BJ32 #FF6600
XJ48 #FF6600
NMG25 #FF6600
S201 #FF6600
LN42 #FF6600
HUN71 #FF6600
FY213 #B2B2B2
S180 #B2B2B2
AH28 #FF6600
GS33 #FF6600
GS34 #FF6600
GS35 #FF6600
JX38 #FF6600
SD10 #FF6600
SD2 #FF6600
HUN129 #B2B2B2
JX21 #B2B2B2
QH1 #B2B2B2
QH17 #B2B2B2
S103 #B2B2B2
XD34 #B2B2B2
XD39 #B2B2B2
XD40 #B2B2B2
XD97 #B2B2B2
ZJ29 #FF6600
CQ73 #FF6600
CQ75 #FF6600
CQ80 #FF6600
GS207 #FF6600
HB13 #FF6600
HB3 #FF6600
HB44 #FF6600
HLJ64 #FF6600
HUBJ22 #FF6600
HUN77 #FF6600
SC10 #FF6600
SC3 #FF6600
HUNJ27 #FF6600
HB50 #B2B2B2
NMG3 #FF6600
NMG9 #FF6600
SAX4 #FF6600
S195 #FF6600
AH12 #FF6600
AH19 #FF6600
AH36 #FF6600
BJ21 #FF6600
CQ2 #FF6600
CQ20 #FF6600
CQ27 #FF6600
CQ3 #FF6600
CQ48 #FF6600
CQ7 #FF6600
CQ74 #FF6600
CQ8 #FF6600
FY207 #FF6600
FY217 #FF6600
FY228 #FF6600
FY230 #FF6600
FY241 #FF6600
FY246 #FF6600
FY45 #FF6600
FY74 #FF6600
GS100 #FF6600
GS191 #FF6600
GS84 #FF6600
GS86 #FF6600
GZ43 #FF6600
HB11 #FF6600
HB38 #FF6600
HUBJ12 #FF6600
HUBS24 #FF6600
HUN72 #FF6600
HUNS33 #FF6600
JX25 #FF6600
JX26 #FF6600
JX40 #FF6600
LN10 #FF6600
LN32 #FF6600
LN44 #FF6600
NMG10 #FF6600
NMG12 #FF6600
NMG22 #FF6600
NMG42 #FF6600
NMG46 #FF6600
NMG47 #FF6600
NMG48 #FF6600
NMG49 #FF6600
NMG50 #FF6600
NMG6 #FF6600
S147 #FF6600
S72 #FF6600
SD12 #FF6600
SD21 #FF6600
SD30 #FF6600
SD35 #FF6600
SD36 #FF6600
SD38 #FF6600
SHB15 #FF6600
ZJ20 #FF6600
HB36 #FF6600
HUN45 #FF6600
HUN56 #FF6600
NMG7 #FF6600
SD15 #FF6600
SD23 #FF6600
XD3 #FF6600
SC1 #FF6600
XJ32 #B2B2B2
SAX16 #FF6600
SH22 #B2B2B2
FY183 #FF6600
FY251 #FF6600
NMG5 #FF6600
NMG8 #FF6600
HUN89 #FF6600
XD33 #FF6600
HUN115 #FF6600
HUN16 #FF6600
HUN23 #FF6600
HUN7 #FF6600
HUN8 #FF6600
S91 #FF6600
SC4 #FF6600
AH84 #FF6600
XD11 #FF6600
XD36 #FF6600
HUN4 #FF6600
S73 #FF6600
S56 #B2B2B2
GZ55 #B2B2B2
HUN103 #B2B2B2
GS59 #FF6600
AH16 #FF6600
AH27 #FF6600
AH4 #FF6600
QH8 #FF6600
QH9 #FF6600
NX2 #FF6600
AH48 #FF6600
GS29 #FF6600
HUNS32 #FF6600
SAX35 #FF6600
XJ15 #FF6600
XJ39 #FF6600
CQ10 #FF6600
CQ12 #FF6600
CQ21 #FF6600
CQ22 #FF6600
CQ25 #FF6600
CQ26 #FF6600
CQ28 #FF6600
CQ29 #FF6600
CQ30 #FF6600
CQ32 #FF6600
CQ33 #FF6600
CQ34 #FF6600
CQ35 #FF6600
FY197 #FF6600
GS82 #FF6600
GS85 #FF6600
GZ51 #FF6600
HB17 #FF6600
HB22 #FF6600
HB30 #FF6600
HB4 #FF6600
HB42 #FF6600
HB45 #FF6600
HB53 #FF6600
HB61 #FF6600
HB64 #FF6600
HUBS21 #FF6600
HUBS28 #FF6600
HUN83 #FF6600
LN36 #FF6600
NMG29 #FF6600
NMG32 #FF6600
S199 #FF6600
S206 #FF6600
S47 #FF6600
S78 #FF6600
SAX15 #FF6600
SAX32 #FF6600
SH36 #FF6600
SH43 #FF6600
SH7 #FF6600
XD37 #FF6600
XJ26 #FF6600
CQ46 #FF6600
CQ51 #FF6600
GZ64 #FF6600
HUN105 #FF6600
HUNS46 #FF6600
HUNS48 #FF6600
QH18 #FF6600
SAX6 #FF6600
FY216 #FF6600
AH10 #FF6600
AH37 #FF6600
AH40 #FF6600
AH8 #FF6600
CQ79 #FF6600
FY48 #FF6600
GS16 #FF6600
GS58 #FF6600
GS62 #FF6600
GS72 #FF6600
GS78 #FF6600
GX29 #FF6600
GZ18 #FF6600
GZ34 #FF6600
HB23 #FF6600
HN15 #FF6600
HUBJ25 #FF6600
HUBJ30 #FF6600
HUBJ8 #FF6600
HUN111 #FF6600
HUN112 #FF6600
HUN127 #FF6600
HUN39 #FF6600
HUN75 #FF6600
HUN94 #FF6600
JX13 #FF6600
JX16 #FF6600
NX28 #FF6600
S196 #FF6600
S52 #FF6600
SD11 #FF6600
SH52 #FF6600
SH57 #FF6600
TJ #FF6600
XJ12 #FF6600
XJ13 #FF6600
XJ4 #FF6600
XJ9 #FF6600
YN33 #FF6600
YN39 #FF6600
GX37 #FF6600
HUBS36 #FF6600
HUBS37 #FF6600
JX18 #FF6600
QH13 #FF6600
SH48 #FF6600
SH60 #FF6600
SAX2 #FF6600
LN35 #FF6600
GS6 #FF6600
S204 #B2B2B2
AH11 #B2B2B2
AH20 #B2B2B2
AH88 #B2B2B2
AH9 #B2B2B2
BJ25 #B2B2B2
CQ14 #B2B2B2
CQ16 #B2B2B2
CQ31 #B2B2B2
CQ59 #B2B2B2
CQ63 #B2B2B2
CQ69 #B2B2B2
CQ77 #B2B2B2
FJ26 #B2B2B2
FY209 #B2B2B2
FY215 #B2B2B2
FY219 #B2B2B2
FY227 #B2B2B2
FY229 #B2B2B2
FY237 #B2B2B2
GD40 #B2B2B2
GS138 #B2B2B2
GS4 #B2B2B2
GS47 #B2B2B2
GS8 #B2B2B2
GS93 #B2B2B2
GX38 #B2B2B2
HB24 #B2B2B2
HB28 #B2B2B2
HUBJ28 #B2B2B2
HUBS5 #B2B2B2
HUN107 #B2B2B2
HUN113 #B2B2B2
JS77 #B2B2B2
JX23 #B2B2B2
JX39 #B2B2B2
JX4 #B2B2B2
JX42 #B2B2B2
LN69 #B2B2B2
LN74 #B2B2B2
LN75 #B2B2B2
QH12 #B2B2B2
QH3 #B2B2B2
QH4 #B2B2B2
QH5 #B2B2B2
S181 #B2B2B2
S182 #B2B2B2
S191 #B2B2B2
S192 #B2B2B2
S198 #B2B2B2
S200 #B2B2B2
S203 #B2B2B2
S208 #B2B2B2
S210 #B2B2B2
S57 #B2B2B2
S99 #B2B2B2
SD16 #B2B2B2
SD58 #B2B2B2
SH30 #B2B2B2
SH46 #B2B2B2
SH47 #B2B2B2
SH50 #B2B2B2
SH53 #B2B2B2
SH55 #B2B2B2
SH56 #B2B2B2
SH59 #B2B2B2
SH71 #B2B2B2
SH90 #B2B2B2
TJ1 #B2B2B2
TJ10 #B2B2B2
TJ12 #B2B2B2
TJ15 #B2B2B2
TJ17 #B2B2B2
TJ3 #B2B2B2
TJ5 #B2B2B2
TJ8 #B2B2B2
XD100 #B2B2B2
XD115 #B2B2B2
XD23 #B2B2B2
XD25 #B2B2B2
XD26 #B2B2B2
XD38 #B2B2B2
XJ35 #B2B2B2
XJ40 #B2B2B2
YN34 #B2B2B2
FY119 #B2B2B2
GS123 #B2B2B2
HUN109 #B2B2B2
SH44 #B2B2B2
XD116 #B2B2B2
XJ5 #B2B2B2
LN64 #B2B2B2
GZ98 #B2B2B2
AH1 #B2B2B2
AH22 #B2B2B2
CQ1 #B2B2B2
CQ52 #B2B2B2
CQ66 #B2B2B2
CQ67 #B2B2B2
GZ29 #B2B2B2
HB29 #B2B2B2
HB37 #B2B2B2
HLJ34 #B2B2B2
HUN49 #B2B2B2
JX12 #B2B2B2
LN13 #B2B2B2
LN59 #B2B2B2
SD5 #B2B2B2
SHB6 #B2B2B2
YN17 #B2B2B2
YN19 #B2B2B2
YN20 #B2B2B2
YN22 #B2B2B2
AH96 #FF6600
HB27 #FF6600
HB33 #FF6600
SD7 #FF6600
FY239 #FF6600
FY262 #FF6600
HUN24 #FF6600
HUN9 #FF6600
S193 #FF6600
GX18 #FF6600
HUN18 #FF6600
HUN50 #FF6600
S158 #FF6600
S51 #FF6600
SD1 #FF6600
XD171 #FF6600
HUN82 #FF6600
XD35 #FF6600
GS128 #B2B2B2
QH2 #B2B2B2
QH7 #B2B2B2
AH24 #B2B2B2
AH41 #B2B2B2
AH15 #FF6600
GS61 #FF6600
HUN27 #FF6600
HUN29 #FF6600
NMG24 #FF6600
S212 #FF6600
SAX21 #FF6600
TJ50 #FF6600
XJ17 #FF6600
XJ50 #FF6600
LN43 #FF6600
AH13 #FF6600
CQ92 #FF6600
FY187 #FF6600
FY253 #FF6600
FY268 #FF6600
GS208 #FF6600
HB6 #FF6600
HUN26 #FF6600
HUNS34 #FF6600
JL33 #FF6600
NMG39 #FF6600
S87 #FF6600
S88 #FF6600
S98 #FF6600
SD28 #FF6600
XD86 #FF6600
HB55 #FF6600
XJ33 #FF6600
XJ36 #FF6600
HUBJ16 #FF6600
HUBJ20 #FF6600
HUBJ24 #FF6600
SAX40 #FF6600
QH10 #FF6600
QH6 #FF6600
JX45 #FF6600
SH51 #FF6600
AH47 #FF6600
AH90 #FF6600
CQ78 #FF6600
GZ86 #FF6600
HB84 #FF6600
HUN101 #FF6600
HUN128 #FF6600
HUN84 #FF6600
S77 #FF6600
SH68 #FF6600
SH77 #FF6600
SH79 #FF6600
XD1 #FF6600
YN13 #FF6600
SD40 #FF6600
AH29 #B2B2B2
AH91 #B2B2B2
CQ36 #B2B2B2
FY248 #B2B2B2
GS133 #B2B2B2
GZ12 #B2B2B2
GZ16 #B2B2B2
GZ89 #B2B2B2
HLJ5 #B2B2B2
HUN78 #B2B2B2
HUN80 #B2B2B2
HUN92 #B2B2B2
LN62 #B2B2B2
LN73 #B2B2B2
S211 #B2B2B2
SAX11 #B2B2B2
SAX22 #B2B2B2
SD26 #B2B2B2
SD37 #B2B2B2
SH40 #B2B2B2
SH41 #B2B2B2
SH63 #B2B2B2
SX52 #B2B2B2
SX54 #B2B2B2
XJ49 #B2B2B2
