# Supplementary material for: Antimicrobial resistance and population genomics of multidrug-resistant Escherichia coli in pig farms in mainland China
Source: Nat Commun. 2022 Mar 2;13:1116. doi: 10.1038/s41467-022-28750-6 (PMC8891348; doi:10.1038/s41467-022-28750-6)
Supplement: Supplementary file 14 — Supplementary Data 11 [file 41467_2022_28750_MOESM14_ESM.zip › Supplementary Data 11_R03/Sal_color_strip_19-ARGs_blaTEM.txt]

DATASET_COLORSTRIP
#In colored strip datasets, each ID is associated to a color box/strip and can have an optional label. Color can be specified in hexadecimal, RGB or RGBA notation. When using RGB or RGBA notation, you cannot use COMMA as the dataset separator

#lines starting with a hash are comments and ignored during parsing

#=================================================================#
#                    MANDATORY SETTINGS                           #
#=================================================================#
#select the separator which is used to delimit the data below (TAB,SPACE or COMMA).This separator must be used throughout this file (except in the SEPARATOR line, which uses space).

#SEPARATOR TAB
#SEPARATOR COMMA
SEPARATOR SPACE

#label is used in the legend table (can be changed later)
DATASET_LABEL label1

#dataset color (can be changed later)
COLOR #ff0000

#=================================================================#
#                    OPTIONAL SETTINGS                            #
#=================================================================#

#If COLOR_BRANCHES is set to 1, branches of the tree will be colored according to the colors of the strips above the leaves.
#When all children of a node have the same color, it will be colored the same, ie. the color will propagate inwards towards the root.
COLOR_BRANCHES 0


#=================================================================#
#     all other optional settings can be set or changed later     #
#           in the web interface (under 'Datasets' tab)           #
#=================================================================#

#Each dataset can have a legend, which is defined using LEGEND_XXX fields below
#For each row in the legend, there should be one shape, color and label.
#Optionally, you can define an exact legend position using LEGEND_POSITION_X and LEGEND_POSITION_Y. To use automatic legend positioning, do NOT define these values
#Optionally, shape scaling can be present (LEGEND_SHAPE_SCALES). For each shape, you can define a scaling factor between 0 and 1.
#Shape should be a number between 1 and 6, or any protein domain shape definition.
#1: square
#2: circle
#3: star
#4: right pointing triangle
#5: left pointing triangle
#6: checkmark

#LEGEND_TITLE Dataset_legend
#LEGEND_POSITION_X 100
#LEGEND_POSITION_Y 100
#LEGEND_SHAPES 1 1 2 2
#LEGEND_COLORS #ff0000 #00ff00 rgba(0,255,0,0.5) #0000ff
#LEGEND_LABELS value1 value2 value3 value4
#LEGEND_SHAPE_SCALES 1 1 0.5 1

#width of the colored strip
#STRIP_WIDTH 25

#left margin, used to increase/decrease the spacing to the next dataset. Can be negative, causing datasets to overlap.
#MARGIN 0

#border width; if set above 0, a border of specified width (in pixels) will be drawn around the color strip 
#BORDER_WIDTH 0

#border color; used when BORDER_WIDTH is above 0
#BORDER_COLOR #0000ff

#always show internal values; if set, values associated to internal nodes will be displayed even if these nodes are not collapsed. It could cause overlapping in the dataset display.
#SHOW_INTERNAL 0


#Internal tree nodes can be specified using IDs directly, or using the 'last common ancestor' method described in iTOL help pages

#=================================================================#
#       Actual data follows after the "DATA" keyword              #
#=================================================================#
DATA
S61 #FF6600
S79 #FF6600
HUN38 #FF6600
S82 #FF6600
CQ72 #FF6600
FY240 #FF6600
FY256 #FF6600
FY44 #FF6600
FY66 #FF6600
GS3 #FF6600
GZ10 #FF6600
GZ31 #FF6600
GZ40 #FF6600
HUN11 #FF6600
HUN13 #FF6600
HUN14 #FF6600
HUN15 #FF6600
HUN20 #FF6600
HUN58 #FF6600
HUN59 #FF6600
S104 #FF6600
S205 #FF6600
S49 #FF6600
S67 #FF6600
S70 #FF6600
S75 #FF6600
S89 #FF6600
S95 #FF6600
GS105 #FF6600
GS99 #FF6600
GZ9 #FF6600
XD101 #FF6600
JX10 #FF6600
XD2 #FF6600
S194 #FF6600
FY249 #FF6600
FY252 #FF6600
CQ15 #FF6600
CQ17 #FF6600
CQ4 #FF6600
CQ9 #FF6600
FY257 #FF6600
FY261 #FF6600
FY267 #FF6600
HUN108 #FF6600
HUN19 #FF6600
XD12 #FF6600
XD20 #FF6600
XD24 #FF6600
E_coli_RXD10 #FF6600
E_coli_RXD5 #FF6600
ZJ1 #FF6600
CQ42 #FF6600
FJ38 #FF6600
BJ32 #FF6600
XJ48 #FF6600
NMG25 #FF6600
S201 #FF6600
LN42 #FF6600
HUN71 #FF6600
FY213 #FF6600
S180 #FF6600
AH28 #FF6600
GS33 #FF6600
GS34 #FF6600
GS35 #FF6600
JX38 #FF6600
SD10 #FF6600
SD2 #FF6600
HUN129 #FF6600
JX21 #FF6600
QH1 #FF6600
QH17 #FF6600
S103 #FF6600
XD34 #FF6600
XD39 #FF6600
XD40 #FF6600
XD97 #FF6600
ZJ29 #FF6600
CQ73 #FF6600
CQ75 #FF6600
CQ80 #FF6600
GS207 #FF6600
HB13 #FF6600
HB3 #FF6600
HB44 #FF6600
HLJ64 #FF6600
HUBJ22 #FF6600
HUN77 #FF6600
SC10 #FF6600
SC3 #FF6600
HUNJ27 #FF6600
HB50 #FF6600
NMG3 #FF6600
NMG9 #FF6600
SAX4 #FF6600
S195 #FF6600
AH12 #FF6600
AH19 #FF6600
AH36 #FF6600
BJ21 #FF6600
CQ2 #FF6600
CQ20 #FF6600
CQ27 #FF6600
CQ3 #FF6600
CQ48 #FF6600
CQ7 #FF6600
CQ74 #FF6600
CQ8 #FF6600
FY207 #FF6600
FY217 #FF6600
FY228 #FF6600
FY230 #FF6600
FY241 #FF6600
FY246 #FF6600
FY45 #FF6600
FY74 #FF6600
GS100 #FF6600
GS191 #FF6600
GS84 #FF6600
GS86 #FF6600
GZ43 #FF6600
HB11 #FF6600
HB38 #FF6600
HUBJ12 #FF6600
HUBS24 #FF6600
HUN72 #FF6600
HUNS33 #FF6600
JX25 #FF6600
JX26 #FF6600
JX40 #FF6600
LN10 #FF6600
LN32 #FF6600
LN44 #FF6600
NMG10 #FF6600
NMG12 #FF6600
NMG22 #FF6600
NMG42 #FF6600
NMG46 #FF6600
NMG47 #FF6600
NMG48 #FF6600
NMG49 #FF6600
NMG50 #FF6600
NMG6 #FF6600
S147 #FF6600
S72 #FF6600
SD12 #FF6600
SD21 #FF6600
SD30 #FF6600
SD35 #FF6600
SD36 #FF6600
SD38 #FF6600
SHB15 #FF6600
ZJ20 #FF6600
HB36 #FF6600
HUN45 #FF6600
HUN56 #FF6600
NMG7 #FF6600
SD15 #FF6600
SD23 #FF6600
XD3 #FF6600
SC1 #FF6600
XJ32 #FF6600
SAX16 #FF6600
SH22 #FF6600
FY183 #FF6600
FY251 #FF6600
NMG5 #FF6600
NMG8 #FF6600
HUN89 #FF6600
XD33 #FF6600
HUN115 #FF6600
HUN16 #FF6600
HUN23 #FF6600
HUN7 #FF6600
HUN8 #FF6600
S91 #FF6600
SC4 #FF6600
AH84 #FF6600
XD11 #FF6600
XD36 #FF6600
HUN4 #FF6600
S73 #FF6600
S56 #FF6600
GZ55 #FF6600
HUN103 #FF6600
GS59 #FF6600
AH16 #FF6600
AH27 #FF6600
AH4 #FF6600
QH8 #FF6600
QH9 #FF6600
NX2 #FF6600
AH48 #FF6600
GS29 #FF6600
HUNS32 #FF6600
SAX35 #FF6600
XJ15 #FF6600
XJ39 #FF6600
CQ10 #FF6600
CQ12 #FF6600
CQ21 #FF6600
CQ22 #FF6600
CQ25 #FF6600
CQ26 #FF6600
CQ28 #FF6600
CQ29 #FF6600
CQ30 #FF6600
CQ32 #FF6600
CQ33 #FF6600
CQ34 #FF6600
CQ35 #FF6600
FY197 #FF6600
GS82 #FF6600
GS85 #FF6600
GZ51 #FF6600
HB17 #FF6600
HB22 #FF6600
HB30 #FF6600
HB4 #FF6600
HB42 #FF6600
HB45 #FF6600
HB53 #FF6600
HB61 #FF6600
HB64 #FF6600
HUBS21 #FF6600
HUBS28 #FF6600
HUN83 #FF6600
LN36 #FF6600
NMG29 #FF6600
NMG32 #FF6600
S199 #FF6600
S206 #FF6600
S47 #FF6600
S78 #FF6600
SAX15 #FF6600
SAX32 #FF6600
SH36 #FF6600
SH43 #FF6600
SH7 #FF6600
XD37 #FF6600
XJ26 #FF6600
CQ46 #FF6600
CQ51 #FF6600
GZ64 #FF6600
HUN105 #FF6600
HUNS46 #FF6600
HUNS48 #FF6600
QH18 #FF6600
SAX6 #FF6600
FY216 #FF6600
AH10 #FF6600
AH37 #FF6600
AH40 #FF6600
AH8 #FF6600
CQ79 #FF6600
FY48 #FF6600
GS16 #FF6600
GS58 #FF6600
GS62 #FF6600
GS72 #FF6600
GS78 #FF6600
GX29 #FF6600
GZ18 #FF6600
GZ34 #FF6600
HB23 #FF6600
HN15 #FF6600
HUBJ25 #FF6600
HUBJ30 #FF6600
HUBJ8 #FF6600
HUN111 #FF6600
HUN112 #FF6600
HUN127 #FF6600
HUN39 #FF6600
HUN75 #FF6600
HUN94 #FF6600
JX13 #FF6600
JX16 #FF6600
NX28 #FF6600
S196 #FF6600
S52 #FF6600
SD11 #FF6600
SH52 #FF6600
SH57 #FF6600
TJ #FF6600
XJ12 #FF6600
XJ13 #FF6600
XJ4 #FF6600
XJ9 #FF6600
YN33 #FF6600
YN39 #FF6600
GX37 #FF6600
HUBS36 #FF6600
HUBS37 #FF6600
JX18 #FF6600
QH13 #FF6600
SH48 #FF6600
SH60 #FF6600
SAX2 #FF6600
LN35 #FF6600
GS6 #FF6600
S204 #FF6600
AH11 #FF6600
AH20 #FF6600
AH88 #FF6600
AH9 #FF6600
BJ25 #FF6600
CQ14 #FF6600
CQ16 #FF6600
CQ31 #FF6600
CQ59 #FF6600
CQ63 #FF6600
CQ69 #FF6600
CQ77 #FF6600
FJ26 #FF6600
FY209 #FF6600
FY215 #FF6600
FY219 #FF6600
FY227 #FF6600
FY229 #FF6600
FY237 #FF6600
GD40 #FF6600
GS138 #FF6600
GS4 #FF6600
GS47 #FF6600
GS8 #FF6600
GS93 #FF6600
GX38 #FF6600
HB24 #FF6600
HB28 #FF6600
HUBJ28 #FF6600
HUBS5 #FF6600
HUN107 #FF6600
HUN113 #FF6600
JS77 #FF6600
JX23 #FF6600
JX39 #FF6600
JX4 #FF6600
JX42 #FF6600
LN69 #FF6600
LN74 #FF6600
LN75 #FF6600
QH12 #FF6600
QH3 #FF6600
QH4 #FF6600
QH5 #FF6600
S181 #FF6600
S182 #FF6600
S191 #FF6600
S192 #FF6600
S198 #FF6600
S200 #FF6600
S203 #FF6600
S208 #FF6600
S210 #FF6600
S57 #FF6600
S99 #FF6600
SD16 #FF6600
SD58 #FF6600
SH30 #FF6600
SH46 #FF6600
SH47 #FF6600
SH50 #FF6600
SH53 #FF6600
SH55 #FF6600
SH56 #FF6600
SH59 #FF6600
SH71 #FF6600
SH90 #FF6600
TJ1 #FF6600
TJ10 #FF6600
TJ12 #FF6600
TJ15 #FF6600
TJ17 #FF6600
TJ3 #FF6600
TJ5 #FF6600
TJ8 #FF6600
XD100 #FF6600
XD115 #FF6600
XD23 #FF6600
XD25 #FF6600
XD26 #FF6600
XD38 #FF6600
XJ35 #FF6600
XJ40 #FF6600
YN34 #FF6600
FY119 #FF6600
GS123 #FF6600
HUN109 #FF6600
SH44 #FF6600
XD116 #FF6600
XJ5 #FF6600
LN64 #FF6600
GZ98 #FF6600
AH1 #B2B2B2
AH22 #B2B2B2
CQ1 #B2B2B2
CQ52 #B2B2B2
CQ66 #B2B2B2
CQ67 #B2B2B2
GZ29 #B2B2B2
HB29 #B2B2B2
HB37 #B2B2B2
HLJ34 #B2B2B2
HUN49 #B2B2B2
JX12 #B2B2B2
LN13 #B2B2B2
LN59 #B2B2B2
SD5 #B2B2B2
SHB6 #B2B2B2
YN17 #B2B2B2
YN19 #B2B2B2
YN20 #B2B2B2
YN22 #B2B2B2
AH96 #B2B2B2
HB27 #B2B2B2
HB33 #B2B2B2
SD7 #B2B2B2
FY239 #B2B2B2
FY262 #B2B2B2
HUN24 #B2B2B2
HUN9 #B2B2B2
S193 #B2B2B2
GX18 #B2B2B2
HUN18 #B2B2B2
HUN50 #B2B2B2
S158 #B2B2B2
S51 #B2B2B2
SD1 #B2B2B2
XD171 #B2B2B2
HUN82 #B2B2B2
XD35 #B2B2B2
GS128 #B2B2B2
QH2 #B2B2B2
QH7 #B2B2B2
AH24 #B2B2B2
AH41 #B2B2B2
AH15 #B2B2B2
GS61 #B2B2B2
HUN27 #B2B2B2
HUN29 #B2B2B2
NMG24 #B2B2B2
S212 #B2B2B2
SAX21 #B2B2B2
TJ50 #B2B2B2
XJ17 #B2B2B2
XJ50 #B2B2B2
LN43 #B2B2B2
AH13 #B2B2B2
CQ92 #B2B2B2
FY187 #B2B2B2
FY253 #B2B2B2
FY268 #B2B2B2
GS208 #B2B2B2
HB6 #B2B2B2
HUN26 #B2B2B2
HUNS34 #B2B2B2
JL33 #B2B2B2
NMG39 #B2B2B2
S87 #B2B2B2
S88 #B2B2B2
S98 #B2B2B2
SD28 #B2B2B2
XD86 #B2B2B2
HB55 #B2B2B2
XJ33 #B2B2B2
XJ36 #B2B2B2
HUBJ16 #B2B2B2
HUBJ20 #B2B2B2
HUBJ24 #B2B2B2
SAX40 #B2B2B2
QH10 #B2B2B2
QH6 #B2B2B2
JX45 #B2B2B2
SH51 #B2B2B2
AH47 #B2B2B2
AH90 #B2B2B2
CQ78 #B2B2B2
GZ86 #B2B2B2
HB84 #B2B2B2
HUN101 #B2B2B2
HUN128 #B2B2B2
HUN84 #B2B2B2
S77 #B2B2B2
SH68 #B2B2B2
SH77 #B2B2B2
SH79 #B2B2B2
XD1 #B2B2B2
YN13 #B2B2B2
SD40 #B2B2B2
AH29 #B2B2B2
AH91 #B2B2B2
CQ36 #B2B2B2
FY248 #B2B2B2
GS133 #B2B2B2
GZ12 #B2B2B2
GZ16 #B2B2B2
GZ89 #B2B2B2
HLJ5 #B2B2B2
HUN78 #B2B2B2
HUN80 #B2B2B2
HUN92 #B2B2B2
LN62 #B2B2B2
LN73 #B2B2B2
S211 #B2B2B2
SAX11 #B2B2B2
SAX22 #B2B2B2
SD26 #B2B2B2
SD37 #B2B2B2
SH40 #B2B2B2
SH41 #B2B2B2
SH63 #B2B2B2
SX52 #B2B2B2
SX54 #B2B2B2
XJ49 #B2B2B2
