# Supplementary material for: Antimicrobial resistance and population genomics of multidrug-resistant Escherichia coli in pig farms in mainland China
Source: Nat Commun. 2022 Mar 2;13:1116. doi: 10.1038/s41467-022-28750-6 (PMC8891348; doi:10.1038/s41467-022-28750-6)
Supplement: Supplementary file 14 — Supplementary Data 11 [file 41467_2022_28750_MOESM14_ESM.zip › Supplementary Data 11_R03/Sal_color_strip_27-Plasmid_ColRNAI.txt]

DATASET_COLORSTRIP
#In colored strip datasets, each ID is associated to a color box/strip and can have an optional label. Color can be specified in hexadecimal, RGB or RGBA notation. When using RGB or RGBA notation, you cannot use COMMA as the dataset separator

#lines starting with a hash are comments and ignored during parsing

#=================================================================#
#                    MANDATORY SETTINGS                           #
#=================================================================#
#select the separator which is used to delimit the data below (TAB,SPACE or COMMA).This separator must be used throughout this file (except in the SEPARATOR line, which uses space).

#SEPARATOR TAB
#SEPARATOR COMMA
SEPARATOR SPACE

#label is used in the legend table (can be changed later)
DATASET_LABEL label1

#dataset color (can be changed later)
COLOR #ff0000

#=================================================================#
#                    OPTIONAL SETTINGS                            #
#=================================================================#

#If COLOR_BRANCHES is set to 1, branches of the tree will be colored according to the colors of the strips above the leaves.
#When all children of a node have the same color, it will be colored the same, ie. the color will propagate inwards towards the root.
COLOR_BRANCHES 0


#=================================================================#
#     all other optional settings can be set or changed later     #
#           in the web interface (under 'Datasets' tab)           #
#=================================================================#

#Each dataset can have a legend, which is defined using LEGEND_XXX fields below
#For each row in the legend, there should be one shape, color and label.
#Optionally, you can define an exact legend position using LEGEND_POSITION_X and LEGEND_POSITION_Y. To use automatic legend positioning, do NOT define these values
#Optionally, shape scaling can be present (LEGEND_SHAPE_SCALES). For each shape, you can define a scaling factor between 0 and 1.
#Shape should be a number between 1 and 6, or any protein domain shape definition.
#1: square
#2: circle
#3: star
#4: right pointing triangle
#5: left pointing triangle
#6: checkmark

#LEGEND_TITLE Dataset_legend
#LEGEND_POSITION_X 100
#LEGEND_POSITION_Y 100
#LEGEND_SHAPES 1 1 2 2
#LEGEND_COLORS #ff0000 #00ff00 rgba(0,255,0,0.5) #0000ff
#LEGEND_LABELS value1 value2 value3 value4
#LEGEND_SHAPE_SCALES 1 1 0.5 1

#width of the colored strip
#STRIP_WIDTH 25

#left margin, used to increase/decrease the spacing to the next dataset. Can be negative, causing datasets to overlap.
#MARGIN 0

#border width; if set above 0, a border of specified width (in pixels) will be drawn around the color strip 
#BORDER_WIDTH 0

#border color; used when BORDER_WIDTH is above 0
#BORDER_COLOR #0000ff

#always show internal values; if set, values associated to internal nodes will be displayed even if these nodes are not collapsed. It could cause overlapping in the dataset display.
#SHOW_INTERNAL 0


#Internal tree nodes can be specified using IDs directly, or using the 'last common ancestor' method described in iTOL help pages

#=================================================================#
#       Actual data follows after the "DATA" keyword              #
#=================================================================#
DATA
AH1 #B2B2B2
AH10 #00FF00
AH11 #00FF00
AH12 #00FF00
AH13 #00FF00
AH15 #B2B2B2
AH16 #B2B2B2
AH19 #00FF00
AH20 #00FF00
AH22 #00FF00
AH24 #00FF00
AH27 #B2B2B2
AH28 #B2B2B2
AH29 #00FF00
AH36 #00FF00
AH37 #00FF00
AH4 #B2B2B2
AH40 #B2B2B2
AH41 #00FF00
AH47 #B2B2B2
AH48 #B2B2B2
AH8 #00FF00
AH84 #00FF00
AH88 #00FF00
AH9 #00FF00
AH90 #00FF00
AH91 #00FF00
AH96 #B2B2B2
BJ21 #00FF00
BJ25 #00FF00
BJ32 #B2B2B2
CQ1 #B2B2B2
CQ10 #B2B2B2
CQ12 #B2B2B2
CQ14 #B2B2B2
CQ15 #B2B2B2
CQ16 #B2B2B2
CQ17 #B2B2B2
CQ2 #B2B2B2
CQ20 #00FF00
CQ21 #B2B2B2
CQ22 #00FF00
CQ25 #B2B2B2
CQ26 #B2B2B2
CQ27 #B2B2B2
CQ28 #B2B2B2
CQ29 #B2B2B2
CQ3 #B2B2B2
CQ30 #B2B2B2
CQ31 #00FF00
CQ32 #B2B2B2
CQ33 #B2B2B2
CQ34 #B2B2B2
CQ35 #B2B2B2
CQ36 #B2B2B2
CQ4 #B2B2B2
CQ42 #B2B2B2
CQ46 #B2B2B2
CQ48 #B2B2B2
CQ51 #B2B2B2
CQ52 #B2B2B2
CQ59 #00FF00
CQ63 #B2B2B2
CQ66 #00FF00
CQ67 #00FF00
CQ69 #00FF00
CQ7 #B2B2B2
CQ72 #00FF00
CQ73 #00FF00
CQ74 #00FF00
CQ75 #B2B2B2
CQ77 #00FF00
CQ78 #00FF00
CQ79 #00FF00
CQ8 #00FF00
CQ80 #00FF00
CQ9 #B2B2B2
CQ92 #B2B2B2
E_coli_RXD10 #00FF00
E_coli_RXD5 #00FF00
FJ26 #00FF00
FJ38 #00FF00
FY119 #B2B2B2
FY183 #00FF00
FY187 #B2B2B2
FY197 #00FF00
FY207 #B2B2B2
FY209 #B2B2B2
FY213 #B2B2B2
FY215 #B2B2B2
FY216 #B2B2B2
FY217 #00FF00
FY219 #00FF00
FY227 #00FF00
FY228 #B2B2B2
FY229 #00FF00
FY230 #B2B2B2
FY237 #B2B2B2
FY239 #B2B2B2
FY240 #B2B2B2
FY241 #00FF00
FY246 #B2B2B2
FY248 #B2B2B2
FY249 #00FF00
FY251 #00FF00
FY252 #00FF00
FY253 #00FF00
FY256 #B2B2B2
FY257 #00FF00
FY261 #00FF00
FY262 #00FF00
FY267 #00FF00
FY268 #00FF00
FY44 #00FF00
FY45 #00FF00
FY48 #B2B2B2
FY66 #00FF00
FY74 #00FF00
GD40 #B2B2B2
GS100 #B2B2B2
GS105 #00FF00
GS123 #00FF00
GS128 #00FF00
GS133 #B2B2B2
GS138 #00FF00
GS16 #00FF00
GS191 #B2B2B2
GS207 #B2B2B2
GS208 #B2B2B2
GS29 #B2B2B2
GS3 #00FF00
GS33 #B2B2B2
GS34 #B2B2B2
GS35 #00FF00
GS4 #B2B2B2
GS47 #00FF00
GS58 #00FF00
GS59 #00FF00
GS6 #B2B2B2
GS61 #00FF00
GS62 #00FF00
GS72 #00FF00
GS78 #00FF00
GS8 #00FF00
GS82 #B2B2B2
GS84 #00FF00
GS85 #00FF00
GS86 #00FF00
GS93 #00FF00
GS99 #00FF00
GX18 #00FF00
GX29 #B2B2B2
GX37 #B2B2B2
GX38 #B2B2B2
GZ10 #00FF00
GZ12 #00FF00
GZ16 #B2B2B2
GZ18 #B2B2B2
GZ29 #00FF00
GZ31 #00FF00
GZ34 #B2B2B2
GZ40 #B2B2B2
GZ43 #B2B2B2
GZ51 #00FF00
GZ55 #00FF00
GZ64 #B2B2B2
GZ86 #B2B2B2
GZ89 #00FF00
GZ9 #00FF00
GZ98 #00FF00
HB11 #B2B2B2
HB13 #B2B2B2
HB17 #00FF00
HB22 #00FF00
HB23 #00FF00
HB24 #00FF00
HB27 #B2B2B2
HB28 #00FF00
HB29 #00FF00
HB3 #B2B2B2
HB30 #00FF00
HB33 #B2B2B2
HB36 #00FF00
HB37 #00FF00
HB38 #00FF00
HB4 #00FF00
HB42 #B2B2B2
HB44 #00FF00
HB45 #00FF00
HB50 #B2B2B2
HB53 #00FF00
HB55 #B2B2B2
HB6 #00FF00
HB61 #B2B2B2
HB64 #00FF00
HB84 #00FF00
HLJ34 #00FF00
HLJ5 #00FF00
HLJ64 #00FF00
HN15 #B2B2B2
HUBJ12 #00FF00
HUBJ16 #00FF00
HUBJ20 #00FF00
HUBJ22 #00FF00
HUBJ24 #00FF00
HUBJ25 #00FF00
HUBJ28 #B2B2B2
HUBJ30 #B2B2B2
HUBJ8 #00FF00
HUBS21 #00FF00
HUBS24 #00FF00
HUBS28 #00FF00
HUBS36 #B2B2B2
HUBS37 #B2B2B2
HUBS5 #00FF00
HUN101 #B2B2B2
HUN103 #B2B2B2
HUN105 #B2B2B2
HUN107 #B2B2B2
HUN108 #B2B2B2
HUN109 #00FF00
HUN11 #00FF00
HUN111 #B2B2B2
HUN112 #00FF00
HUN113 #B2B2B2
HUN115 #B2B2B2
HUN127 #B2B2B2
HUN128 #00FF00
HUN129 #00FF00
HUN13 #00FF00
HUN14 #B2B2B2
HUN15 #00FF00
HUN16 #B2B2B2
HUN18 #B2B2B2
HUN19 #B2B2B2
HUN20 #B2B2B2
HUN23 #B2B2B2
HUN24 #B2B2B2
HUN26 #00FF00
HUN27 #B2B2B2
HUN29 #B2B2B2
HUN38 #00FF00
HUN39 #00FF00
HUN4 #B2B2B2
HUN45 #B2B2B2
HUN49 #B2B2B2
HUN50 #00FF00
HUN56 #B2B2B2
HUN58 #00FF00
HUN59 #00FF00
HUN7 #B2B2B2
HUN71 #B2B2B2
HUN72 #00FF00
HUN75 #00FF00
HUN77 #00FF00
HUN78 #B2B2B2
HUN8 #B2B2B2
HUN80 #00FF00
HUN82 #B2B2B2
HUN83 #00FF00
HUN84 #B2B2B2
HUN89 #00FF00
HUN9 #00FF00
HUN92 #B2B2B2
HUN94 #00FF00
HUNJ27 #B2B2B2
HUNS32 #B2B2B2
HUNS33 #00FF00
HUNS34 #00FF00
HUNS46 #B2B2B2
HUNS48 #B2B2B2
JL33 #B2B2B2
JS77 #00FF00
JX10 #B2B2B2
JX12 #B2B2B2
JX13 #00FF00
JX16 #00FF00
JX18 #00FF00
JX21 #00FF00
JX23 #B2B2B2
JX25 #00FF00
JX26 #B2B2B2
JX38 #B2B2B2
JX39 #00FF00
JX4 #00FF00
JX40 #B2B2B2
JX42 #00FF00
JX45 #B2B2B2
LN10 #00FF00
LN13 #B2B2B2
LN32 #00FF00
LN35 #00FF00
LN36 #B2B2B2
LN42 #B2B2B2
LN43 #00FF00
LN44 #00FF00
LN59 #B2B2B2
LN62 #B2B2B2
LN64 #00FF00
LN69 #B2B2B2
LN73 #00FF00
LN74 #00FF00
LN75 #00FF00
NMG10 #B2B2B2
NMG12 #00FF00
NMG22 #B2B2B2
NMG24 #B2B2B2
NMG25 #B2B2B2
NMG29 #00FF00
NMG3 #00FF00
NMG32 #00FF00
NMG39 #00FF00
NMG42 #00FF00
NMG46 #B2B2B2
NMG47 #00FF00
NMG48 #00FF00
NMG49 #00FF00
NMG5 #00FF00
NMG50 #00FF00
NMG6 #00FF00
NMG7 #00FF00
NMG8 #00FF00
NMG9 #00FF00
NX2 #00FF00
NX28 #00FF00
QH1 #00FF00
QH10 #00FF00
QH12 #B2B2B2
QH13 #B2B2B2
QH17 #00FF00
QH18 #B2B2B2
QH2 #B2B2B2
QH3 #B2B2B2
QH4 #B2B2B2
QH5 #B2B2B2
QH6 #00FF00
QH7 #B2B2B2
QH8 #00FF00
QH9 #00FF00
S103 #B2B2B2
S104 #00FF00
S147 #00FF00
S158 #B2B2B2
S180 #B2B2B2
S181 #B2B2B2
S182 #B2B2B2
S191 #B2B2B2
S192 #00FF00
S193 #00FF00
S194 #00FF00
S195 #00FF00
S196 #00FF00
S198 #00FF00
S199 #00FF00
S200 #00FF00
S201 #00FF00
S203 #00FF00
S204 #00FF00
S205 #00FF00
S206 #B2B2B2
S208 #00FF00
S210 #00FF00
S211 #B2B2B2
S212 #00FF00
S47 #00FF00
S49 #00FF00
S51 #B2B2B2
S52 #B2B2B2
S56 #B2B2B2
S57 #00FF00
S61 #B2B2B2
S67 #00FF00
S70 #B2B2B2
S72 #00FF00
S73 #B2B2B2
S75 #B2B2B2
S77 #B2B2B2
S78 #B2B2B2
S79 #B2B2B2
S82 #00FF00
S87 #00FF00
S88 #00FF00
S89 #B2B2B2
S91 #00FF00
S95 #B2B2B2
S98 #00FF00
S99 #B2B2B2
SAX11 #B2B2B2
SAX15 #00FF00
SAX16 #00FF00
SAX2 #00FF00
SAX21 #00FF00
SAX22 #00FF00
SAX32 #00FF00
SAX35 #B2B2B2
SAX4 #00FF00
SAX40 #B2B2B2
SAX6 #B2B2B2
SC1 #B2B2B2
SC10 #00FF00
SC3 #00FF00
SC4 #00FF00
SD1 #00FF00
SD10 #B2B2B2
SD11 #B2B2B2
SD12 #00FF00
SD15 #B2B2B2
SD16 #00FF00
SD2 #00FF00
SD21 #00FF00
SD23 #00FF00
SD26 #00FF00
SD28 #00FF00
SD30 #B2B2B2
SD35 #B2B2B2
SD36 #B2B2B2
SD37 #00FF00
SD38 #B2B2B2
SD40 #00FF00
SD5 #00FF00
SD58 #00FF00
SD7 #00FF00
SH22 #00FF00
SH30 #B2B2B2
SH36 #00FF00
SH40 #00FF00
SH41 #B2B2B2
SH43 #00FF00
SH44 #00FF00
SH46 #B2B2B2
SH47 #B2B2B2
SH48 #00FF00
SH50 #B2B2B2
SH51 #00FF00
SH52 #B2B2B2
SH53 #B2B2B2
SH55 #B2B2B2
SH56 #B2B2B2
SH57 #B2B2B2
SH59 #B2B2B2
SH60 #00FF00
SH63 #00FF00
SH68 #B2B2B2
SH7 #B2B2B2
SH71 #00FF00
SH77 #B2B2B2
SH79 #B2B2B2
SH90 #00FF00
SHB15 #B2B2B2
SHB6 #B2B2B2
SX52 #B2B2B2
SX54 #00FF00
TJ #00FF00
TJ1 #B2B2B2
TJ10 #B2B2B2
TJ12 #B2B2B2
TJ15 #B2B2B2
TJ17 #B2B2B2
TJ3 #B2B2B2
TJ5 #B2B2B2
TJ50 #B2B2B2
TJ8 #B2B2B2
XD1 #00FF00
XD100 #00FF00
XD101 #B2B2B2
XD11 #00FF00
XD115 #00FF00
XD116 #B2B2B2
XD12 #00FF00
XD171 #B2B2B2
XD2 #B2B2B2
XD20 #00FF00
XD23 #00FF00
XD24 #00FF00
XD25 #B2B2B2
XD26 #B2B2B2
XD3 #00FF00
XD33 #00FF00
XD34 #B2B2B2
XD35 #00FF00
XD36 #00FF00
XD37 #B2B2B2
XD38 #00FF00
XD39 #B2B2B2
XD40 #B2B2B2
XD86 #00FF00
XD97 #00FF00
XJ12 #B2B2B2
XJ13 #B2B2B2
XJ15 #B2B2B2
XJ17 #00FF00
XJ26 #B2B2B2
XJ32 #00FF00
XJ33 #B2B2B2
XJ35 #B2B2B2
XJ36 #B2B2B2
XJ39 #B2B2B2
XJ4 #B2B2B2
XJ40 #B2B2B2
XJ48 #B2B2B2
XJ49 #00FF00
XJ5 #B2B2B2
XJ50 #B2B2B2
XJ9 #B2B2B2
YN13 #00FF00
YN17 #00FF00
YN19 #00FF00
YN20 #00FF00
YN22 #00FF00
YN33 #00FF00
YN34 #B2B2B2
YN39 #B2B2B2
ZJ1 #00FF00
ZJ20 #B2B2B2
ZJ29 #B2B2B2
