# Supplementary material for: Antimicrobial resistance and population genomics of multidrug-resistant Escherichia coli in pig farms in mainland China
Source: Nat Commun. 2022 Mar 2;13:1116. doi: 10.1038/s41467-022-28750-6 (PMC8891348; doi:10.1038/s41467-022-28750-6)
Supplement: Supplementary file 14 — Supplementary Data 11 [file 41467_2022_28750_MOESM14_ESM.zip › Supplementary Data 11_R03/Sal_color_strip_28-Plasmid_IncFIB(AP001918).txt]

DATASET_COLORSTRIP
#In colored strip datasets, each ID is associated to a color box/strip and can have an optional label. Color can be specified in hexadecimal, RGB or RGBA notation. When using RGB or RGBA notation, you cannot use COMMA as the dataset separator

#lines starting with a hash are comments and ignored during parsing

#=================================================================#
#                    MANDATORY SETTINGS                           #
#=================================================================#
#select the separator which is used to delimit the data below (TAB,SPACE or COMMA).This separator must be used throughout this file (except in the SEPARATOR line, which uses space).

#SEPARATOR TAB
#SEPARATOR COMMA
SEPARATOR SPACE

#label is used in the legend table (can be changed later)
DATASET_LABEL label1

#dataset color (can be changed later)
COLOR #ff0000

#=================================================================#
#                    OPTIONAL SETTINGS                            #
#=================================================================#

#If COLOR_BRANCHES is set to 1, branches of the tree will be colored according to the colors of the strips above the leaves.
#When all children of a node have the same color, it will be colored the same, ie. the color will propagate inwards towards the root.
COLOR_BRANCHES 0


#=================================================================#
#     all other optional settings can be set or changed later     #
#           in the web interface (under 'Datasets' tab)           #
#=================================================================#

#Each dataset can have a legend, which is defined using LEGEND_XXX fields below
#For each row in the legend, there should be one shape, color and label.
#Optionally, you can define an exact legend position using LEGEND_POSITION_X and LEGEND_POSITION_Y. To use automatic legend positioning, do NOT define these values
#Optionally, shape scaling can be present (LEGEND_SHAPE_SCALES). For each shape, you can define a scaling factor between 0 and 1.
#Shape should be a number between 1 and 6, or any protein domain shape definition.
#1: square
#2: circle
#3: star
#4: right pointing triangle
#5: left pointing triangle
#6: checkmark

#LEGEND_TITLE Dataset_legend
#LEGEND_POSITION_X 100
#LEGEND_POSITION_Y 100
#LEGEND_SHAPES 1 1 2 2
#LEGEND_COLORS #ff0000 #00ff00 rgba(0,255,0,0.5) #0000ff
#LEGEND_LABELS value1 value2 value3 value4
#LEGEND_SHAPE_SCALES 1 1 0.5 1

#width of the colored strip
#STRIP_WIDTH 25

#left margin, used to increase/decrease the spacing to the next dataset. Can be negative, causing datasets to overlap.
#MARGIN 0

#border width; if set above 0, a border of specified width (in pixels) will be drawn around the color strip 
#BORDER_WIDTH 0

#border color; used when BORDER_WIDTH is above 0
#BORDER_COLOR #0000ff

#always show internal values; if set, values associated to internal nodes will be displayed even if these nodes are not collapsed. It could cause overlapping in the dataset display.
#SHOW_INTERNAL 0


#Internal tree nodes can be specified using IDs directly, or using the 'last common ancestor' method described in iTOL help pages

#=================================================================#
#       Actual data follows after the "DATA" keyword              #
#=================================================================#
DATA
AH1 #B2B2B2
AH10 #00FF00
AH11 #B2B2B2
AH12 #B2B2B2
AH13 #B2B2B2
AH15 #B2B2B2
AH16 #00FF00
AH19 #B2B2B2
AH20 #B2B2B2
AH22 #B2B2B2
AH24 #00FF00
AH27 #00FF00
AH28 #00FF00
AH29 #00FF00
AH36 #B2B2B2
AH37 #00FF00
AH4 #00FF00
AH40 #00FF00
AH41 #00FF00
AH47 #00FF00
AH48 #00FF00
AH8 #00FF00
AH84 #00FF00
AH88 #B2B2B2
AH9 #00FF00
AH90 #B2B2B2
AH91 #00FF00
AH96 #00FF00
BJ21 #B2B2B2
BJ25 #00FF00
BJ32 #00FF00
CQ1 #00FF00
CQ10 #B2B2B2
CQ12 #B2B2B2
CQ14 #00FF00
CQ15 #00FF00
CQ16 #00FF00
CQ17 #00FF00
CQ2 #B2B2B2
CQ20 #00FF00
CQ21 #00FF00
CQ22 #00FF00
CQ25 #00FF00
CQ26 #00FF00
CQ27 #B2B2B2
CQ28 #00FF00
CQ29 #00FF00
CQ3 #00FF00
CQ30 #00FF00
CQ31 #00FF00
CQ32 #00FF00
CQ33 #00FF00
CQ34 #00FF00
CQ35 #00FF00
CQ36 #B2B2B2
CQ4 #00FF00
CQ42 #00FF00
CQ46 #00FF00
CQ48 #00FF00
CQ51 #00FF00
CQ52 #00FF00
CQ59 #00FF00
CQ63 #B2B2B2
CQ66 #B2B2B2
CQ67 #B2B2B2
CQ69 #B2B2B2
CQ7 #B2B2B2
CQ72 #00FF00
CQ73 #B2B2B2
CQ74 #B2B2B2
CQ75 #B2B2B2
CQ77 #B2B2B2
CQ78 #00FF00
CQ79 #B2B2B2
CQ8 #00FF00
CQ80 #B2B2B2
CQ9 #00FF00
CQ92 #00FF00
E_coli_RXD10 #00FF00
E_coli_RXD5 #00FF00
FJ26 #B2B2B2
FJ38 #B2B2B2
FY119 #B2B2B2
FY183 #B2B2B2
FY187 #B2B2B2
FY197 #B2B2B2
FY207 #00FF00
FY209 #B2B2B2
FY213 #00FF00
FY215 #00FF00
FY216 #00FF00
FY217 #B2B2B2
FY219 #00FF00
FY227 #00FF00
FY228 #B2B2B2
FY229 #B2B2B2
FY230 #00FF00
FY237 #00FF00
FY239 #B2B2B2
FY240 #00FF00
FY241 #B2B2B2
FY246 #00FF00
FY248 #B2B2B2
FY249 #B2B2B2
FY251 #00FF00
FY252 #B2B2B2
FY253 #B2B2B2
FY256 #B2B2B2
FY257 #B2B2B2
FY261 #B2B2B2
FY262 #B2B2B2
FY267 #B2B2B2
FY268 #B2B2B2
FY44 #00FF00
FY45 #00FF00
FY48 #00FF00
FY66 #B2B2B2
FY74 #00FF00
GD40 #00FF00
GS100 #B2B2B2
GS105 #B2B2B2
GS123 #00FF00
GS128 #B2B2B2
GS133 #B2B2B2
GS138 #00FF00
GS16 #00FF00
GS191 #00FF00
GS207 #00FF00
GS208 #00FF00
GS29 #00FF00
GS3 #00FF00
GS33 #00FF00
GS34 #00FF00
GS35 #00FF00
GS4 #00FF00
GS47 #B2B2B2
GS58 #B2B2B2
GS59 #B2B2B2
GS6 #B2B2B2
GS61 #B2B2B2
GS62 #B2B2B2
GS72 #B2B2B2
GS78 #B2B2B2
GS8 #00FF00
GS82 #00FF00
GS84 #B2B2B2
GS85 #B2B2B2
GS86 #B2B2B2
GS93 #00FF00
GS99 #B2B2B2
GX18 #B2B2B2
GX29 #00FF00
GX37 #00FF00
GX38 #00FF00
GZ10 #00FF00
GZ12 #00FF00
GZ16 #B2B2B2
GZ18 #00FF00
GZ29 #B2B2B2
GZ31 #00FF00
GZ34 #B2B2B2
GZ40 #00FF00
GZ43 #B2B2B2
GZ51 #B2B2B2
GZ55 #00FF00
GZ64 #B2B2B2
GZ86 #B2B2B2
GZ89 #B2B2B2
GZ9 #B2B2B2
GZ98 #00FF00
HB11 #B2B2B2
HB13 #00FF00
HB17 #B2B2B2
HB22 #B2B2B2
HB23 #B2B2B2
HB24 #00FF00
HB27 #00FF00
HB28 #00FF00
HB29 #00FF00
HB3 #00FF00
HB30 #B2B2B2
HB33 #00FF00
HB36 #B2B2B2
HB37 #00FF00
HB38 #B2B2B2
HB4 #B2B2B2
HB42 #00FF00
HB44 #00FF00
HB45 #B2B2B2
HB50 #B2B2B2
HB53 #B2B2B2
HB55 #B2B2B2
HB6 #00FF00
HB61 #B2B2B2
HB64 #B2B2B2
HB84 #00FF00
HLJ34 #00FF00
HLJ5 #B2B2B2
HLJ64 #00FF00
HN15 #00FF00
HUBJ12 #00FF00
HUBJ16 #00FF00
HUBJ20 #00FF00
HUBJ22 #00FF00
HUBJ24 #00FF00
HUBJ25 #B2B2B2
HUBJ28 #00FF00
HUBJ30 #B2B2B2
HUBJ8 #00FF00
HUBS21 #B2B2B2
HUBS24 #B2B2B2
HUBS28 #B2B2B2
HUBS36 #00FF00
HUBS37 #00FF00
HUBS5 #00FF00
HUN101 #B2B2B2
HUN103 #00FF00
HUN105 #00FF00
HUN107 #00FF00
HUN108 #00FF00
HUN109 #00FF00
HUN11 #00FF00
HUN111 #00FF00
HUN112 #B2B2B2
HUN113 #B2B2B2
HUN115 #B2B2B2
HUN127 #00FF00
HUN128 #00FF00
HUN129 #00FF00
HUN13 #B2B2B2
HUN14 #B2B2B2
HUN15 #B2B2B2
HUN16 #B2B2B2
HUN18 #00FF00
HUN19 #00FF00
HUN20 #B2B2B2
HUN23 #B2B2B2
HUN24 #B2B2B2
HUN26 #00FF00
HUN27 #00FF00
HUN29 #00FF00
HUN38 #B2B2B2
HUN39 #B2B2B2
HUN4 #B2B2B2
HUN45 #B2B2B2
HUN49 #B2B2B2
HUN50 #00FF00
HUN56 #B2B2B2
HUN58 #00FF00
HUN59 #00FF00
HUN7 #B2B2B2
HUN71 #00FF00
HUN72 #00FF00
HUN75 #00FF00
HUN77 #00FF00
HUN78 #00FF00
HUN8 #B2B2B2
HUN80 #B2B2B2
HUN82 #B2B2B2
HUN83 #B2B2B2
HUN84 #00FF00
HUN89 #00FF00
HUN9 #00FF00
HUN92 #00FF00
HUN94 #B2B2B2
HUNJ27 #00FF00
HUNS32 #00FF00
HUNS33 #B2B2B2
HUNS34 #00FF00
HUNS46 #B2B2B2
HUNS48 #B2B2B2
JL33 #00FF00
JS77 #00FF00
JX10 #B2B2B2
JX12 #B2B2B2
JX13 #B2B2B2
JX16 #B2B2B2
JX18 #B2B2B2
JX21 #00FF00
JX23 #00FF00
JX25 #00FF00
JX26 #B2B2B2
JX38 #00FF00
JX39 #00FF00
JX4 #00FF00
JX40 #B2B2B2
JX42 #00FF00
JX45 #00FF00
LN10 #B2B2B2
LN13 #B2B2B2
LN32 #B2B2B2
LN35 #B2B2B2
LN36 #B2B2B2
LN42 #00FF00
LN43 #B2B2B2
LN44 #B2B2B2
LN59 #B2B2B2
LN62 #00FF00
LN64 #00FF00
LN69 #00FF00
LN73 #00FF00
LN74 #00FF00
LN75 #00FF00
NMG10 #B2B2B2
NMG12 #B2B2B2
NMG22 #B2B2B2
NMG24 #00FF00
NMG25 #00FF00
NMG29 #00FF00
NMG3 #B2B2B2
NMG32 #00FF00
NMG39 #B2B2B2
NMG42 #B2B2B2
NMG46 #B2B2B2
NMG47 #B2B2B2
NMG48 #B2B2B2
NMG49 #B2B2B2
NMG5 #B2B2B2
NMG50 #B2B2B2
NMG6 #B2B2B2
NMG7 #00FF00
NMG8 #B2B2B2
NMG9 #B2B2B2
NX2 #B2B2B2
NX28 #B2B2B2
QH1 #00FF00
QH10 #B2B2B2
QH12 #00FF00
QH13 #00FF00
QH17 #00FF00
QH18 #00FF00
QH2 #00FF00
QH3 #00FF00
QH4 #00FF00
QH5 #00FF00
QH6 #B2B2B2
QH7 #00FF00
QH8 #00FF00
QH9 #00FF00
S103 #00FF00
S104 #B2B2B2
S147 #B2B2B2
S158 #B2B2B2
S180 #00FF00
S181 #00FF00
S182 #B2B2B2
S191 #B2B2B2
S192 #B2B2B2
S193 #00FF00
S194 #B2B2B2
S195 #B2B2B2
S196 #00FF00
S198 #B2B2B2
S199 #00FF00
S200 #B2B2B2
S201 #00FF00
S203 #B2B2B2
S204 #00FF00
S205 #00FF00
S206 #B2B2B2
S208 #B2B2B2
S210 #B2B2B2
S211 #00FF00
S212 #B2B2B2
S47 #B2B2B2
S49 #B2B2B2
S51 #B2B2B2
S52 #00FF00
S56 #00FF00
S57 #B2B2B2
S61 #B2B2B2
S67 #B2B2B2
S70 #B2B2B2
S72 #B2B2B2
S73 #00FF00
S75 #00FF00
S77 #00FF00
S78 #B2B2B2
S79 #B2B2B2
S82 #00FF00
S87 #B2B2B2
S88 #B2B2B2
S89 #00FF00
S91 #B2B2B2
S95 #00FF00
S98 #B2B2B2
S99 #B2B2B2
SAX11 #00FF00
SAX15 #B2B2B2
SAX16 #00FF00
SAX2 #00FF00
SAX21 #B2B2B2
SAX22 #00FF00
SAX32 #00FF00
SAX35 #B2B2B2
SAX4 #00FF00
SAX40 #B2B2B2
SAX6 #B2B2B2
SC1 #00FF00
SC10 #00FF00
SC3 #00FF00
SC4 #00FF00
SD1 #B2B2B2
SD10 #00FF00
SD11 #00FF00
SD12 #00FF00
SD15 #B2B2B2
SD16 #B2B2B2
SD2 #00FF00
SD21 #00FF00
SD23 #00FF00
SD26 #B2B2B2
SD28 #B2B2B2
SD30 #00FF00
SD35 #00FF00
SD36 #00FF00
SD37 #00FF00
SD38 #00FF00
SD40 #B2B2B2
SD5 #B2B2B2
SD58 #B2B2B2
SD7 #00FF00
SH22 #B2B2B2
SH30 #00FF00
SH36 #00FF00
SH40 #00FF00
SH41 #B2B2B2
SH43 #00FF00
SH44 #00FF00
SH46 #B2B2B2
SH47 #B2B2B2
SH48 #B2B2B2
SH50 #B2B2B2
SH51 #00FF00
SH52 #B2B2B2
SH53 #B2B2B2
SH55 #B2B2B2
SH56 #B2B2B2
SH57 #B2B2B2
SH59 #B2B2B2
SH60 #B2B2B2
SH63 #00FF00
SH68 #00FF00
SH7 #00FF00
SH71 #B2B2B2
SH77 #00FF00
SH79 #00FF00
SH90 #00FF00
SHB15 #B2B2B2
SHB6 #B2B2B2
SX52 #00FF00
SX54 #00FF00
TJ #B2B2B2
TJ1 #B2B2B2
TJ10 #B2B2B2
TJ12 #B2B2B2
TJ15 #B2B2B2
TJ17 #B2B2B2
TJ3 #B2B2B2
TJ5 #B2B2B2
TJ50 #00FF00
TJ8 #B2B2B2
XD1 #00FF00
XD100 #B2B2B2
XD101 #00FF00
XD11 #B2B2B2
XD115 #B2B2B2
XD116 #B2B2B2
XD12 #B2B2B2
XD171 #B2B2B2
XD2 #00FF00
XD20 #B2B2B2
XD23 #B2B2B2
XD24 #B2B2B2
XD25 #00FF00
XD26 #00FF00
XD3 #B2B2B2
XD33 #B2B2B2
XD34 #00FF00
XD35 #B2B2B2
XD36 #B2B2B2
XD37 #B2B2B2
XD38 #B2B2B2
XD39 #00FF00
XD40 #00FF00
XD86 #B2B2B2
XD97 #00FF00
XJ12 #00FF00
XJ13 #00FF00
XJ15 #B2B2B2
XJ17 #00FF00
XJ26 #B2B2B2
XJ32 #00FF00
XJ33 #B2B2B2
XJ35 #B2B2B2
XJ36 #B2B2B2
XJ39 #00FF00
XJ4 #00FF00
XJ40 #B2B2B2
XJ48 #00FF00
XJ49 #00FF00
XJ5 #00FF00
XJ50 #00FF00
XJ9 #00FF00
YN13 #B2B2B2
YN17 #00FF00
YN19 #00FF00
YN20 #00FF00
YN22 #00FF00
YN33 #00FF00
YN34 #00FF00
YN39 #00FF00
ZJ1 #B2B2B2
ZJ20 #00FF00
ZJ29 #00FF00
