# Supplementary material for: Antimicrobial resistance and population genomics of multidrug-resistant Escherichia coli in pig farms in mainland China
Source: Nat Commun. 2022 Mar 2;13:1116. doi: 10.1038/s41467-022-28750-6 (PMC8891348; doi:10.1038/s41467-022-28750-6)
Supplement: Supplementary file 14 — Supplementary Data 11 [file 41467_2022_28750_MOESM14_ESM.zip › Supplementary Data 11_R03/Sal_color_strip_29-Plasmid_IncX1.txt]

DATASET_COLORSTRIP
#In colored strip datasets, each ID is associated to a color box/strip and can have an optional label. Color can be specified in hexadecimal, RGB or RGBA notation. When using RGB or RGBA notation, you cannot use COMMA as the dataset separator

#lines starting with a hash are comments and ignored during parsing

#=================================================================#
#                    MANDATORY SETTINGS                           #
#=================================================================#
#select the separator which is used to delimit the data below (TAB,SPACE or COMMA).This separator must be used throughout this file (except in the SEPARATOR line, which uses space).

#SEPARATOR TAB
#SEPARATOR COMMA
SEPARATOR SPACE

#label is used in the legend table (can be changed later)
DATASET_LABEL label1

#dataset color (can be changed later)
COLOR #ff0000

#=================================================================#
#                    OPTIONAL SETTINGS                            #
#=================================================================#

#If COLOR_BRANCHES is set to 1, branches of the tree will be colored according to the colors of the strips above the leaves.
#When all children of a node have the same color, it will be colored the same, ie. the color will propagate inwards towards the root.
COLOR_BRANCHES 0


#=================================================================#
#     all other optional settings can be set or changed later     #
#           in the web interface (under 'Datasets' tab)           #
#=================================================================#

#Each dataset can have a legend, which is defined using LEGEND_XXX fields below
#For each row in the legend, there should be one shape, color and label.
#Optionally, you can define an exact legend position using LEGEND_POSITION_X and LEGEND_POSITION_Y. To use automatic legend positioning, do NOT define these values
#Optionally, shape scaling can be present (LEGEND_SHAPE_SCALES). For each shape, you can define a scaling factor between 0 and 1.
#Shape should be a number between 1 and 6, or any protein domain shape definition.
#1: square
#2: circle
#3: star
#4: right pointing triangle
#5: left pointing triangle
#6: checkmark

#LEGEND_TITLE Dataset_legend
#LEGEND_POSITION_X 100
#LEGEND_POSITION_Y 100
#LEGEND_SHAPES 1 1 2 2
#LEGEND_COLORS #ff0000 #00ff00 rgba(0,255,0,0.5) #0000ff
#LEGEND_LABELS value1 value2 value3 value4
#LEGEND_SHAPE_SCALES 1 1 0.5 1

#width of the colored strip
#STRIP_WIDTH 25

#left margin, used to increase/decrease the spacing to the next dataset. Can be negative, causing datasets to overlap.
#MARGIN 0

#border width; if set above 0, a border of specified width (in pixels) will be drawn around the color strip 
#BORDER_WIDTH 0

#border color; used when BORDER_WIDTH is above 0
#BORDER_COLOR #0000ff

#always show internal values; if set, values associated to internal nodes will be displayed even if these nodes are not collapsed. It could cause overlapping in the dataset display.
#SHOW_INTERNAL 0


#Internal tree nodes can be specified using IDs directly, or using the 'last common ancestor' method described in iTOL help pages

#=================================================================#
#       Actual data follows after the "DATA" keyword              #
#=================================================================#
DATA
AH1 #00FF00
AH10 #00FF00
AH11 #00FF00
AH12 #00FF00
AH13 #00FF00
AH15 #00FF00
AH16 #00FF00
AH19 #B2B2B2
AH20 #00FF00
AH22 #00FF00
AH24 #B2B2B2
AH27 #00FF00
AH28 #B2B2B2
AH29 #B2B2B2
AH36 #00FF00
AH37 #00FF00
AH4 #00FF00
AH40 #00FF00
AH41 #B2B2B2
AH47 #00FF00
AH48 #00FF00
AH8 #00FF00
AH84 #B2B2B2
AH88 #00FF00
AH9 #B2B2B2
AH90 #00FF00
AH91 #B2B2B2
AH96 #B2B2B2
BJ21 #00FF00
BJ25 #B2B2B2
BJ32 #00FF00
CQ1 #00FF00
CQ10 #B2B2B2
CQ12 #00FF00
CQ14 #00FF00
CQ15 #00FF00
CQ16 #B2B2B2
CQ17 #00FF00
CQ2 #00FF00
CQ20 #00FF00
CQ21 #B2B2B2
CQ22 #B2B2B2
CQ25 #B2B2B2
CQ26 #B2B2B2
CQ27 #B2B2B2
CQ28 #B2B2B2
CQ29 #B2B2B2
CQ3 #B2B2B2
CQ30 #B2B2B2
CQ31 #B2B2B2
CQ32 #B2B2B2
CQ33 #B2B2B2
CQ34 #B2B2B2
CQ35 #B2B2B2
CQ36 #00FF00
CQ4 #00FF00
CQ42 #B2B2B2
CQ46 #00FF00
CQ48 #B2B2B2
CQ51 #00FF00
CQ52 #00FF00
CQ59 #00FF00
CQ63 #B2B2B2
CQ66 #00FF00
CQ67 #00FF00
CQ69 #00FF00
CQ7 #00FF00
CQ72 #B2B2B2
CQ73 #00FF00
CQ74 #00FF00
CQ75 #00FF00
CQ77 #00FF00
CQ78 #B2B2B2
CQ79 #B2B2B2
CQ8 #00FF00
CQ80 #00FF00
CQ9 #00FF00
CQ92 #00FF00
E_coli_RXD10 #00FF00
E_coli_RXD5 #00FF00
FJ26 #B2B2B2
FJ38 #00FF00
FY119 #B2B2B2
FY183 #00FF00
FY187 #B2B2B2
FY197 #00FF00
FY207 #B2B2B2
FY209 #B2B2B2
FY213 #B2B2B2
FY215 #B2B2B2
FY216 #B2B2B2
FY217 #00FF00
FY219 #B2B2B2
FY227 #B2B2B2
FY228 #00FF00
FY229 #00FF00
FY230 #B2B2B2
FY237 #B2B2B2
FY239 #B2B2B2
FY240 #B2B2B2
FY241 #B2B2B2
FY246 #B2B2B2
FY248 #B2B2B2
FY249 #B2B2B2
FY251 #B2B2B2
FY252 #B2B2B2
FY253 #00FF00
FY256 #B2B2B2
FY257 #00FF00
FY261 #00FF00
FY262 #B2B2B2
FY267 #00FF00
FY268 #00FF00
FY44 #00FF00
FY45 #B2B2B2
FY48 #B2B2B2
FY66 #00FF00
FY74 #00FF00
GD40 #B2B2B2
GS100 #00FF00
GS105 #00FF00
GS123 #00FF00
GS128 #00FF00
GS133 #00FF00
GS138 #00FF00
GS16 #B2B2B2
GS191 #B2B2B2
GS207 #B2B2B2
GS208 #B2B2B2
GS29 #B2B2B2
GS3 #B2B2B2
GS33 #00FF00
GS34 #00FF00
GS35 #00FF00
GS4 #00FF00
GS47 #B2B2B2
GS58 #00FF00
GS59 #00FF00
GS6 #00FF00
GS61 #00FF00
GS62 #B2B2B2
GS72 #B2B2B2
GS78 #00FF00
GS8 #00FF00
GS82 #B2B2B2
GS84 #00FF00
GS85 #B2B2B2
GS86 #00FF00
GS93 #B2B2B2
GS99 #00FF00
GX18 #B2B2B2
GX29 #B2B2B2
GX37 #B2B2B2
GX38 #B2B2B2
GZ10 #00FF00
GZ12 #B2B2B2
GZ16 #B2B2B2
GZ18 #B2B2B2
GZ29 #B2B2B2
GZ31 #00FF00
GZ34 #00FF00
GZ40 #B2B2B2
GZ43 #B2B2B2
GZ51 #00FF00
GZ55 #B2B2B2
GZ64 #B2B2B2
GZ86 #00FF00
GZ89 #B2B2B2
GZ9 #B2B2B2
GZ98 #B2B2B2
HB11 #00FF00
HB13 #B2B2B2
HB17 #00FF00
HB22 #00FF00
HB23 #B2B2B2
HB24 #B2B2B2
HB27 #B2B2B2
HB28 #00FF00
HB29 #B2B2B2
HB3 #B2B2B2
HB30 #00FF00
HB33 #B2B2B2
HB36 #00FF00
HB37 #B2B2B2
HB38 #B2B2B2
HB4 #00FF00
HB42 #B2B2B2
HB44 #B2B2B2
HB45 #00FF00
HB50 #00FF00
HB53 #B2B2B2
HB55 #00FF00
HB6 #00FF00
HB61 #B2B2B2
HB64 #B2B2B2
HB84 #00FF00
HLJ34 #B2B2B2
HLJ5 #00FF00
HLJ64 #B2B2B2
HN15 #B2B2B2
HUBJ12 #00FF00
HUBJ16 #B2B2B2
HUBJ20 #B2B2B2
HUBJ22 #00FF00
HUBJ24 #B2B2B2
HUBJ25 #B2B2B2
HUBJ28 #B2B2B2
HUBJ30 #B2B2B2
HUBJ8 #B2B2B2
HUBS21 #B2B2B2
HUBS24 #B2B2B2
HUBS28 #00FF00
HUBS36 #B2B2B2
HUBS37 #B2B2B2
HUBS5 #B2B2B2
HUN101 #B2B2B2
HUN103 #B2B2B2
HUN105 #00FF00
HUN107 #00FF00
HUN108 #B2B2B2
HUN109 #B2B2B2
HUN11 #B2B2B2
HUN111 #00FF00
HUN112 #00FF00
HUN113 #00FF00
HUN115 #00FF00
HUN127 #B2B2B2
HUN128 #00FF00
HUN129 #B2B2B2
HUN13 #B2B2B2
HUN14 #B2B2B2
HUN15 #B2B2B2
HUN16 #B2B2B2
HUN18 #00FF00
HUN19 #00FF00
HUN20 #B2B2B2
HUN23 #00FF00
HUN24 #00FF00
HUN26 #B2B2B2
HUN27 #B2B2B2
HUN29 #B2B2B2
HUN38 #00FF00
HUN39 #B2B2B2
HUN4 #B2B2B2
HUN45 #00FF00
HUN49 #B2B2B2
HUN50 #00FF00
HUN56 #00FF00
HUN58 #B2B2B2
HUN59 #B2B2B2
HUN7 #B2B2B2
HUN71 #00FF00
HUN72 #00FF00
HUN75 #00FF00
HUN77 #B2B2B2
HUN78 #00FF00
HUN8 #B2B2B2
HUN80 #B2B2B2
HUN82 #B2B2B2
HUN83 #00FF00
HUN84 #00FF00
HUN89 #B2B2B2
HUN9 #00FF00
HUN92 #B2B2B2
HUN94 #B2B2B2
HUNJ27 #B2B2B2
HUNS32 #B2B2B2
HUNS33 #B2B2B2
HUNS34 #B2B2B2
HUNS46 #B2B2B2
HUNS48 #B2B2B2
JL33 #B2B2B2
JS77 #B2B2B2
JX10 #00FF00
JX12 #B2B2B2
JX13 #00FF00
JX16 #00FF00
JX18 #00FF00
JX21 #B2B2B2
JX23 #B2B2B2
JX25 #B2B2B2
JX26 #00FF00
JX38 #B2B2B2
JX39 #B2B2B2
JX4 #00FF00
JX40 #00FF00
JX42 #00FF00
JX45 #00FF00
LN10 #00FF00
LN13 #B2B2B2
LN32 #00FF00
LN35 #00FF00
LN36 #B2B2B2
LN42 #B2B2B2
LN43 #00FF00
LN44 #B2B2B2
LN59 #B2B2B2
LN62 #B2B2B2
LN64 #00FF00
LN69 #B2B2B2
LN73 #00FF00
LN74 #00FF00
LN75 #00FF00
NMG10 #B2B2B2
NMG12 #00FF00
NMG22 #B2B2B2
NMG24 #B2B2B2
NMG25 #B2B2B2
NMG29 #00FF00
NMG3 #00FF00
NMG32 #00FF00
NMG39 #B2B2B2
NMG42 #00FF00
NMG46 #00FF00
NMG47 #B2B2B2
NMG48 #B2B2B2
NMG49 #B2B2B2
NMG5 #00FF00
NMG50 #B2B2B2
NMG6 #00FF00
NMG7 #00FF00
NMG8 #00FF00
NMG9 #00FF00
NX2 #00FF00
NX28 #00FF00
QH1 #B2B2B2
QH10 #00FF00
QH12 #B2B2B2
QH13 #00FF00
QH17 #B2B2B2
QH18 #B2B2B2
QH2 #00FF00
QH3 #B2B2B2
QH4 #B2B2B2
QH5 #B2B2B2
QH6 #00FF00
QH7 #00FF00
QH8 #00FF00
QH9 #00FF00
S103 #B2B2B2
S104 #B2B2B2
S147 #00FF00
S158 #00FF00
S180 #B2B2B2
S181 #00FF00
S182 #00FF00
S191 #00FF00
S192 #00FF00
S193 #B2B2B2
S194 #B2B2B2
S195 #B2B2B2
S196 #B2B2B2
S198 #00FF00
S199 #B2B2B2
S200 #00FF00
S201 #00FF00
S203 #B2B2B2
S204 #B2B2B2
S205 #B2B2B2
S206 #00FF00
S208 #00FF00
S210 #00FF00
S211 #00FF00
S212 #00FF00
S47 #B2B2B2
S49 #00FF00
S51 #00FF00
S52 #B2B2B2
S56 #00FF00
S57 #B2B2B2
S61 #B2B2B2
S67 #B2B2B2
S70 #B2B2B2
S72 #00FF00
S73 #00FF00
S75 #B2B2B2
S77 #B2B2B2
S78 #00FF00
S79 #B2B2B2
S82 #B2B2B2
S87 #B2B2B2
S88 #B2B2B2
S89 #B2B2B2
S91 #00FF00
S95 #B2B2B2
S98 #B2B2B2
S99 #00FF00
SAX11 #B2B2B2
SAX15 #00FF00
SAX16 #B2B2B2
SAX2 #B2B2B2
SAX21 #B2B2B2
SAX22 #00FF00
SAX32 #B2B2B2
SAX35 #B2B2B2
SAX4 #B2B2B2
SAX40 #B2B2B2
SAX6 #B2B2B2
SC1 #B2B2B2
SC10 #B2B2B2
SC3 #B2B2B2
SC4 #00FF00
SD1 #00FF00
SD10 #00FF00
SD11 #B2B2B2
SD12 #00FF00
SD15 #00FF00
SD16 #B2B2B2
SD2 #00FF00
SD21 #00FF00
SD23 #B2B2B2
SD26 #B2B2B2
SD28 #00FF00
SD30 #B2B2B2
SD35 #B2B2B2
SD36 #B2B2B2
SD37 #00FF00
SD38 #B2B2B2
SD40 #00FF00
SD5 #00FF00
SD58 #00FF00
SD7 #B2B2B2
SH22 #B2B2B2
SH30 #B2B2B2
SH36 #B2B2B2
SH40 #00FF00
SH41 #B2B2B2
SH43 #B2B2B2
SH44 #00FF00
SH46 #B2B2B2
SH47 #B2B2B2
SH48 #B2B2B2
SH50 #B2B2B2
SH51 #B2B2B2
SH52 #00FF00
SH53 #B2B2B2
SH55 #B2B2B2
SH56 #00FF00
SH57 #B2B2B2
SH59 #B2B2B2
SH60 #B2B2B2
SH63 #00FF00
SH68 #B2B2B2
SH7 #B2B2B2
SH71 #00FF00
SH77 #B2B2B2
SH79 #B2B2B2
SH90 #B2B2B2
SHB15 #00FF00
SHB6 #00FF00
SX52 #00FF00
SX54 #B2B2B2
TJ #00FF00
TJ1 #00FF00
TJ10 #00FF00
TJ12 #00FF00
TJ15 #00FF00
TJ17 #00FF00
TJ3 #00FF00
TJ5 #00FF00
TJ50 #B2B2B2
TJ8 #00FF00
XD1 #B2B2B2
XD100 #00FF00
XD101 #B2B2B2
XD11 #B2B2B2
XD115 #00FF00
XD116 #B2B2B2
XD12 #00FF00
XD171 #00FF00
XD2 #B2B2B2
XD20 #00FF00
XD23 #B2B2B2
XD24 #00FF00
XD25 #B2B2B2
XD26 #B2B2B2
XD3 #00FF00
XD33 #B2B2B2
XD34 #B2B2B2
XD35 #B2B2B2
XD36 #B2B2B2
XD37 #00FF00
XD38 #B2B2B2
XD39 #B2B2B2
XD40 #B2B2B2
XD86 #B2B2B2
XD97 #B2B2B2
XJ12 #00FF00
XJ13 #00FF00
XJ15 #00FF00
XJ17 #B2B2B2
XJ26 #B2B2B2
XJ32 #00FF00
XJ33 #B2B2B2
XJ35 #B2B2B2
XJ36 #B2B2B2
XJ39 #B2B2B2
XJ4 #00FF00
XJ40 #B2B2B2
XJ48 #00FF00
XJ49 #00FF00
XJ5 #B2B2B2
XJ50 #B2B2B2
XJ9 #00FF00
YN13 #00FF00
YN17 #B2B2B2
YN19 #B2B2B2
YN20 #B2B2B2
YN22 #B2B2B2
YN33 #B2B2B2
YN34 #00FF00
YN39 #00FF00
ZJ1 #00FF00
ZJ20 #00FF00
ZJ29 #B2B2B2
