# Supplementary material for: Antimicrobial resistance and population genomics of multidrug-resistant Escherichia coli in pig farms in mainland China
Source: Nat Commun. 2022 Mar 2;13:1116. doi: 10.1038/s41467-022-28750-6 (PMC8891348; doi:10.1038/s41467-022-28750-6)
Supplement: Supplementary file 14 — Supplementary Data 11 [file 41467_2022_28750_MOESM14_ESM.zip › Supplementary Data 11_R03/Sal_color_strip_31-Plasmid_Col(MG828).txt]

DATASET_COLORSTRIP
#In colored strip datasets, each ID is associated to a color box/strip and can have an optional label. Color can be specified in hexadecimal, RGB or RGBA notation. When using RGB or RGBA notation, you cannot use COMMA as the dataset separator

#lines starting with a hash are comments and ignored during parsing

#=================================================================#
#                    MANDATORY SETTINGS                           #
#=================================================================#
#select the separator which is used to delimit the data below (TAB,SPACE or COMMA).This separator must be used throughout this file (except in the SEPARATOR line, which uses space).

#SEPARATOR TAB
#SEPARATOR COMMA
SEPARATOR SPACE

#label is used in the legend table (can be changed later)
DATASET_LABEL label1

#dataset color (can be changed later)
COLOR #ff0000

#=================================================================#
#                    OPTIONAL SETTINGS                            #
#=================================================================#

#If COLOR_BRANCHES is set to 1, branches of the tree will be colored according to the colors of the strips above the leaves.
#When all children of a node have the same color, it will be colored the same, ie. the color will propagate inwards towards the root.
COLOR_BRANCHES 0


#=================================================================#
#     all other optional settings can be set or changed later     #
#           in the web interface (under 'Datasets' tab)           #
#=================================================================#

#Each dataset can have a legend, which is defined using LEGEND_XXX fields below
#For each row in the legend, there should be one shape, color and label.
#Optionally, you can define an exact legend position using LEGEND_POSITION_X and LEGEND_POSITION_Y. To use automatic legend positioning, do NOT define these values
#Optionally, shape scaling can be present (LEGEND_SHAPE_SCALES). For each shape, you can define a scaling factor between 0 and 1.
#Shape should be a number between 1 and 6, or any protein domain shape definition.
#1: square
#2: circle
#3: star
#4: right pointing triangle
#5: left pointing triangle
#6: checkmark

#LEGEND_TITLE Dataset_legend
#LEGEND_POSITION_X 100
#LEGEND_POSITION_Y 100
#LEGEND_SHAPES 1 1 2 2
#LEGEND_COLORS #ff0000 #00ff00 rgba(0,255,0,0.5) #0000ff
#LEGEND_LABELS value1 value2 value3 value4
#LEGEND_SHAPE_SCALES 1 1 0.5 1

#width of the colored strip
#STRIP_WIDTH 25

#left margin, used to increase/decrease the spacing to the next dataset. Can be negative, causing datasets to overlap.
#MARGIN 0

#border width; if set above 0, a border of specified width (in pixels) will be drawn around the color strip 
#BORDER_WIDTH 0

#border color; used when BORDER_WIDTH is above 0
#BORDER_COLOR #0000ff

#always show internal values; if set, values associated to internal nodes will be displayed even if these nodes are not collapsed. It could cause overlapping in the dataset display.
#SHOW_INTERNAL 0


#Internal tree nodes can be specified using IDs directly, or using the 'last common ancestor' method described in iTOL help pages

#=================================================================#
#       Actual data follows after the "DATA" keyword              #
#=================================================================#
DATA
AH1 #B2B2B2
AH10 #B2B2B2
AH11 #B2B2B2
AH12 #00FF00
AH13 #B2B2B2
AH15 #B2B2B2
AH16 #B2B2B2
AH19 #B2B2B2
AH20 #B2B2B2
AH22 #B2B2B2
AH24 #B2B2B2
AH27 #00FF00
AH28 #B2B2B2
AH29 #B2B2B2
AH36 #00FF00
AH37 #B2B2B2
AH4 #B2B2B2
AH40 #B2B2B2
AH41 #B2B2B2
AH47 #B2B2B2
AH48 #B2B2B2
AH8 #B2B2B2
AH84 #B2B2B2
AH88 #B2B2B2
AH9 #B2B2B2
AH90 #B2B2B2
AH91 #B2B2B2
AH96 #B2B2B2
BJ21 #B2B2B2
BJ25 #B2B2B2
BJ32 #B2B2B2
CQ1 #00FF00
CQ10 #B2B2B2
CQ12 #00FF00
CQ14 #00FF00
CQ15 #B2B2B2
CQ16 #00FF00
CQ17 #00FF00
CQ2 #00FF00
CQ20 #00FF00
CQ21 #B2B2B2
CQ22 #B2B2B2
CQ25 #B2B2B2
CQ26 #B2B2B2
CQ27 #B2B2B2
CQ28 #B2B2B2
CQ29 #B2B2B2
CQ3 #B2B2B2
CQ30 #B2B2B2
CQ31 #B2B2B2
CQ32 #B2B2B2
CQ33 #B2B2B2
CQ34 #B2B2B2
CQ35 #B2B2B2
CQ36 #00FF00
CQ4 #00FF00
CQ42 #B2B2B2
CQ46 #00FF00
CQ48 #B2B2B2
CQ51 #00FF00
CQ52 #B2B2B2
CQ59 #B2B2B2
CQ63 #B2B2B2
CQ66 #B2B2B2
CQ67 #B2B2B2
CQ69 #B2B2B2
CQ7 #B2B2B2
CQ72 #B2B2B2
CQ73 #B2B2B2
CQ74 #B2B2B2
CQ75 #B2B2B2
CQ77 #00FF00
CQ78 #B2B2B2
CQ79 #B2B2B2
CQ8 #B2B2B2
CQ80 #B2B2B2
CQ9 #00FF00
CQ92 #B2B2B2
E_coli_RXD10 #00FF00
E_coli_RXD5 #B2B2B2
FJ26 #B2B2B2
FJ38 #B2B2B2
FY119 #B2B2B2
FY183 #B2B2B2
FY187 #B2B2B2
FY197 #00FF00
FY207 #B2B2B2
FY209 #B2B2B2
FY213 #00FF00
FY215 #00FF00
FY216 #B2B2B2
FY217 #B2B2B2
FY219 #00FF00
FY227 #00FF00
FY228 #00FF00
FY229 #B2B2B2
FY230 #00FF00
FY237 #B2B2B2
FY239 #B2B2B2
FY240 #B2B2B2
FY241 #B2B2B2
FY246 #B2B2B2
FY248 #B2B2B2
FY249 #B2B2B2
FY251 #00FF00
FY252 #B2B2B2
FY253 #00FF00
FY256 #00FF00
FY257 #B2B2B2
FY261 #B2B2B2
FY262 #B2B2B2
FY267 #B2B2B2
FY268 #00FF00
FY44 #00FF00
FY45 #B2B2B2
FY48 #00FF00
FY66 #B2B2B2
FY74 #B2B2B2
GD40 #B2B2B2
GS100 #B2B2B2
GS105 #B2B2B2
GS123 #B2B2B2
GS128 #B2B2B2
GS133 #B2B2B2
GS138 #B2B2B2
GS16 #00FF00
GS191 #B2B2B2
GS207 #00FF00
GS208 #00FF00
GS29 #B2B2B2
GS3 #B2B2B2
GS33 #B2B2B2
GS34 #B2B2B2
GS35 #B2B2B2
GS4 #B2B2B2
GS47 #B2B2B2
GS58 #B2B2B2
GS59 #B2B2B2
GS6 #B2B2B2
GS61 #00FF00
GS62 #B2B2B2
GS72 #B2B2B2
GS78 #B2B2B2
GS8 #B2B2B2
GS82 #00FF00
GS84 #B2B2B2
GS85 #B2B2B2
GS86 #B2B2B2
GS93 #00FF00
GS99 #B2B2B2
GX18 #B2B2B2
GX29 #B2B2B2
GX37 #B2B2B2
GX38 #B2B2B2
GZ10 #B2B2B2
GZ12 #00FF00
GZ16 #B2B2B2
GZ18 #B2B2B2
GZ29 #B2B2B2
GZ31 #B2B2B2
GZ34 #B2B2B2
GZ40 #B2B2B2
GZ43 #B2B2B2
GZ51 #B2B2B2
GZ55 #00FF00
GZ64 #B2B2B2
GZ86 #B2B2B2
GZ89 #00FF00
GZ9 #B2B2B2
GZ98 #B2B2B2
HB11 #B2B2B2
HB13 #B2B2B2
HB17 #B2B2B2
HB22 #B2B2B2
HB23 #B2B2B2
HB24 #00FF00
HB27 #B2B2B2
HB28 #00FF00
HB29 #B2B2B2
HB3 #B2B2B2
HB30 #B2B2B2
HB33 #B2B2B2
HB36 #B2B2B2
HB37 #B2B2B2
HB38 #B2B2B2
HB4 #B2B2B2
HB42 #B2B2B2
HB44 #B2B2B2
HB45 #B2B2B2
HB50 #B2B2B2
HB53 #00FF00
HB55 #B2B2B2
HB6 #00FF00
HB61 #B2B2B2
HB64 #B2B2B2
HB84 #B2B2B2
HLJ34 #B2B2B2
HLJ5 #B2B2B2
HLJ64 #00FF00
HN15 #B2B2B2
HUBJ12 #B2B2B2
HUBJ16 #00FF00
HUBJ20 #00FF00
HUBJ22 #B2B2B2
HUBJ24 #00FF00
HUBJ25 #B2B2B2
HUBJ28 #B2B2B2
HUBJ30 #B2B2B2
HUBJ8 #B2B2B2
HUBS21 #00FF00
HUBS24 #B2B2B2
HUBS28 #B2B2B2
HUBS36 #00FF00
HUBS37 #00FF00
HUBS5 #B2B2B2
HUN101 #B2B2B2
HUN103 #B2B2B2
HUN105 #B2B2B2
HUN107 #00FF00
HUN108 #B2B2B2
HUN109 #00FF00
HUN11 #B2B2B2
HUN111 #B2B2B2
HUN112 #B2B2B2
HUN113 #B2B2B2
HUN115 #00FF00
HUN127 #B2B2B2
HUN128 #B2B2B2
HUN129 #B2B2B2
HUN13 #B2B2B2
HUN14 #B2B2B2
HUN15 #B2B2B2
HUN16 #B2B2B2
HUN18 #00FF00
HUN19 #B2B2B2
HUN20 #B2B2B2
HUN23 #B2B2B2
HUN24 #B2B2B2
HUN26 #B2B2B2
HUN27 #B2B2B2
HUN29 #B2B2B2
HUN38 #B2B2B2
HUN39 #B2B2B2
HUN4 #B2B2B2
HUN45 #00FF00
HUN49 #B2B2B2
HUN50 #00FF00
HUN56 #00FF00
HUN58 #B2B2B2
HUN59 #B2B2B2
HUN7 #B2B2B2
HUN71 #B2B2B2
HUN72 #B2B2B2
HUN75 #B2B2B2
HUN77 #00FF00
HUN78 #B2B2B2
HUN8 #B2B2B2
HUN80 #00FF00
HUN82 #B2B2B2
HUN83 #B2B2B2
HUN84 #B2B2B2
HUN89 #B2B2B2
HUN9 #00FF00
HUN92 #B2B2B2
HUN94 #B2B2B2
HUNJ27 #00FF00
HUNS32 #B2B2B2
HUNS33 #B2B2B2
HUNS34 #B2B2B2
HUNS46 #B2B2B2
HUNS48 #B2B2B2
JL33 #B2B2B2
JS77 #B2B2B2
JX10 #B2B2B2
JX12 #B2B2B2
JX13 #B2B2B2
JX16 #B2B2B2
JX18 #B2B2B2
JX21 #00FF00
JX23 #B2B2B2
JX25 #B2B2B2
JX26 #B2B2B2
JX38 #B2B2B2
JX39 #B2B2B2
JX4 #B2B2B2
JX40 #B2B2B2
JX42 #B2B2B2
JX45 #B2B2B2
LN10 #B2B2B2
LN13 #B2B2B2
LN32 #B2B2B2
LN35 #B2B2B2
LN36 #B2B2B2
LN42 #B2B2B2
LN43 #B2B2B2
LN44 #00FF00
LN59 #B2B2B2
LN62 #00FF00
LN64 #00FF00
LN69 #B2B2B2
LN73 #B2B2B2
LN74 #B2B2B2
LN75 #B2B2B2
NMG10 #B2B2B2
NMG12 #B2B2B2
NMG22 #00FF00
NMG24 #00FF00
NMG25 #00FF00
NMG29 #00FF00
NMG3 #B2B2B2
NMG32 #00FF00
NMG39 #B2B2B2
NMG42 #B2B2B2
NMG46 #00FF00
NMG47 #00FF00
NMG48 #00FF00
NMG49 #B2B2B2
NMG5 #00FF00
NMG50 #B2B2B2
NMG6 #B2B2B2
NMG7 #00FF00
NMG8 #B2B2B2
NMG9 #B2B2B2
NX2 #B2B2B2
NX28 #B2B2B2
QH1 #B2B2B2
QH10 #B2B2B2
QH12 #B2B2B2
QH13 #B2B2B2
QH17 #B2B2B2
QH18 #B2B2B2
QH2 #B2B2B2
QH3 #B2B2B2
QH4 #00FF00
QH5 #B2B2B2
QH6 #B2B2B2
QH7 #B2B2B2
QH8 #B2B2B2
QH9 #B2B2B2
S103 #B2B2B2
S104 #00FF00
S147 #B2B2B2
S158 #B2B2B2
S180 #00FF00
S181 #00FF00
S182 #00FF00
S191 #B2B2B2
S192 #B2B2B2
S193 #B2B2B2
S194 #B2B2B2
S195 #00FF00
S196 #B2B2B2
S198 #B2B2B2
S199 #00FF00
S200 #00FF00
S201 #B2B2B2
S203 #B2B2B2
S204 #B2B2B2
S205 #B2B2B2
S206 #B2B2B2
S208 #B2B2B2
S210 #00FF00
S211 #B2B2B2
S212 #00FF00
S47 #B2B2B2
S49 #B2B2B2
S51 #B2B2B2
S52 #00FF00
S56 #B2B2B2
S57 #B2B2B2
S61 #B2B2B2
S67 #B2B2B2
S70 #B2B2B2
S72 #00FF00
S73 #00FF00
S75 #B2B2B2
S77 #B2B2B2
S78 #00FF00
S79 #B2B2B2
S82 #B2B2B2
S87 #00FF00
S88 #00FF00
S89 #B2B2B2
S91 #00FF00
S95 #B2B2B2
S98 #00FF00
S99 #00FF00
SAX11 #B2B2B2
SAX15 #B2B2B2
SAX16 #B2B2B2
SAX2 #B2B2B2
SAX21 #B2B2B2
SAX22 #B2B2B2
SAX32 #B2B2B2
SAX35 #B2B2B2
SAX4 #B2B2B2
SAX40 #B2B2B2
SAX6 #B2B2B2
SC1 #B2B2B2
SC10 #00FF00
SC3 #00FF00
SC4 #00FF00
SD1 #B2B2B2
SD10 #B2B2B2
SD11 #B2B2B2
SD12 #B2B2B2
SD15 #B2B2B2
SD16 #B2B2B2
SD2 #B2B2B2
SD21 #00FF00
SD23 #B2B2B2
SD26 #B2B2B2
SD28 #00FF00
SD30 #B2B2B2
SD35 #B2B2B2
SD36 #B2B2B2
SD37 #B2B2B2
SD38 #B2B2B2
SD40 #B2B2B2
SD5 #00FF00
SD58 #B2B2B2
SD7 #00FF00
SH22 #00FF00
SH30 #B2B2B2
SH36 #B2B2B2
SH40 #00FF00
SH41 #B2B2B2
SH43 #B2B2B2
SH44 #00FF00
SH46 #B2B2B2
SH47 #B2B2B2
SH48 #B2B2B2
SH50 #B2B2B2
SH51 #B2B2B2
SH52 #B2B2B2
SH53 #B2B2B2
SH55 #B2B2B2
SH56 #B2B2B2
SH57 #B2B2B2
SH59 #B2B2B2
SH60 #B2B2B2
SH63 #B2B2B2
SH68 #00FF00
SH7 #B2B2B2
SH71 #B2B2B2
SH77 #00FF00
SH79 #00FF00
SH90 #B2B2B2
SHB15 #B2B2B2
SHB6 #B2B2B2
SX52 #00FF00
SX54 #00FF00
TJ #B2B2B2
TJ1 #B2B2B2
TJ10 #B2B2B2
TJ12 #B2B2B2
TJ15 #B2B2B2
TJ17 #B2B2B2
TJ3 #B2B2B2
TJ5 #B2B2B2
TJ50 #B2B2B2
TJ8 #B2B2B2
XD1 #B2B2B2
XD100 #B2B2B2
XD101 #00FF00
XD11 #00FF00
XD115 #00FF00
XD116 #B2B2B2
XD12 #00FF00
XD171 #B2B2B2
XD2 #B2B2B2
XD20 #00FF00
XD23 #B2B2B2
XD24 #00FF00
XD25 #B2B2B2
XD26 #B2B2B2
XD3 #B2B2B2
XD33 #00FF00
XD34 #B2B2B2
XD35 #B2B2B2
XD36 #00FF00
XD37 #B2B2B2
XD38 #00FF00
XD39 #B2B2B2
XD40 #B2B2B2
XD86 #00FF00
XD97 #00FF00
XJ12 #B2B2B2
XJ13 #B2B2B2
XJ15 #B2B2B2
XJ17 #B2B2B2
XJ26 #B2B2B2
XJ32 #B2B2B2
XJ33 #B2B2B2
XJ35 #B2B2B2
XJ36 #B2B2B2
XJ39 #B2B2B2
XJ4 #B2B2B2
XJ40 #B2B2B2
XJ48 #B2B2B2
XJ49 #B2B2B2
XJ5 #B2B2B2
XJ50 #B2B2B2
XJ9 #B2B2B2
YN13 #B2B2B2
YN17 #B2B2B2
YN19 #B2B2B2
YN20 #B2B2B2
YN22 #B2B2B2
YN33 #B2B2B2
YN34 #00FF00
YN39 #00FF00
ZJ1 #B2B2B2
ZJ20 #B2B2B2
ZJ29 #B2B2B2
