# Supplementary material for: Antimicrobial resistance and population genomics of multidrug-resistant Escherichia coli in pig farms in mainland China
Source: Nat Commun. 2022 Mar 2;13:1116. doi: 10.1038/s41467-022-28750-6 (PMC8891348; doi:10.1038/s41467-022-28750-6)
Supplement: Supplementary file 15 — Supplementary Data 12 [file 41467_2022_28750_MOESM15_ESM.zip]

Archive with 8 entries (8 files):
- Supplementary Data 12_R03/Sal_color_strip_01-Hosts.txt
- Supplementary Data 12_R03/Sal_color_strip_02-carbapenem resistant.txt
- Supplementary Data 12_R03/Sal_color_strip_03-colistin resistant.txt
- Supplementary Data 12_R03/Sal_color_strip_04-ESBL resistant.txt
- Supplementary Data 12_R03/Sal_color_strip_05-fluoroquinolone resistant.txt
- Supplementary Data 12_R03/Sal_color_strip_06-tetracycline resistant.txt
- Supplementary Data 12_R03/Sal_color_strip_07-main STs.txt
- Supplementary Data 12_R03/snippy-tree.nwk
