# Supplementary material for: Antimicrobial resistance and population genomics of multidrug-resistant Escherichia coli in pig farms in mainland China
Source: Nat Commun. 2022 Mar 2;13:1116. doi: 10.1038/s41467-022-28750-6 (PMC8891348; doi:10.1038/s41467-022-28750-6)
Supplement: Supplementary file 15 — Supplementary Data 12 [file 41467_2022_28750_MOESM15_ESM.zip › Supplementary Data 12_R03/Sal_color_strip_01-Hosts.txt]

DATASET_COLORSTRIP
#In colored strip datasets, each ID is associated to a color box/strip and can have an optional label. Color can be specified in hexadecimal, RGB or RGBA notation. When using RGB or RGBA notation, you cannot use COMMA as the dataset separator

#lines starting with a hash are comments and ignored during parsing

#=================================================================#
#                    MANDATORY SETTINGS                           #
#=================================================================#
#select the separator which is used to delimit the data below (TAB,SPACE or COMMA).This separator must be used throughout this file (except in the SEPARATOR line, which uses space).

#SEPARATOR TAB
#SEPARATOR COMMA
SEPARATOR SPACE

#label is used in the legend table (can be changed later)
DATASET_LABEL label1

#dataset color (can be changed later)
COLOR #ff0000

#=================================================================#
#                    OPTIONAL SETTINGS                            #
#=================================================================#

#If COLOR_BRANCHES is set to 1, branches of the tree will be colored according to the colors of the strips above the leaves.
#When all children of a node have the same color, it will be colored the same, ie. the color will propagate inwards towards the root.
COLOR_BRANCHES 0


#=================================================================#
#     all other optional settings can be set or changed later     #
#           in the web interface (under 'Datasets' tab)           #
#=================================================================#

#Each dataset can have a legend, which is defined using LEGEND_XXX fields below
#For each row in the legend, there should be one shape, color and label.
#Optionally, you can define an exact legend position using LEGEND_POSITION_X and LEGEND_POSITION_Y. To use automatic legend positioning, do NOT define these values
#Optionally, shape scaling can be present (LEGEND_SHAPE_SCALES). For each shape, you can define a scaling factor between 0 and 1.
#Shape should be a number between 1 and 6, or any protein domain shape definition.
#1: square
#2: circle
#3: star
#4: right pointing triangle
#5: left pointing triangle
#6: checkmark

#LEGEND_TITLE Dataset_legend
#LEGEND_POSITION_X 100
#LEGEND_POSITION_Y 100
#LEGEND_SHAPES 1 1 2 2
#LEGEND_COLORS #ff0000 #00ff00 rgba(0,255,0,0.5) #0000ff
#LEGEND_LABELS value1 value2 value3 value4
#LEGEND_SHAPE_SCALES 1 1 0.5 1

#width of the colored strip
#STRIP_WIDTH 25

#left margin, used to increase/decrease the spacing to the next dataset. Can be negative, causing datasets to overlap.
#MARGIN 0

#border width; if set above 0, a border of specified width (in pixels) will be drawn around the color strip 
#BORDER_WIDTH 0

#border color; used when BORDER_WIDTH is above 0
#BORDER_COLOR #0000ff

#always show internal values; if set, values associated to internal nodes will be displayed even if these nodes are not collapsed. It could cause overlapping in the dataset display.
#SHOW_INTERNAL 0


#Internal tree nodes can be specified using IDs directly, or using the 'last common ancestor' method described in iTOL help pages

#=================================================================#
#       Actual data follows after the "DATA" keyword              #
#=================================================================#
DATA
AH1 #FF6600
AH10 #FF6600
AH11 #FF6600
AH12 #FF6600
AH13 #FF6600
AH15 #FF6600
AH16 #FF6600
AH19 #FF6600
AH20 #FF6600
AH22 #FF6600
AH24 #FF6600
AH27 #FF6600
AH28 #FF6600
AH29 #FF6600
AH36 #FF6600
AH37 #FF6600
AH4 #FF6600
AH40 #FF6600
AH41 #FF6600
AH47 #FF6600
AH48 #FF6600
AH8 #FF6600
AH84 #FF6600
AH88 #FF6600
AH9 #FF6600
AH90 #FF6600
AH91 #FF6600
AH96 #FF6600
BJ21 #FF6600
BJ25 #FF6600
BJ32 #FF6600
CQ1 #FF6600
CQ10 #FF6600
CQ12 #FF6600
CQ14 #FF6600
CQ15 #FF6600
CQ16 #FF6600
CQ17 #FF6600
CQ2 #FF6600
CQ20 #FF6600
CQ21 #FF6600
CQ22 #FF6600
CQ25 #FF6600
CQ26 #FF6600
CQ27 #FF6600
CQ28 #FF6600
CQ29 #FF6600
CQ3 #FF6600
CQ30 #FF6600
CQ31 #FF6600
CQ32 #FF6600
CQ33 #FF6600
CQ34 #FF6600
CQ35 #FF6600
CQ36 #FF6600
CQ4 #FF6600
CQ42 #FF6600
CQ46 #FF6600
CQ48 #FF6600
CQ51 #FF6600
CQ52 #FF6600
CQ59 #FF6600
CQ63 #FF6600
CQ66 #FF6600
CQ67 #FF6600
CQ69 #FF6600
CQ7 #FF6600
CQ72 #FF6600
CQ73 #FF6600
CQ74 #FF6600
CQ75 #FF6600
CQ77 #FF6600
CQ78 #FF6600
CQ79 #FF6600
CQ8 #FF6600
CQ80 #FF6600
CQ9 #FF6600
CQ92 #FF6600
E_coli_RXD10 #FF6600
E_coli_RXD5 #FF6600
FJ26 #FF6600
FJ38 #FF6600
FY119 #FF6600
FY183 #FF6600
FY187 #FF6600
FY197 #FF6600
FY207 #FF6600
FY209 #FF6600
FY213 #FF6600
FY215 #FF6600
FY216 #FF6600
FY217 #FF6600
FY219 #FF6600
FY227 #FF6600
FY228 #FF6600
FY229 #FF6600
FY230 #FF6600
FY237 #FF6600
FY239 #FF6600
FY240 #FF6600
FY241 #FF6600
FY246 #FF6600
FY248 #FF6600
FY249 #FF6600
FY251 #FF6600
FY252 #FF6600
FY253 #FF6600
FY256 #FF6600
FY257 #FF6600
FY261 #FF6600
FY262 #FF6600
FY267 #FF6600
FY268 #FF6600
FY44 #FF6600
FY45 #FF6600
FY48 #FF6600
FY66 #FF6600
FY74 #FF6600
GD40 #FF6600
GS100 #FF6600
GS105 #FF6600
GS123 #FF6600
GS128 #FF6600
GS133 #FF6600
GS138 #FF6600
GS16 #FF6600
GS191 #FF6600
GS207 #FF6600
GS208 #FF6600
GS29 #FF6600
GS3 #FF6600
GS33 #FF6600
GS34 #FF6600
GS35 #FF6600
GS4 #FF6600
GS47 #FF6600
GS58 #FF6600
GS59 #FF6600
GS6 #FF6600
GS61 #FF6600
GS62 #FF6600
GS72 #FF6600
GS78 #FF6600
GS8 #FF6600
GS82 #FF6600
GS84 #FF6600
GS85 #FF6600
GS86 #FF6600
GS93 #FF6600
GS99 #FF6600
GX18 #FF6600
GX29 #FF6600
GX37 #FF6600
GX38 #FF6600
GZ10 #FF6600
GZ12 #FF6600
GZ16 #FF6600
GZ18 #FF6600
GZ29 #FF6600
GZ31 #FF6600
GZ34 #FF6600
GZ40 #FF6600
GZ43 #FF6600
GZ51 #FF6600
GZ55 #FF6600
GZ64 #FF6600
GZ86 #FF6600
GZ001 #FF6600
GZ9 #FF6600
GZ98 #FF6600
HB11 #FF6600
HB13 #FF6600
HB17 #FF6600
HB22 #FF6600
HB23 #FF6600
HB24 #FF6600
HB27 #FF6600
HB28 #FF6600
HB29 #FF6600
HB3 #FF6600
HB30 #FF6600
HB33 #FF6600
HB36 #FF6600
HB37 #FF6600
HB38 #FF6600
HB4 #FF6600
HB42 #FF6600
HB44 #FF6600
HB45 #FF6600
HB50 #FF6600
HB53 #FF6600
HB55 #FF6600
HB6 #FF6600
HB61 #FF6600
HB64 #FF6600
HB84 #FF6600
HLJ34 #FF6600
HLJ5 #FF6600
HLJ64 #FF6600
HN15 #FF6600
HUBJ12 #FF6600
HUBJ16 #FF6600
HUBJ20 #FF6600
HUBJ22 #FF6600
HUBJ24 #FF6600
HUBJ25 #FF6600
HUBJ28 #FF6600
HUBJ30 #FF6600
HUBJ8 #FF6600
HUBS21 #FF6600
HUBS24 #FF6600
HUBS28 #FF6600
HUBS36 #FF6600
HUBS37 #FF6600
HUBS5 #FF6600
HUN101 #FF6600
HUN103 #FF6600
HUN105 #FF6600
HUN107 #FF6600
HUN108 #FF6600
HUN109 #FF6600
HUN11 #FF6600
HUN111 #FF6600
HUN112 #FF6600
HUN113 #FF6600
HUN115 #FF6600
HUN127 #FF6600
HUN128 #FF6600
HUN129 #FF6600
HUN13 #FF6600
HUN14 #FF6600
HUN15 #FF6600
HUN16 #FF6600
HUN18 #FF6600
HUN19 #FF6600
HUN20 #FF6600
HUN23 #FF6600
HUN24 #FF6600
HUN26 #FF6600
HUN27 #FF6600
HUN29 #FF6600
HUN38 #FF6600
HUN39 #FF6600
HUN4 #FF6600
HUN45 #FF6600
HUN49 #FF6600
HUN50 #FF6600
HUN56 #FF6600
HUN58 #FF6600
HUN59 #FF6600
HUN7 #FF6600
HUN71 #FF6600
HUN72 #FF6600
HUN75 #FF6600
HUN77 #FF6600
HUN78 #FF6600
HUN8 #FF6600
HUN80 #FF6600
HUN82 #FF6600
HUN83 #FF6600
HUN84 #FF6600
HUN89 #FF6600
HUN9 #FF6600
HUN92 #FF6600
HUN94 #FF6600
HUNJ27 #FF6600
HUNS32 #FF6600
HUNS33 #FF6600
HUNS34 #FF6600
HUNS46 #FF6600
HUNS48 #FF6600
JL33 #FF6600
JS77 #FF6600
JX10 #FF6600
JX12 #FF6600
JX13 #FF6600
JX16 #FF6600
JX18 #FF6600
JX21 #FF6600
JX23 #FF6600
JX25 #FF6600
JX26 #FF6600
JX38 #FF6600
JX39 #FF6600
JX4 #FF6600
JX40 #FF6600
JX42 #FF6600
JX45 #FF6600
LN10 #FF6600
LN13 #FF6600
LN32 #FF6600
LN35 #FF6600
LN36 #FF6600
LN42 #FF6600
LN43 #FF6600
LN44 #FF6600
LN59 #FF6600
LN62 #FF6600
LN64 #FF6600
LN69 #FF6600
LN73 #FF6600
LN74 #FF6600
LN75 #FF6600
NMG10 #FF6600
NMG12 #FF6600
NMG22 #FF6600
NMG24 #FF6600
NMG25 #FF6600
NMG29 #FF6600
NMG3 #FF6600
NMG32 #FF6600
NMG39 #FF6600
NMG42 #FF6600
NMG46 #FF6600
NMG47 #FF6600
NMG48 #FF6600
NMG49 #FF6600
NMG5 #FF6600
NMG50 #FF6600
NMG6 #FF6600
NMG7 #FF6600
NMG8 #FF6600
NMG9 #FF6600
NX2 #FF6600
NX28 #FF6600
QH1 #FF6600
QH10 #FF6600
QH12 #FF6600
QH13 #FF6600
QH17 #FF6600
QH18 #FF6600
QH2 #FF6600
QH3 #FF6600
QH4 #FF6600
QH5 #FF6600
QH6 #FF6600
QH7 #FF6600
QH8 #FF6600
QH9 #FF6600
S103 #FF6600
S104 #FF6600
S147 #FF6600
S158 #FF6600
S180 #FF6600
S181 #FF6600
S182 #FF6600
S191 #FF6600
S192 #FF6600
S193 #FF6600
S194 #FF6600
S195 #FF6600
S196 #FF6600
S198 #FF6600
S199 #FF6600
S200 #FF6600
S201 #FF6600
S203 #FF6600
S204 #FF6600
S205 #FF6600
S206 #FF6600
S208 #FF6600
S210 #FF6600
S211 #FF6600
S212 #FF6600
S47 #FF6600
S49 #FF6600
S51 #FF6600
S52 #FF6600
S56 #FF6600
S57 #FF6600
S61 #FF6600
S67 #FF6600
S70 #FF6600
S72 #FF6600
S73 #FF6600
S75 #FF6600
S77 #FF6600
S78 #FF6600
S79 #FF6600
S82 #FF6600
S87 #FF6600
S88 #FF6600
S89 #FF6600
S91 #FF6600
S95 #FF6600
S98 #FF6600
S99 #FF6600
SAX11 #FF6600
SAX15 #FF6600
SAX16 #FF6600
SAX2 #FF6600
SAX21 #FF6600
SAX22 #FF6600
SAX32 #FF6600
SAX35 #FF6600
SAX4 #FF6600
SAX40 #FF6600
SAX6 #FF6600
SC1 #FF6600
SC10 #FF6600
SC3 #FF6600
SC4 #FF6600
SD1 #FF6600
SD10 #FF6600
SD11 #FF6600
SD12 #FF6600
SD15 #FF6600
SD16 #FF6600
SD2 #FF6600
SD21 #FF6600
SD23 #FF6600
SD26 #FF6600
SD28 #FF6600
SD30 #FF6600
SD35 #FF6600
SD36 #FF6600
SD37 #FF6600
SD38 #FF6600
SD40 #FF6600
SD5 #FF6600
SD58 #FF6600
SD7 #FF6600
SH22 #FF6600
SH30 #FF6600
SH36 #FF6600
SH40 #FF6600
SH41 #FF6600
SH43 #FF6600
SH44 #FF6600
SH46 #FF6600
SH47 #FF6600
SH48 #FF6600
SH50 #FF6600
SH51 #FF6600
SH52 #FF6600
SH53 #FF6600
SH55 #FF6600
SH56 #FF6600
SH57 #FF6600
SH59 #FF6600
SH60 #FF6600
SH63 #FF6600
SH68 #FF6600
SH7 #FF6600
SH71 #FF6600
SH77 #FF6600
SH79 #FF6600
SH90 #FF6600
SHB15 #FF6600
SHB6 #FF6600
SX52 #FF6600
SX54 #FF6600
TJ #FF6600
TJ1 #FF6600
TJ10 #FF6600
TJ12 #FF6600
TJ15 #FF6600
TJ17 #FF6600
TJ3 #FF6600
TJ5 #FF6600
TJ50 #FF6600
TJ8 #FF6600
XD1 #FF6600
XD100 #FF6600
XD101 #FF6600
XD11 #FF6600
XD115 #FF6600
XD116 #FF6600
XD12 #FF6600
XD171 #FF6600
XD2 #FF6600
XD20 #FF6600
XD23 #FF6600
XD24 #FF6600
XD25 #FF6600
XD26 #FF6600
XD3 #FF6600
XD33 #FF6600
XD34 #FF6600
XD35 #FF6600
XD36 #FF6600
XD37 #FF6600
XD38 #FF6600
XD39 #FF6600
XD40 #FF6600
XD86 #FF6600
XD97 #FF6600
XJ12 #FF6600
XJ13 #FF6600
XJ15 #FF6600
XJ17 #FF6600
XJ26 #FF6600
XJ32 #FF6600
XJ33 #FF6600
XJ35 #FF6600
XJ36 #FF6600
XJ39 #FF6600
XJ4 #FF6600
XJ40 #FF6600
XJ48 #FF6600
XJ49 #FF6600
XJ5 #FF6600
XJ50 #FF6600
XJ9 #FF6600
YN13 #FF6600
YN17 #FF6600
YN19 #FF6600
YN20 #FF6600
YN22 #FF6600
YN33 #FF6600
YN34 #FF6600
YN39 #FF6600
ZJ1 #FF6600
ZJ20 #FF6600
ZJ29 #FF6600
GCF_003290515 #3366FF
GCF_003290525 #3366FF
GCF_003290535 #3366FF
GCF_003290575 #3366FF
GCF_003290595 #3366FF
GCF_003290605 #3366FF
GCF_003290615 #3366FF
GCF_003290625 #3366FF
GCF_003290675 #3366FF
GCF_003290685 #3366FF
GCF_003290695 #3366FF
GCF_003290705 #3366FF
GCF_003290755 #3366FF
GCF_003290765 #3366FF
GCF_003290775 #3366FF
GCF_003290785 #3366FF
GCF_003290835 #3366FF
GCF_003290845 #3366FF
GCF_003290855 #3366FF
GCF_003290875 #3366FF
GCF_003290915 #3366FF
GCF_003290935 #3366FF
GCF_003290945 #3366FF
GCF_003290955 #3366FF
GCF_003290995 #3366FF
GCF_003291015 #3366FF
GCF_003291025 #3366FF
GCF_003291035 #3366FF
GCF_003291075 #3366FF
GCF_003291095 #3366FF
GCF_003291105 #3366FF
GCF_003291115 #3366FF
GCF_003291155 #3366FF
GCF_003291175 #3366FF
GCF_003291185 #3366FF
GCF_003291195 #3366FF
GCF_003291235 #3366FF
GCF_003291255 #3366FF
GCF_003291275 #3366FF
GCF_003291285 #3366FF
GCF_003291305 #3366FF
GCF_003291315 #3366FF
GCF_003291355 #3366FF
GCF_003291365 #3366FF
GCF_003291385 #3366FF
GCF_003291415 #3366FF
GCF_003291425 #3366FF
GCF_003291435 #3366FF
GCF_003291455 #3366FF
GCF_003291495 #3366FF
GCF_003291505 #3366FF
GCF_003291515 #3366FF
GCF_003291535 #3366FF
GCF_003291575 #3366FF
GCF_003291585 #3366FF
GCF_003291595 #3366FF
GCF_003291615 #3366FF
GCF_003291655 #3366FF
GCF_003291665 #3366FF
GCF_003291675 #3366FF
GCF_003291695 #3366FF
GCF_003291735 #3366FF
GCF_003291745 #3366FF
GCF_003291775 #3366FF
GCF_003291785 #3366FF
GCF_003291815 #3366FF
GCF_003291825 #3366FF
GCF_003291855 #3366FF
GCF_003291875 #3366FF
GCF_003291895 #3366FF
GCF_003291905 #3366FF
GCF_003291935 #3366FF
GCF_003291945 #3366FF
GCF_003291975 #3366FF
GCF_003291985 #3366FF
GCF_003291995 #3366FF
GCF_003292015 #3366FF
GCF_003292055 #3366FF
GCF_003292065 #3366FF
GCF_003292075 #3366FF
GCF_003292085 #3366FF
GCF_003292135 #3366FF
GCF_003292145 #3366FF
GCF_003292155 #3366FF
GCF_003292195 #3366FF
GCF_003292215 #3366FF
GCF_003292225 #3366FF
GCF_003292235 #3366FF
GCF_003292275 #3366FF
GCF_003292295 #3366FF
GCF_003292305 #3366FF
GCF_003292315 #3366FF
GCF_003292355 #3366FF
GCF_003292375 #3366FF
GCF_003292385 #3366FF
GCF_003292405 #3366FF
GCF_003292435 #3366FF
GCF_003292455 #3366FF
GCF_003292465 #3366FF
GCF_003292485 #3366FF
GCF_003292515 #3366FF
GCF_003292535 #3366FF
GCF_003292545 #3366FF
GCF_003292565 #3366FF
GCF_003292595 #3366FF
GCF_003292615 #3366FF
GCF_003292635 #3366FF
GCF_003292655 #3366FF
GCF_003292665 #3366FF
GCF_003292675 #3366FF
GCF_003292685 #3366FF
GCF_003292735 #3366FF
GCF_003292755 #3366FF
GCF_003292775 #3366FF
GCF_003292785 #3366FF
GCF_003292795 #3366FF
GCF_003292835 #3366FF
GCF_003292855 #3366FF
GCF_003292875 #3366FF
GCF_003292895 #3366FF
GCF_003292915 #3366FF
GCF_003292935 #3366FF
GCF_003292955 #3366FF
GCF_003292975 #3366FF
GCF_003292995 #3366FF
GCF_003293015 #3366FF
GCF_003293035 #3366FF
GCF_003293055 #3366FF
GCF_003293065 #3366FF
GCF_003293085 #3366FF
GCF_003293115 #3366FF
GCF_003293125 #3366FF
GCF_003293145 #3366FF
GCF_003293175 #3366FF
GCF_003293185 #3366FF
GCF_003293205 #3366FF
GCF_003293225 #3366FF
GCF_003293255 #3366FF
GCF_003293265 #3366FF
GCF_003293295 #3366FF
GCF_003293315 #3366FF
GCF_003293345 #3366FF
GCF_003293365 #3366FF
GCF_003293415 #3366FF
GCF_003293435 #3366FF
GCF_003293445 #3366FF
GCF_003293485 #3366FF
GCF_003293515 #3366FF
GCF_003293555 #3366FF
GCF_003293565 #3366FF
GCF_003300985 #3366FF
GCF_003301035 #3366FF
GCF_003301045 #3366FF
GCF_003301555 #3366FF
GCF_003301575 #3366FF
GCF_003301615 #3366FF
GCF_003301625 #3366FF
GCF_003301675 #3366FF
GCF_003301685 #3366FF
GCF_003301735 #3366FF
GCF_003301775 #3366FF
GCF_003301785 #3366FF
GCF_003301815 #3366FF
GCF_003301845 #3366FF
GCF_003301875 #3366FF
GCF_003301885 #3366FF
GCF_003301915 #3366FF
GCF_003301945 #3366FF
GCF_003301995 #3366FF
GCF_003302005 #3366FF
GCF_003302015 #3366FF
GCF_003302045 #3366FF
GCF_003302115 #3366FF
GCF_003302125 #3366FF
GCF_003302135 #3366FF
GCF_003302145 #3366FF
GCF_003302215 #3366FF
GCF_003302225 #3366FF
GCF_003302245 #3366FF
GCF_003302265 #3366FF
GCF_003302315 #3366FF
GCF_003302345 #3366FF
GCF_003302365 #3366FF
GCF_003302375 #3366FF
GCF_003302435 #3366FF
GCF_003302445 #3366FF
GCF_003302455 #3366FF
GCF_003302465 #3366FF
GCF_003302545 #3366FF
GCF_003302565 #3366FF
GCF_003302575 #3366FF
GCF_003302635 #3366FF
GCF_003302655 #3366FF
GCF_003302685 #3366FF
GCF_003302695 #3366FF
GCF_003302725 #3366FF
GCF_003302775 #3366FF
GCF_003302785 #3366FF
GCF_003302815 #3366FF
GCF_003302825 #3366FF
GCF_003302895 #3366FF
GCF_003302905 #3366FF
GCF_003302915 #3366FF
GCF_003302925 #3366FF
GCF_003303015 #3366FF
GCF_003303025 #3366FF
GCF_003303045 #3366FF
GCF_003303065 #3366FF
GCF_003303105 #3366FF
GCF_003303125 #3366FF
GCF_003303135 #3366FF
GCF_003303195 #3366FF
GCF_003303215 #3366FF
GCF_003303235 #3366FF
GCF_003303255 #3366FF
GCF_003303285 #3366FF
GCF_003303295 #3366FF
GCF_003303305 #3366FF
GCF_003303355 #3366FF
GCF_003303375 #3366FF
GCF_003303395 #3366FF
GCF_003303405 #3366FF
GCF_003303445 #3366FF
GCF_003303475 #3366FF
GCF_003303485 #3366FF
GCF_003303495 #3366FF
GCF_003303545 #3366FF
GCF_003303565 #3366FF
GCF_003303585 #3366FF
GCF_003303615 #3366FF
GCF_003303655 #3366FF
GCF_003303665 #3366FF
GCF_003303675 #3366FF
GCF_003303715 #3366FF
GCF_003303755 #3366FF
GCF_003303775 #3366FF
GCF_003303785 #3366FF
GCF_003303795 #3366FF
GCF_003303855 #3366FF
GCF_003303875 #3366FF
GCF_003303905 #3366FF
GCF_003303915 #3366FF
GCF_003303955 #3366FF
GCF_003303975 #3366FF
GCF_003303985 #3366FF
GCF_003304035 #3366FF
GCF_003304045 #3366FF
GCF_003304075 #3366FF
GCF_003304095 #3366FF
GCF_003304105 #3366FF
GCF_003304155 #3366FF
GCF_003304195 #3366FF
GCF_003304205 #3366FF
GCF_003304225 #3366FF
GCF_003304255 #3366FF
GCF_003304275 #3366FF
GCF_003304295 #3366FF
GCF_003304335 #3366FF
GCF_003304345 #3366FF
GCF_003304355 #3366FF
GCF_003304375 #3366FF
GCF_003304435 #3366FF
GCF_003304445 #3366FF
GCF_003304475 #3366FF
GCF_003304485 #3366FF
GCF_003304515 #3366FF
GCF_003304545 #3366FF
GCF_003304555 #3366FF
GCF_003304595 #3366FF
GCF_003304615 #3366FF
GCF_003304635 #3366FF
GCF_003304655 #3366FF
GCF_003304675 #3366FF
GCF_003304695 #3366FF
GCF_003304725 #3366FF
GCF_003304755 #3366FF
GCF_003304775 #3366FF
GCF_003304785 #3366FF
GCF_003304815 #3366FF
GCF_003304835 #3366FF
GCF_003304855 #3366FF
GCF_003304865 #3366FF
GCF_003304905 #3366FF
GCF_003304915 #3366FF
GCF_003304955 #3366FF
GCF_003305005 #3366FF
GCF_003305015 #3366FF
Sf2a301 #3366FF
