# Supplementary material for: Antimicrobial resistance and population genomics of multidrug-resistant Escherichia coli in pig farms in mainland China
Source: Nat Commun. 2022 Mar 2;13:1116. doi: 10.1038/s41467-022-28750-6 (PMC8891348; doi:10.1038/s41467-022-28750-6)
Supplement: Supplementary file 15 — Supplementary Data 12 [file 41467_2022_28750_MOESM15_ESM.zip › Supplementary Data 12_R03/Sal_color_strip_03-colistin resistant.txt]

DATASET_COLORSTRIP
#In colored strip datasets, each ID is associated to a color box/strip and can have an optional label. Color can be specified in hexadecimal, RGB or RGBA notation. When using RGB or RGBA notation, you cannot use COMMA as the dataset separator

#lines starting with a hash are comments and ignored during parsing

#=================================================================#
#                    MANDATORY SETTINGS                           #
#=================================================================#
#select the separator which is used to delimit the data below (TAB,SPACE or COMMA).This separator must be used throughout this file (except in the SEPARATOR line, which uses space).

#SEPARATOR TAB
#SEPARATOR COMMA
SEPARATOR SPACE

#label is used in the legend table (can be changed later)
DATASET_LABEL label1

#dataset color (can be changed later)
COLOR #ff0000

#=================================================================#
#                    OPTIONAL SETTINGS                            #
#=================================================================#

#If COLOR_BRANCHES is set to 1, branches of the tree will be colored according to the colors of the strips above the leaves.
#When all children of a node have the same color, it will be colored the same, ie. the color will propagate inwards towards the root.
COLOR_BRANCHES 0


#=================================================================#
#     all other optional settings can be set or changed later     #
#           in the web interface (under 'Datasets' tab)           #
#=================================================================#

#Each dataset can have a legend, which is defined using LEGEND_XXX fields below
#For each row in the legend, there should be one shape, color and label.
#Optionally, you can define an exact legend position using LEGEND_POSITION_X and LEGEND_POSITION_Y. To use automatic legend positioning, do NOT define these values
#Optionally, shape scaling can be present (LEGEND_SHAPE_SCALES). For each shape, you can define a scaling factor between 0 and 1.
#Shape should be a number between 1 and 6, or any protein domain shape definition.
#1: square
#2: circle
#3: star
#4: right pointing triangle
#5: left pointing triangle
#6: checkmark

#LEGEND_TITLE Dataset_legend
#LEGEND_POSITION_X 100
#LEGEND_POSITION_Y 100
#LEGEND_SHAPES 1 1 2 2
#LEGEND_COLORS #ff0000 #00ff00 rgba(0,255,0,0.5) #0000ff
#LEGEND_LABELS value1 value2 value3 value4
#LEGEND_SHAPE_SCALES 1 1 0.5 1

#width of the colored strip
#STRIP_WIDTH 25

#left margin, used to increase/decrease the spacing to the next dataset. Can be negative, causing datasets to overlap.
#MARGIN 0

#border width; if set above 0, a border of specified width (in pixels) will be drawn around the color strip 
#BORDER_WIDTH 0

#border color; used when BORDER_WIDTH is above 0
#BORDER_COLOR #0000ff

#always show internal values; if set, values associated to internal nodes will be displayed even if these nodes are not collapsed. It could cause overlapping in the dataset display.
#SHOW_INTERNAL 0


#Internal tree nodes can be specified using IDs directly, or using the 'last common ancestor' method described in iTOL help pages

#=================================================================#
#       Actual data follows after the "DATA" keyword              #
#=================================================================#
DATA
AH1 #FF00FF
AH10 #B2B2B2
AH11 #FF00FF
AH12 #B2B2B2
AH13 #B2B2B2
AH15 #B2B2B2
AH16 #B2B2B2
AH19 #B2B2B2
AH20 #FF00FF
AH22 #FF00FF
AH24 #B2B2B2
AH27 #B2B2B2
AH28 #B2B2B2
AH29 #B2B2B2
AH36 #B2B2B2
AH37 #B2B2B2
AH4 #B2B2B2
AH40 #B2B2B2
AH41 #FF00FF
AH47 #B2B2B2
AH48 #B2B2B2
AH8 #B2B2B2
AH84 #B2B2B2
AH88 #B2B2B2
AH9 #B2B2B2
AH90 #B2B2B2
AH91 #B2B2B2
AH96 #B2B2B2
BJ21 #B2B2B2
BJ25 #B2B2B2
BJ32 #B2B2B2
CQ1 #FF00FF
CQ10 #FF00FF
CQ12 #B2B2B2
CQ14 #FF00FF
CQ15 #FF00FF
CQ16 #FF00FF
CQ17 #B2B2B2
CQ2 #B2B2B2
CQ20 #FF00FF
CQ21 #B2B2B2
CQ22 #B2B2B2
CQ25 #B2B2B2
CQ26 #B2B2B2
CQ27 #B2B2B2
CQ28 #B2B2B2
CQ29 #B2B2B2
CQ3 #FF00FF
CQ30 #B2B2B2
CQ31 #B2B2B2
CQ32 #B2B2B2
CQ33 #B2B2B2
CQ34 #B2B2B2
CQ35 #B2B2B2
CQ36 #B2B2B2
CQ4 #B2B2B2
CQ42 #B2B2B2
CQ46 #B2B2B2
CQ48 #B2B2B2
CQ51 #B2B2B2
CQ52 #FF00FF
CQ59 #B2B2B2
CQ63 #B2B2B2
CQ66 #FF00FF
CQ67 #FF00FF
CQ69 #FF00FF
CQ7 #FF00FF
CQ72 #FF00FF
CQ73 #B2B2B2
CQ74 #B2B2B2
CQ75 #B2B2B2
CQ77 #B2B2B2
CQ78 #FF00FF
CQ79 #B2B2B2
CQ8 #B2B2B2
CQ80 #B2B2B2
CQ9 #FF00FF
CQ92 #FF00FF
E_coli_RXD10 #B2B2B2
E_coli_RXD5 #B2B2B2
FJ26 #B2B2B2
FJ38 #B2B2B2
FY119 #B2B2B2
FY183 #B2B2B2
FY187 #B2B2B2
FY197 #B2B2B2
FY207 #B2B2B2
FY209 #B2B2B2
FY213 #B2B2B2
FY215 #B2B2B2
FY216 #B2B2B2
FY217 #B2B2B2
FY219 #FF00FF
FY227 #FF00FF
FY228 #FF00FF
FY229 #FF00FF
FY230 #B2B2B2
FY237 #B2B2B2
FY239 #B2B2B2
FY240 #B2B2B2
FY241 #FF00FF
FY246 #B2B2B2
FY248 #B2B2B2
FY249 #FF00FF
FY251 #B2B2B2
FY252 #FF00FF
FY253 #FF00FF
FY256 #B2B2B2
FY257 #FF00FF
FY261 #FF00FF
FY262 #B2B2B2
FY267 #FF00FF
FY268 #FF00FF
FY44 #B2B2B2
FY45 #B2B2B2
FY48 #B2B2B2
FY66 #B2B2B2
FY74 #B2B2B2
GD40 #B2B2B2
GS100 #B2B2B2
GS105 #B2B2B2
GS123 #B2B2B2
GS128 #B2B2B2
GS133 #B2B2B2
GS138 #B2B2B2
GS16 #B2B2B2
GS191 #B2B2B2
GS207 #B2B2B2
GS208 #B2B2B2
GS29 #B2B2B2
GS3 #B2B2B2
GS33 #B2B2B2
GS34 #B2B2B2
GS35 #B2B2B2
GS4 #B2B2B2
GS47 #B2B2B2
GS58 #B2B2B2
GS59 #B2B2B2
GS6 #B2B2B2
GS61 #FF00FF
GS62 #B2B2B2
GS72 #B2B2B2
GS78 #B2B2B2
GS8 #B2B2B2
GS82 #B2B2B2
GS84 #B2B2B2
GS85 #B2B2B2
GS86 #B2B2B2
GS93 #B2B2B2
GS99 #B2B2B2
GX18 #B2B2B2
GX29 #B2B2B2
GX37 #B2B2B2
GX38 #B2B2B2
GZ10 #B2B2B2
GZ12 #FF00FF
GZ16 #B2B2B2
GZ18 #B2B2B2
GZ29 #B2B2B2
GZ31 #B2B2B2
GZ34 #B2B2B2
GZ40 #B2B2B2
GZ43 #B2B2B2
GZ51 #B2B2B2
GZ55 #B2B2B2
GZ64 #B2B2B2
GZ86 #B2B2B2
GZ001 #B2B2B2
GZ9 #B2B2B2
GZ98 #B2B2B2
HB11 #B2B2B2
HB13 #B2B2B2
HB17 #B2B2B2
HB22 #B2B2B2
HB23 #B2B2B2
HB24 #B2B2B2
HB27 #B2B2B2
HB28 #FF00FF
HB29 #FF00FF
HB3 #B2B2B2
HB30 #B2B2B2
HB33 #B2B2B2
HB36 #B2B2B2
HB37 #FF00FF
HB38 #B2B2B2
HB4 #B2B2B2
HB42 #B2B2B2
HB44 #FF00FF
HB45 #B2B2B2
HB50 #B2B2B2
HB53 #B2B2B2
HB55 #B2B2B2
HB6 #B2B2B2
HB61 #B2B2B2
HB64 #B2B2B2
HB84 #B2B2B2
HLJ34 #FF00FF
HLJ5 #B2B2B2
HLJ64 #B2B2B2
HN15 #B2B2B2
HUBJ12 #B2B2B2
HUBJ16 #B2B2B2
HUBJ20 #B2B2B2
HUBJ22 #B2B2B2
HUBJ24 #B2B2B2
HUBJ25 #B2B2B2
HUBJ28 #B2B2B2
HUBJ30 #B2B2B2
HUBJ8 #B2B2B2
HUBS21 #B2B2B2
HUBS24 #B2B2B2
HUBS28 #B2B2B2
HUBS36 #B2B2B2
HUBS37 #B2B2B2
HUBS5 #B2B2B2
HUN101 #B2B2B2
HUN103 #B2B2B2
HUN105 #B2B2B2
HUN107 #B2B2B2
HUN108 #B2B2B2
HUN109 #B2B2B2
HUN11 #B2B2B2
HUN111 #B2B2B2
HUN112 #B2B2B2
HUN113 #B2B2B2
HUN115 #B2B2B2
HUN127 #B2B2B2
HUN128 #B2B2B2
HUN129 #B2B2B2
HUN13 #B2B2B2
HUN14 #B2B2B2
HUN15 #B2B2B2
HUN16 #B2B2B2
HUN18 #B2B2B2
HUN19 #B2B2B2
HUN20 #B2B2B2
HUN23 #B2B2B2
HUN24 #B2B2B2
HUN26 #B2B2B2
HUN27 #B2B2B2
HUN29 #B2B2B2
HUN38 #B2B2B2
HUN39 #B2B2B2
HUN4 #B2B2B2
HUN45 #B2B2B2
HUN49 #B2B2B2
HUN50 #B2B2B2
HUN56 #B2B2B2
HUN58 #B2B2B2
HUN59 #B2B2B2
HUN7 #B2B2B2
HUN71 #B2B2B2
HUN72 #B2B2B2
HUN75 #B2B2B2
HUN77 #B2B2B2
HUN78 #B2B2B2
HUN8 #B2B2B2
HUN80 #B2B2B2
HUN82 #B2B2B2
HUN83 #B2B2B2
HUN84 #B2B2B2
HUN89 #B2B2B2
HUN9 #B2B2B2
HUN92 #B2B2B2
HUN94 #B2B2B2
HUNJ27 #B2B2B2
HUNS32 #B2B2B2
HUNS33 #B2B2B2
HUNS34 #B2B2B2
HUNS46 #B2B2B2
HUNS48 #B2B2B2
JL33 #B2B2B2
JS77 #B2B2B2
JX10 #B2B2B2
JX12 #FF00FF
JX13 #B2B2B2
JX16 #B2B2B2
JX18 #B2B2B2
JX21 #B2B2B2
JX23 #B2B2B2
JX25 #B2B2B2
JX26 #B2B2B2
JX38 #B2B2B2
JX39 #B2B2B2
JX4 #B2B2B2
JX40 #B2B2B2
JX42 #B2B2B2
JX45 #FF00FF
LN10 #B2B2B2
LN13 #FF00FF
LN32 #B2B2B2
LN35 #B2B2B2
LN36 #B2B2B2
LN42 #FF00FF
LN43 #FF00FF
LN44 #B2B2B2
LN59 #FF00FF
LN62 #B2B2B2
LN64 #B2B2B2
LN69 #B2B2B2
LN73 #B2B2B2
LN74 #B2B2B2
LN75 #B2B2B2
NMG10 #B2B2B2
NMG12 #B2B2B2
NMG22 #B2B2B2
NMG24 #B2B2B2
NMG25 #B2B2B2
NMG29 #B2B2B2
NMG3 #B2B2B2
NMG32 #B2B2B2
NMG39 #B2B2B2
NMG42 #B2B2B2
NMG46 #B2B2B2
NMG47 #B2B2B2
NMG48 #B2B2B2
NMG49 #B2B2B2
NMG5 #B2B2B2
NMG50 #B2B2B2
NMG6 #B2B2B2
NMG7 #B2B2B2
NMG8 #B2B2B2
NMG9 #B2B2B2
NX2 #B2B2B2
NX28 #B2B2B2
QH1 #B2B2B2
QH10 #B2B2B2
QH12 #B2B2B2
QH13 #B2B2B2
QH17 #B2B2B2
QH18 #B2B2B2
QH2 #B2B2B2
QH3 #B2B2B2
QH4 #B2B2B2
QH5 #B2B2B2
QH6 #B2B2B2
QH7 #B2B2B2
QH8 #B2B2B2
QH9 #B2B2B2
S103 #B2B2B2
S104 #B2B2B2
S147 #B2B2B2
S158 #B2B2B2
S180 #B2B2B2
S181 #B2B2B2
S182 #B2B2B2
S191 #FF00FF
S192 #FF00FF
S193 #B2B2B2
S194 #FF00FF
S195 #FF00FF
S196 #B2B2B2
S198 #FF00FF
S199 #FF00FF
S200 #B2B2B2
S201 #B2B2B2
S203 #B2B2B2
S204 #B2B2B2
S205 #B2B2B2
S206 #FF00FF
S208 #FF00FF
S210 #B2B2B2
S211 #B2B2B2
S212 #FF00FF
S47 #B2B2B2
S49 #B2B2B2
S51 #B2B2B2
S52 #B2B2B2
S56 #B2B2B2
S57 #B2B2B2
S61 #B2B2B2
S67 #B2B2B2
S70 #B2B2B2
S72 #B2B2B2
S73 #B2B2B2
S75 #B2B2B2
S77 #B2B2B2
S78 #B2B2B2
S79 #B2B2B2
S82 #B2B2B2
S87 #B2B2B2
S88 #B2B2B2
S89 #B2B2B2
S91 #B2B2B2
S95 #B2B2B2
S98 #B2B2B2
S99 #B2B2B2
SAX11 #B2B2B2
SAX15 #B2B2B2
SAX16 #B2B2B2
SAX2 #B2B2B2
SAX21 #B2B2B2
SAX22 #B2B2B2
SAX32 #B2B2B2
SAX35 #B2B2B2
SAX4 #B2B2B2
SAX40 #B2B2B2
SAX6 #B2B2B2
SC1 #B2B2B2
SC10 #B2B2B2
SC3 #B2B2B2
SC4 #B2B2B2
SD1 #FF00FF
SD10 #B2B2B2
SD11 #B2B2B2
SD12 #FF00FF
SD15 #B2B2B2
SD16 #B2B2B2
SD2 #B2B2B2
SD21 #B2B2B2
SD23 #B2B2B2
SD26 #B2B2B2
SD28 #B2B2B2
SD30 #B2B2B2
SD35 #B2B2B2
SD36 #B2B2B2
SD37 #B2B2B2
SD38 #B2B2B2
SD40 #B2B2B2
SD5 #FF00FF
SD58 #B2B2B2
SD7 #B2B2B2
SH22 #B2B2B2
SH30 #B2B2B2
SH36 #B2B2B2
SH40 #B2B2B2
SH41 #B2B2B2
SH43 #B2B2B2
SH44 #B2B2B2
SH46 #B2B2B2
SH47 #B2B2B2
SH48 #B2B2B2
SH50 #B2B2B2
SH51 #B2B2B2
SH52 #B2B2B2
SH53 #B2B2B2
SH55 #B2B2B2
SH56 #B2B2B2
SH57 #B2B2B2
SH59 #B2B2B2
SH60 #B2B2B2
SH63 #B2B2B2
SH68 #B2B2B2
SH7 #B2B2B2
SH71 #B2B2B2
SH77 #B2B2B2
SH79 #B2B2B2
SH90 #B2B2B2
SHB15 #FF00FF
SHB6 #B2B2B2
SX52 #B2B2B2
SX54 #B2B2B2
TJ #B2B2B2
TJ1 #B2B2B2
TJ10 #B2B2B2
TJ12 #B2B2B2
TJ15 #B2B2B2
TJ17 #B2B2B2
TJ3 #B2B2B2
TJ5 #B2B2B2
TJ50 #B2B2B2
TJ8 #B2B2B2
XD1 #FF00FF
XD100 #FF00FF
XD101 #B2B2B2
XD11 #B2B2B2
XD115 #FF00FF
XD116 #B2B2B2
XD12 #FF00FF
XD171 #B2B2B2
XD2 #B2B2B2
XD20 #FF00FF
XD23 #B2B2B2
XD24 #FF00FF
XD25 #B2B2B2
XD26 #B2B2B2
XD3 #B2B2B2
XD33 #FF00FF
XD34 #B2B2B2
XD35 #FF00FF
XD36 #B2B2B2
XD37 #B2B2B2
XD38 #B2B2B2
XD39 #B2B2B2
XD40 #B2B2B2
XD86 #B2B2B2
XD97 #B2B2B2
XJ12 #B2B2B2
XJ13 #B2B2B2
XJ15 #B2B2B2
XJ17 #B2B2B2
XJ26 #B2B2B2
XJ32 #B2B2B2
XJ33 #B2B2B2
XJ35 #B2B2B2
XJ36 #B2B2B2
XJ39 #B2B2B2
XJ4 #B2B2B2
XJ40 #B2B2B2
XJ48 #B2B2B2
XJ49 #B2B2B2
XJ5 #B2B2B2
XJ50 #B2B2B2
XJ9 #B2B2B2
YN13 #B2B2B2
YN17 #FF00FF
YN19 #FF00FF
YN20 #FF00FF
YN22 #FF00FF
YN33 #B2B2B2
YN34 #B2B2B2
YN39 #B2B2B2
ZJ1 #B2B2B2
ZJ20 #B2B2B2
ZJ29 #B2B2B2
GCF_003290515 #B2B2B2
GCF_003290525 #B2B2B2
GCF_003290535 #B2B2B2
GCF_003290575 #B2B2B2
GCF_003290595 #B2B2B2
GCF_003290605 #B2B2B2
GCF_003290615 #B2B2B2
GCF_003290625 #B2B2B2
GCF_003290675 #B2B2B2
GCF_003290685 #B2B2B2
GCF_003290695 #B2B2B2
GCF_003290705 #B2B2B2
GCF_003290755 #B2B2B2
GCF_003290765 #B2B2B2
GCF_003290775 #B2B2B2
GCF_003290785 #B2B2B2
GCF_003290835 #B2B2B2
GCF_003290845 #B2B2B2
GCF_003290855 #B2B2B2
GCF_003290875 #B2B2B2
GCF_003290915 #B2B2B2
GCF_003290935 #B2B2B2
GCF_003290945 #B2B2B2
GCF_003290955 #B2B2B2
GCF_003290995 #B2B2B2
GCF_003291015 #B2B2B2
GCF_003291025 #B2B2B2
GCF_003291035 #B2B2B2
GCF_003291075 #B2B2B2
GCF_003291095 #B2B2B2
GCF_003291105 #B2B2B2
GCF_003291115 #B2B2B2
GCF_003291155 #B2B2B2
GCF_003291175 #B2B2B2
GCF_003291185 #B2B2B2
GCF_003291195 #B2B2B2
GCF_003291235 #B2B2B2
GCF_003291255 #B2B2B2
GCF_003291275 #B2B2B2
GCF_003291285 #B2B2B2
GCF_003291305 #B2B2B2
GCF_003291315 #B2B2B2
GCF_003291355 #B2B2B2
GCF_003291365 #B2B2B2
GCF_003291385 #B2B2B2
GCF_003291415 #B2B2B2
GCF_003291425 #B2B2B2
GCF_003291435 #B2B2B2
GCF_003291455 #B2B2B2
GCF_003291495 #B2B2B2
GCF_003291505 #B2B2B2
GCF_003291515 #B2B2B2
GCF_003291535 #B2B2B2
GCF_003291575 #B2B2B2
GCF_003291585 #B2B2B2
GCF_003291595 #B2B2B2
GCF_003291615 #B2B2B2
GCF_003291655 #B2B2B2
GCF_003291665 #B2B2B2
GCF_003291675 #B2B2B2
GCF_003291695 #B2B2B2
GCF_003291735 #B2B2B2
GCF_003291745 #B2B2B2
GCF_003291775 #B2B2B2
GCF_003291785 #B2B2B2
GCF_003291815 #B2B2B2
GCF_003291825 #B2B2B2
GCF_003291855 #B2B2B2
GCF_003291875 #B2B2B2
GCF_003291895 #B2B2B2
GCF_003291905 #B2B2B2
GCF_003291935 #B2B2B2
GCF_003291945 #B2B2B2
GCF_003291975 #B2B2B2
GCF_003291985 #B2B2B2
GCF_003291995 #B2B2B2
GCF_003292015 #B2B2B2
GCF_003292055 #B2B2B2
GCF_003292065 #B2B2B2
GCF_003292075 #B2B2B2
GCF_003292085 #B2B2B2
GCF_003292135 #B2B2B2
GCF_003292145 #B2B2B2
GCF_003292155 #B2B2B2
GCF_003292195 #B2B2B2
GCF_003292215 #B2B2B2
GCF_003292225 #B2B2B2
GCF_003292235 #B2B2B2
GCF_003292275 #B2B2B2
GCF_003292295 #B2B2B2
GCF_003292305 #B2B2B2
GCF_003292315 #B2B2B2
GCF_003292355 #B2B2B2
GCF_003292375 #B2B2B2
GCF_003292385 #B2B2B2
GCF_003292405 #B2B2B2
GCF_003292435 #B2B2B2
GCF_003292455 #B2B2B2
GCF_003292465 #B2B2B2
GCF_003292485 #B2B2B2
GCF_003292515 #B2B2B2
GCF_003292535 #B2B2B2
GCF_003292545 #B2B2B2
GCF_003292565 #B2B2B2
GCF_003292595 #B2B2B2
GCF_003292615 #B2B2B2
GCF_003292635 #B2B2B2
GCF_003292655 #B2B2B2
GCF_003292665 #B2B2B2
GCF_003292675 #B2B2B2
GCF_003292685 #B2B2B2
GCF_003292735 #B2B2B2
GCF_003292755 #B2B2B2
GCF_003292775 #B2B2B2
GCF_003292785 #B2B2B2
GCF_003292795 #B2B2B2
GCF_003292835 #B2B2B2
GCF_003292855 #B2B2B2
GCF_003292875 #B2B2B2
GCF_003292895 #B2B2B2
GCF_003292915 #B2B2B2
GCF_003292935 #B2B2B2
GCF_003292955 #B2B2B2
GCF_003292975 #B2B2B2
GCF_003292995 #B2B2B2
GCF_003293015 #B2B2B2
GCF_003293035 #B2B2B2
GCF_003293055 #B2B2B2
GCF_003293065 #B2B2B2
GCF_003293085 #B2B2B2
GCF_003293115 #B2B2B2
GCF_003293125 #B2B2B2
GCF_003293145 #B2B2B2
GCF_003293175 #B2B2B2
GCF_003293185 #B2B2B2
GCF_003293205 #B2B2B2
GCF_003293225 #B2B2B2
GCF_003293255 #B2B2B2
GCF_003293265 #B2B2B2
GCF_003293295 #B2B2B2
GCF_003293315 #B2B2B2
GCF_003293345 #B2B2B2
GCF_003293365 #B2B2B2
GCF_003293415 #B2B2B2
GCF_003293435 #B2B2B2
GCF_003293445 #B2B2B2
GCF_003293485 #B2B2B2
GCF_003293515 #B2B2B2
GCF_003293555 #B2B2B2
GCF_003293565 #B2B2B2
GCF_003300985 #B2B2B2
GCF_003301035 #B2B2B2
GCF_003301045 #B2B2B2
GCF_003301555 #B2B2B2
GCF_003301575 #B2B2B2
GCF_003301615 #B2B2B2
GCF_003301625 #B2B2B2
GCF_003301675 #B2B2B2
GCF_003301685 #B2B2B2
GCF_003301735 #B2B2B2
GCF_003301775 #B2B2B2
GCF_003301785 #B2B2B2
GCF_003301815 #B2B2B2
GCF_003301845 #B2B2B2
GCF_003301875 #B2B2B2
GCF_003301885 #B2B2B2
GCF_003301915 #B2B2B2
GCF_003301945 #B2B2B2
GCF_003301995 #B2B2B2
GCF_003302005 #B2B2B2
GCF_003302015 #B2B2B2
GCF_003302045 #B2B2B2
GCF_003302115 #B2B2B2
GCF_003302125 #B2B2B2
GCF_003302135 #B2B2B2
GCF_003302145 #B2B2B2
GCF_003302215 #B2B2B2
GCF_003302225 #B2B2B2
GCF_003302245 #B2B2B2
GCF_003302265 #B2B2B2
GCF_003302315 #B2B2B2
GCF_003302345 #B2B2B2
GCF_003302365 #B2B2B2
GCF_003302375 #B2B2B2
GCF_003302435 #B2B2B2
GCF_003302445 #B2B2B2
GCF_003302455 #B2B2B2
GCF_003302465 #B2B2B2
GCF_003302545 #B2B2B2
GCF_003302565 #B2B2B2
GCF_003302575 #B2B2B2
GCF_003302635 #B2B2B2
GCF_003302655 #B2B2B2
GCF_003302685 #B2B2B2
GCF_003302695 #B2B2B2
GCF_003302725 #B2B2B2
GCF_003302775 #B2B2B2
GCF_003302785 #B2B2B2
GCF_003302815 #B2B2B2
GCF_003302825 #B2B2B2
GCF_003302895 #B2B2B2
GCF_003302905 #B2B2B2
GCF_003302915 #B2B2B2
GCF_003302925 #B2B2B2
GCF_003303015 #B2B2B2
GCF_003303025 #B2B2B2
GCF_003303045 #B2B2B2
GCF_003303065 #B2B2B2
GCF_003303105 #B2B2B2
GCF_003303125 #B2B2B2
GCF_003303135 #B2B2B2
GCF_003303195 #B2B2B2
GCF_003303215 #B2B2B2
GCF_003303235 #B2B2B2
GCF_003303255 #B2B2B2
GCF_003303285 #B2B2B2
GCF_003303295 #B2B2B2
GCF_003303305 #B2B2B2
GCF_003303355 #B2B2B2
GCF_003303375 #B2B2B2
GCF_003303395 #B2B2B2
GCF_003303405 #B2B2B2
GCF_003303445 #B2B2B2
GCF_003303475 #B2B2B2
GCF_003303485 #B2B2B2
GCF_003303495 #B2B2B2
GCF_003303545 #B2B2B2
GCF_003303565 #B2B2B2
GCF_003303585 #B2B2B2
GCF_003303615 #B2B2B2
GCF_003303655 #B2B2B2
GCF_003303665 #B2B2B2
GCF_003303675 #B2B2B2
GCF_003303715 #B2B2B2
GCF_003303755 #B2B2B2
GCF_003303775 #B2B2B2
GCF_003303785 #B2B2B2
GCF_003303795 #B2B2B2
GCF_003303855 #B2B2B2
GCF_003303875 #B2B2B2
GCF_003303905 #B2B2B2
GCF_003303915 #B2B2B2
GCF_003303955 #B2B2B2
GCF_003303975 #B2B2B2
GCF_003303985 #B2B2B2
GCF_003304035 #B2B2B2
GCF_003304045 #B2B2B2
GCF_003304075 #B2B2B2
GCF_003304095 #B2B2B2
GCF_003304105 #B2B2B2
GCF_003304155 #B2B2B2
GCF_003304195 #B2B2B2
GCF_003304205 #B2B2B2
GCF_003304225 #B2B2B2
GCF_003304255 #B2B2B2
GCF_003304275 #B2B2B2
GCF_003304295 #B2B2B2
GCF_003304335 #B2B2B2
GCF_003304345 #B2B2B2
GCF_003304355 #B2B2B2
GCF_003304375 #B2B2B2
GCF_003304435 #B2B2B2
GCF_003304445 #B2B2B2
GCF_003304475 #B2B2B2
GCF_003304485 #B2B2B2
GCF_003304515 #B2B2B2
GCF_003304545 #B2B2B2
GCF_003304555 #B2B2B2
GCF_003304595 #B2B2B2
GCF_003304615 #B2B2B2
GCF_003304635 #B2B2B2
GCF_003304655 #B2B2B2
GCF_003304675 #B2B2B2
GCF_003304695 #B2B2B2
GCF_003304725 #B2B2B2
GCF_003304755 #B2B2B2
GCF_003304775 #B2B2B2
GCF_003304785 #B2B2B2
GCF_003304815 #B2B2B2
GCF_003304835 #B2B2B2
GCF_003304855 #B2B2B2
GCF_003304865 #B2B2B2
GCF_003304905 #B2B2B2
GCF_003304915 #B2B2B2
GCF_003304955 #B2B2B2
GCF_003305005 #B2B2B2
GCF_003305015 #B2B2B2
Sf2a301 #B2B2B2
