# Supplementary material for: Antimicrobial resistance and population genomics of multidrug-resistant Escherichia coli in pig farms in mainland China
Source: Nat Commun. 2022 Mar 2;13:1116. doi: 10.1038/s41467-022-28750-6 (PMC8891348; doi:10.1038/s41467-022-28750-6)
Supplement: Supplementary file 15 — Supplementary Data 12 [file 41467_2022_28750_MOESM15_ESM.zip › Supplementary Data 12_R03/Sal_color_strip_04-ESBL resistant.txt]

DATASET_COLORSTRIP
#In colored strip datasets, each ID is associated to a color box/strip and can have an optional label. Color can be specified in hexadecimal, RGB or RGBA notation. When using RGB or RGBA notation, you cannot use COMMA as the dataset separator

#lines starting with a hash are comments and ignored during parsing

#=================================================================#
#                    MANDATORY SETTINGS                           #
#=================================================================#
#select the separator which is used to delimit the data below (TAB,SPACE or COMMA).This separator must be used throughout this file (except in the SEPARATOR line, which uses space).

#SEPARATOR TAB
#SEPARATOR COMMA
SEPARATOR SPACE

#label is used in the legend table (can be changed later)
DATASET_LABEL label1

#dataset color (can be changed later)
COLOR #ff0000

#=================================================================#
#                    OPTIONAL SETTINGS                            #
#=================================================================#

#If COLOR_BRANCHES is set to 1, branches of the tree will be colored according to the colors of the strips above the leaves.
#When all children of a node have the same color, it will be colored the same, ie. the color will propagate inwards towards the root.
COLOR_BRANCHES 0


#=================================================================#
#     all other optional settings can be set or changed later     #
#           in the web interface (under 'Datasets' tab)           #
#=================================================================#

#Each dataset can have a legend, which is defined using LEGEND_XXX fields below
#For each row in the legend, there should be one shape, color and label.
#Optionally, you can define an exact legend position using LEGEND_POSITION_X and LEGEND_POSITION_Y. To use automatic legend positioning, do NOT define these values
#Optionally, shape scaling can be present (LEGEND_SHAPE_SCALES). For each shape, you can define a scaling factor between 0 and 1.
#Shape should be a number between 1 and 6, or any protein domain shape definition.
#1: square
#2: circle
#3: star
#4: right pointing triangle
#5: left pointing triangle
#6: checkmark

#LEGEND_TITLE Dataset_legend
#LEGEND_POSITION_X 100
#LEGEND_POSITION_Y 100
#LEGEND_SHAPES 1 1 2 2
#LEGEND_COLORS #ff0000 #00ff00 rgba(0,255,0,0.5) #0000ff
#LEGEND_LABELS value1 value2 value3 value4
#LEGEND_SHAPE_SCALES 1 1 0.5 1

#width of the colored strip
#STRIP_WIDTH 25

#left margin, used to increase/decrease the spacing to the next dataset. Can be negative, causing datasets to overlap.
#MARGIN 0

#border width; if set above 0, a border of specified width (in pixels) will be drawn around the color strip 
#BORDER_WIDTH 0

#border color; used when BORDER_WIDTH is above 0
#BORDER_COLOR #0000ff

#always show internal values; if set, values associated to internal nodes will be displayed even if these nodes are not collapsed. It could cause overlapping in the dataset display.
#SHOW_INTERNAL 0


#Internal tree nodes can be specified using IDs directly, or using the 'last common ancestor' method described in iTOL help pages

#=================================================================#
#       Actual data follows after the "DATA" keyword              #
#=================================================================#
DATA
AH1 #B2B2B2
AH10 #00FF00
AH11 #00FF00
AH12 #00FF00
AH13 #00FF00
AH15 #00FF00
AH16 #00FF00
AH19 #00FF00
AH20 #00FF00
AH22 #B2B2B2
AH24 #00FF00
AH27 #00FF00
AH28 #00FF00
AH29 #00FF00
AH36 #00FF00
AH37 #00FF00
AH4 #00FF00
AH40 #00FF00
AH41 #00FF00
AH47 #00FF00
AH48 #00FF00
AH8 #00FF00
AH84 #00FF00
AH88 #00FF00
AH9 #00FF00
AH90 #00FF00
AH91 #00FF00
AH96 #00FF00
BJ21 #00FF00
BJ25 #00FF00
BJ32 #00FF00
CQ1 #B2B2B2
CQ10 #00FF00
CQ12 #00FF00
CQ14 #00FF00
CQ15 #00FF00
CQ16 #00FF00
CQ17 #00FF00
CQ2 #00FF00
CQ20 #00FF00
CQ21 #00FF00
CQ22 #00FF00
CQ25 #00FF00
CQ26 #00FF00
CQ27 #00FF00
CQ28 #00FF00
CQ29 #00FF00
CQ3 #00FF00
CQ30 #00FF00
CQ31 #00FF00
CQ32 #00FF00
CQ33 #00FF00
CQ34 #00FF00
CQ35 #00FF00
CQ36 #00FF00
CQ4 #00FF00
CQ42 #00FF00
CQ46 #00FF00
CQ48 #00FF00
CQ51 #00FF00
CQ52 #B2B2B2
CQ59 #00FF00
CQ63 #00FF00
CQ66 #B2B2B2
CQ67 #B2B2B2
CQ69 #00FF00
CQ7 #00FF00
CQ72 #00FF00
CQ73 #00FF00
CQ74 #00FF00
CQ75 #00FF00
CQ77 #00FF00
CQ78 #00FF00
CQ79 #00FF00
CQ8 #00FF00
CQ80 #00FF00
CQ9 #00FF00
CQ92 #00FF00
E_coli_RXD10 #00FF00
E_coli_RXD5 #00FF00
FJ26 #00FF00
FJ38 #00FF00
FY119 #00FF00
FY183 #00FF00
FY187 #00FF00
FY197 #00FF00
FY207 #00FF00
FY209 #00FF00
FY213 #00FF00
FY215 #00FF00
FY216 #00FF00
FY217 #00FF00
FY219 #00FF00
FY227 #00FF00
FY228 #00FF00
FY229 #00FF00
FY230 #00FF00
FY237 #00FF00
FY239 #00FF00
FY240 #00FF00
FY241 #00FF00
FY246 #00FF00
FY248 #00FF00
FY249 #00FF00
FY251 #00FF00
FY252 #00FF00
FY253 #00FF00
FY256 #00FF00
FY257 #00FF00
FY261 #00FF00
FY262 #00FF00
FY267 #00FF00
FY268 #00FF00
FY44 #00FF00
FY45 #00FF00
FY48 #00FF00
FY66 #00FF00
FY74 #00FF00
GD40 #00FF00
GS100 #00FF00
GS105 #00FF00
GS123 #00FF00
GS128 #00FF00
GS133 #00FF00
GS138 #00FF00
GS16 #00FF00
GS191 #00FF00
GS207 #00FF00
GS208 #00FF00
GS29 #00FF00
GS3 #00FF00
GS33 #00FF00
GS34 #00FF00
GS35 #00FF00
GS4 #00FF00
GS47 #00FF00
GS58 #00FF00
GS59 #00FF00
GS6 #00FF00
GS61 #00FF00
GS62 #00FF00
GS72 #00FF00
GS78 #00FF00
GS8 #00FF00
GS82 #00FF00
GS84 #00FF00
GS85 #00FF00
GS86 #00FF00
GS93 #00FF00
GS99 #00FF00
GX18 #00FF00
GX29 #00FF00
GX37 #00FF00
GX38 #00FF00
GZ10 #00FF00
GZ12 #00FF00
GZ16 #00FF00
GZ18 #00FF00
GZ29 #B2B2B2
GZ31 #00FF00
GZ34 #00FF00
GZ40 #00FF00
GZ43 #00FF00
GZ51 #00FF00
GZ55 #00FF00
GZ64 #00FF00
GZ86 #00FF00
GZ001 #00FF00
GZ9 #00FF00
GZ98 #00FF00
HB11 #00FF00
HB13 #00FF00
HB17 #00FF00
HB22 #00FF00
HB23 #00FF00
HB24 #00FF00
HB27 #00FF00
HB28 #00FF00
HB29 #B2B2B2
HB3 #00FF00
HB30 #00FF00
HB33 #00FF00
HB36 #00FF00
HB37 #B2B2B2
HB38 #00FF00
HB4 #00FF00
HB42 #00FF00
HB44 #00FF00
HB45 #00FF00
HB50 #00FF00
HB53 #00FF00
HB55 #00FF00
HB6 #00FF00
HB61 #00FF00
HB64 #00FF00
HB84 #00FF00
HLJ34 #B2B2B2
HLJ5 #00FF00
HLJ64 #00FF00
HN15 #00FF00
HUBJ12 #00FF00
HUBJ16 #00FF00
HUBJ20 #00FF00
HUBJ22 #00FF00
HUBJ24 #00FF00
HUBJ25 #00FF00
HUBJ28 #00FF00
HUBJ30 #00FF00
HUBJ8 #00FF00
HUBS21 #00FF00
HUBS24 #00FF00
HUBS28 #00FF00
HUBS36 #00FF00
HUBS37 #00FF00
HUBS5 #00FF00
HUN101 #00FF00
HUN103 #00FF00
HUN105 #00FF00
HUN107 #00FF00
HUN108 #00FF00
HUN109 #00FF00
HUN11 #00FF00
HUN111 #00FF00
HUN112 #00FF00
HUN113 #00FF00
HUN115 #00FF00
HUN127 #00FF00
HUN128 #00FF00
HUN129 #00FF00
HUN13 #00FF00
HUN14 #00FF00
HUN15 #00FF00
HUN16 #00FF00
HUN18 #00FF00
HUN19 #00FF00
HUN20 #00FF00
HUN23 #00FF00
HUN24 #00FF00
HUN26 #00FF00
HUN27 #00FF00
HUN29 #00FF00
HUN38 #00FF00
HUN39 #00FF00
HUN4 #00FF00
HUN45 #00FF00
HUN49 #B2B2B2
HUN50 #00FF00
HUN56 #00FF00
HUN58 #00FF00
HUN59 #00FF00
HUN7 #00FF00
HUN71 #00FF00
HUN72 #00FF00
HUN75 #00FF00
HUN77 #00FF00
HUN78 #00FF00
HUN8 #00FF00
HUN80 #00FF00
HUN82 #00FF00
HUN83 #00FF00
HUN84 #00FF00
HUN89 #00FF00
HUN9 #00FF00
HUN92 #00FF00
HUN94 #00FF00
HUNJ27 #00FF00
HUNS32 #00FF00
HUNS33 #00FF00
HUNS34 #00FF00
HUNS46 #00FF00
HUNS48 #00FF00
JL33 #00FF00
JS77 #00FF00
JX10 #00FF00
JX12 #B2B2B2
JX13 #00FF00
JX16 #00FF00
JX18 #00FF00
JX21 #00FF00
JX23 #00FF00
JX25 #00FF00
JX26 #00FF00
JX38 #00FF00
JX39 #00FF00
JX4 #00FF00
JX40 #00FF00
JX42 #00FF00
JX45 #00FF00
LN10 #00FF00
LN13 #B2B2B2
LN32 #00FF00
LN35 #00FF00
LN36 #00FF00
LN42 #00FF00
LN43 #00FF00
LN44 #00FF00
LN59 #B2B2B2
LN62 #00FF00
LN64 #00FF00
LN69 #00FF00
LN73 #00FF00
LN74 #00FF00
LN75 #00FF00
NMG10 #00FF00
NMG12 #00FF00
NMG22 #00FF00
NMG24 #00FF00
NMG25 #00FF00
NMG29 #00FF00
NMG3 #00FF00
NMG32 #00FF00
NMG39 #00FF00
NMG42 #00FF00
NMG46 #00FF00
NMG47 #00FF00
NMG48 #00FF00
NMG49 #00FF00
NMG5 #00FF00
NMG50 #00FF00
NMG6 #00FF00
NMG7 #00FF00
NMG8 #00FF00
NMG9 #00FF00
NX2 #00FF00
NX28 #00FF00
QH1 #00FF00
QH10 #00FF00
QH12 #00FF00
QH13 #00FF00
QH17 #00FF00
QH18 #00FF00
QH2 #00FF00
QH3 #00FF00
QH4 #00FF00
QH5 #00FF00
QH6 #00FF00
QH7 #00FF00
QH8 #00FF00
QH9 #00FF00
S103 #00FF00
S104 #00FF00
S147 #00FF00
S158 #00FF00
S180 #00FF00
S181 #00FF00
S182 #00FF00
S191 #00FF00
S192 #00FF00
S193 #00FF00
S194 #00FF00
S195 #00FF00
S196 #00FF00
S198 #00FF00
S199 #00FF00
S200 #00FF00
S201 #00FF00
S203 #00FF00
S204 #00FF00
S205 #00FF00
S206 #00FF00
S208 #00FF00
S210 #00FF00
S211 #00FF00
S212 #00FF00
S47 #00FF00
S49 #00FF00
S51 #00FF00
S52 #00FF00
S56 #00FF00
S57 #00FF00
S61 #00FF00
S67 #00FF00
S70 #00FF00
S72 #00FF00
S73 #00FF00
S75 #00FF00
S77 #00FF00
S78 #00FF00
S79 #00FF00
S82 #00FF00
S87 #00FF00
S88 #00FF00
S89 #00FF00
S91 #00FF00
S95 #00FF00
S98 #00FF00
S99 #00FF00
SAX11 #00FF00
SAX15 #00FF00
SAX16 #00FF00
SAX2 #00FF00
SAX21 #00FF00
SAX22 #00FF00
SAX32 #00FF00
SAX35 #00FF00
SAX4 #00FF00
SAX40 #00FF00
SAX6 #00FF00
SC1 #00FF00
SC10 #00FF00
SC3 #00FF00
SC4 #00FF00
SD1 #00FF00
SD10 #00FF00
SD11 #00FF00
SD12 #00FF00
SD15 #00FF00
SD16 #00FF00
SD2 #00FF00
SD21 #00FF00
SD23 #00FF00
SD26 #00FF00
SD28 #00FF00
SD30 #00FF00
SD35 #00FF00
SD36 #00FF00
SD37 #00FF00
SD38 #00FF00
SD40 #00FF00
SD5 #B2B2B2
SD58 #00FF00
SD7 #00FF00
SH22 #00FF00
SH30 #00FF00
SH36 #00FF00
SH40 #00FF00
SH41 #00FF00
SH43 #00FF00
SH44 #00FF00
SH46 #00FF00
SH47 #00FF00
SH48 #00FF00
SH50 #00FF00
SH51 #00FF00
SH52 #00FF00
SH53 #00FF00
SH55 #00FF00
SH56 #00FF00
SH57 #00FF00
SH59 #00FF00
SH60 #00FF00
SH63 #00FF00
SH68 #00FF00
SH7 #00FF00
SH71 #00FF00
SH77 #00FF00
SH79 #00FF00
SH90 #00FF00
SHB15 #00FF00
SHB6 #B2B2B2
SX52 #00FF00
SX54 #00FF00
TJ #00FF00
TJ1 #00FF00
TJ10 #00FF00
TJ12 #00FF00
TJ15 #00FF00
TJ17 #00FF00
TJ3 #00FF00
TJ5 #00FF00
TJ50 #00FF00
TJ8 #00FF00
XD1 #00FF00
XD100 #00FF00
XD101 #00FF00
XD11 #00FF00
XD115 #00FF00
XD116 #00FF00
XD12 #00FF00
XD171 #00FF00
XD2 #00FF00
XD20 #00FF00
XD23 #00FF00
XD24 #00FF00
XD25 #00FF00
XD26 #00FF00
XD3 #00FF00
XD33 #00FF00
XD34 #00FF00
XD35 #00FF00
XD36 #00FF00
XD37 #00FF00
XD38 #00FF00
XD39 #00FF00
XD40 #00FF00
XD86 #00FF00
XD97 #00FF00
XJ12 #00FF00
XJ13 #00FF00
XJ15 #00FF00
XJ17 #00FF00
XJ26 #00FF00
XJ32 #00FF00
XJ33 #00FF00
XJ35 #00FF00
XJ36 #00FF00
XJ39 #00FF00
XJ4 #00FF00
XJ40 #00FF00
XJ48 #00FF00
XJ49 #00FF00
XJ5 #00FF00
XJ50 #00FF00
XJ9 #00FF00
YN13 #00FF00
YN17 #B2B2B2
YN19 #B2B2B2
YN20 #B2B2B2
YN22 #B2B2B2
YN33 #00FF00
YN34 #00FF00
YN39 #00FF00
ZJ1 #00FF00
ZJ20 #00FF00
ZJ29 #00FF00
GCF_003290515 #B2B2B2
GCF_003290525 #B2B2B2
GCF_003290535 #B2B2B2
GCF_003290575 #B2B2B2
GCF_003290595 #B2B2B2
GCF_003290605 #B2B2B2
GCF_003290615 #B2B2B2
GCF_003290625 #B2B2B2
GCF_003290675 #B2B2B2
GCF_003290685 #B2B2B2
GCF_003290695 #B2B2B2
GCF_003290705 #B2B2B2
GCF_003290755 #B2B2B2
GCF_003290765 #B2B2B2
GCF_003290775 #B2B2B2
GCF_003290785 #B2B2B2
GCF_003290835 #B2B2B2
GCF_003290845 #B2B2B2
GCF_003290855 #B2B2B2
GCF_003290875 #B2B2B2
GCF_003290915 #B2B2B2
GCF_003290935 #B2B2B2
GCF_003290945 #B2B2B2
GCF_003290955 #B2B2B2
GCF_003290995 #B2B2B2
GCF_003291015 #B2B2B2
GCF_003291025 #B2B2B2
GCF_003291035 #B2B2B2
GCF_003291075 #B2B2B2
GCF_003291095 #B2B2B2
GCF_003291105 #B2B2B2
GCF_003291115 #B2B2B2
GCF_003291155 #B2B2B2
GCF_003291175 #B2B2B2
GCF_003291185 #B2B2B2
GCF_003291195 #B2B2B2
GCF_003291235 #B2B2B2
GCF_003291255 #B2B2B2
GCF_003291275 #B2B2B2
GCF_003291285 #B2B2B2
GCF_003291305 #B2B2B2
GCF_003291315 #B2B2B2
GCF_003291355 #B2B2B2
GCF_003291365 #B2B2B2
GCF_003291385 #B2B2B2
GCF_003291415 #B2B2B2
GCF_003291425 #B2B2B2
GCF_003291435 #B2B2B2
GCF_003291455 #B2B2B2
GCF_003291495 #B2B2B2
GCF_003291505 #B2B2B2
GCF_003291515 #B2B2B2
GCF_003291535 #B2B2B2
GCF_003291575 #B2B2B2
GCF_003291585 #B2B2B2
GCF_003291595 #B2B2B2
GCF_003291615 #B2B2B2
GCF_003291655 #B2B2B2
GCF_003291665 #B2B2B2
GCF_003291675 #B2B2B2
GCF_003291695 #B2B2B2
GCF_003291735 #B2B2B2
GCF_003291745 #B2B2B2
GCF_003291775 #B2B2B2
GCF_003291785 #B2B2B2
GCF_003291815 #B2B2B2
GCF_003291825 #B2B2B2
GCF_003291855 #B2B2B2
GCF_003291875 #B2B2B2
GCF_003291895 #B2B2B2
GCF_003291905 #B2B2B2
GCF_003291935 #B2B2B2
GCF_003291945 #B2B2B2
GCF_003291975 #B2B2B2
GCF_003291985 #B2B2B2
GCF_003291995 #B2B2B2
GCF_003292015 #B2B2B2
GCF_003292055 #B2B2B2
GCF_003292065 #B2B2B2
GCF_003292075 #B2B2B2
GCF_003292085 #B2B2B2
GCF_003292135 #B2B2B2
GCF_003292145 #B2B2B2
GCF_003292155 #B2B2B2
GCF_003292195 #B2B2B2
GCF_003292215 #B2B2B2
GCF_003292225 #B2B2B2
GCF_003292235 #B2B2B2
GCF_003292275 #B2B2B2
GCF_003292295 #B2B2B2
GCF_003292305 #B2B2B2
GCF_003292315 #B2B2B2
GCF_003292355 #B2B2B2
GCF_003292375 #B2B2B2
GCF_003292385 #B2B2B2
GCF_003292405 #B2B2B2
GCF_003292435 #B2B2B2
GCF_003292455 #B2B2B2
GCF_003292465 #B2B2B2
GCF_003292485 #B2B2B2
GCF_003292515 #B2B2B2
GCF_003292535 #B2B2B2
GCF_003292545 #B2B2B2
GCF_003292565 #B2B2B2
GCF_003292595 #B2B2B2
GCF_003292615 #B2B2B2
GCF_003292635 #B2B2B2
GCF_003292655 #B2B2B2
GCF_003292665 #B2B2B2
GCF_003292675 #B2B2B2
GCF_003292685 #B2B2B2
GCF_003292735 #B2B2B2
GCF_003292755 #B2B2B2
GCF_003292775 #B2B2B2
GCF_003292785 #B2B2B2
GCF_003292795 #B2B2B2
GCF_003292835 #B2B2B2
GCF_003292855 #B2B2B2
GCF_003292875 #B2B2B2
GCF_003292895 #B2B2B2
GCF_003292915 #B2B2B2
GCF_003292935 #B2B2B2
GCF_003292955 #B2B2B2
GCF_003292975 #B2B2B2
GCF_003292995 #B2B2B2
GCF_003293015 #B2B2B2
GCF_003293035 #B2B2B2
GCF_003293055 #B2B2B2
GCF_003293065 #B2B2B2
GCF_003293085 #B2B2B2
GCF_003293115 #B2B2B2
GCF_003293125 #B2B2B2
GCF_003293145 #B2B2B2
GCF_003293175 #B2B2B2
GCF_003293185 #B2B2B2
GCF_003293205 #B2B2B2
GCF_003293225 #B2B2B2
GCF_003293255 #B2B2B2
GCF_003293265 #B2B2B2
GCF_003293295 #B2B2B2
GCF_003293315 #B2B2B2
GCF_003293345 #B2B2B2
GCF_003293365 #B2B2B2
GCF_003293415 #B2B2B2
GCF_003293435 #B2B2B2
GCF_003293445 #B2B2B2
GCF_003293485 #B2B2B2
GCF_003293515 #B2B2B2
GCF_003293555 #B2B2B2
GCF_003293565 #B2B2B2
GCF_003300985 #B2B2B2
GCF_003301035 #B2B2B2
GCF_003301045 #B2B2B2
GCF_003301555 #B2B2B2
GCF_003301575 #B2B2B2
GCF_003301615 #B2B2B2
GCF_003301625 #B2B2B2
GCF_003301675 #B2B2B2
GCF_003301685 #B2B2B2
GCF_003301735 #B2B2B2
GCF_003301775 #B2B2B2
GCF_003301785 #B2B2B2
GCF_003301815 #B2B2B2
GCF_003301845 #B2B2B2
GCF_003301875 #B2B2B2
GCF_003301885 #B2B2B2
GCF_003301915 #B2B2B2
GCF_003301945 #B2B2B2
GCF_003301995 #B2B2B2
GCF_003302005 #B2B2B2
GCF_003302015 #B2B2B2
GCF_003302045 #B2B2B2
GCF_003302115 #B2B2B2
GCF_003302125 #B2B2B2
GCF_003302135 #B2B2B2
GCF_003302145 #B2B2B2
GCF_003302215 #B2B2B2
GCF_003302225 #B2B2B2
GCF_003302245 #B2B2B2
GCF_003302265 #B2B2B2
GCF_003302315 #B2B2B2
GCF_003302345 #B2B2B2
GCF_003302365 #B2B2B2
GCF_003302375 #B2B2B2
GCF_003302435 #B2B2B2
GCF_003302445 #B2B2B2
GCF_003302455 #B2B2B2
GCF_003302465 #B2B2B2
GCF_003302545 #B2B2B2
GCF_003302565 #B2B2B2
GCF_003302575 #B2B2B2
GCF_003302635 #B2B2B2
GCF_003302655 #B2B2B2
GCF_003302685 #B2B2B2
GCF_003302695 #B2B2B2
GCF_003302725 #B2B2B2
GCF_003302775 #B2B2B2
GCF_003302785 #B2B2B2
GCF_003302815 #B2B2B2
GCF_003302825 #B2B2B2
GCF_003302895 #B2B2B2
GCF_003302905 #B2B2B2
GCF_003302915 #B2B2B2
GCF_003302925 #B2B2B2
GCF_003303015 #B2B2B2
GCF_003303025 #B2B2B2
GCF_003303045 #B2B2B2
GCF_003303065 #B2B2B2
GCF_003303105 #B2B2B2
GCF_003303125 #B2B2B2
GCF_003303135 #B2B2B2
GCF_003303195 #B2B2B2
GCF_003303215 #B2B2B2
GCF_003303235 #B2B2B2
GCF_003303255 #B2B2B2
GCF_003303285 #B2B2B2
GCF_003303295 #B2B2B2
GCF_003303305 #B2B2B2
GCF_003303355 #B2B2B2
GCF_003303375 #B2B2B2
GCF_003303395 #B2B2B2
GCF_003303405 #B2B2B2
GCF_003303445 #B2B2B2
GCF_003303475 #B2B2B2
GCF_003303485 #B2B2B2
GCF_003303495 #B2B2B2
GCF_003303545 #B2B2B2
GCF_003303565 #B2B2B2
GCF_003303585 #B2B2B2
GCF_003303615 #B2B2B2
GCF_003303655 #B2B2B2
GCF_003303665 #B2B2B2
GCF_003303675 #B2B2B2
GCF_003303715 #B2B2B2
GCF_003303755 #B2B2B2
GCF_003303775 #B2B2B2
GCF_003303785 #B2B2B2
GCF_003303795 #B2B2B2
GCF_003303855 #B2B2B2
GCF_003303875 #B2B2B2
GCF_003303905 #B2B2B2
GCF_003303915 #B2B2B2
GCF_003303955 #B2B2B2
GCF_003303975 #B2B2B2
GCF_003303985 #B2B2B2
GCF_003304035 #B2B2B2
GCF_003304045 #B2B2B2
GCF_003304075 #B2B2B2
GCF_003304095 #B2B2B2
GCF_003304105 #B2B2B2
GCF_003304155 #B2B2B2
GCF_003304195 #B2B2B2
GCF_003304205 #B2B2B2
GCF_003304225 #B2B2B2
GCF_003304255 #B2B2B2
GCF_003304275 #B2B2B2
GCF_003304295 #B2B2B2
GCF_003304335 #B2B2B2
GCF_003304345 #B2B2B2
GCF_003304355 #B2B2B2
GCF_003304375 #B2B2B2
GCF_003304435 #B2B2B2
GCF_003304445 #B2B2B2
GCF_003304475 #B2B2B2
GCF_003304485 #B2B2B2
GCF_003304515 #B2B2B2
GCF_003304545 #B2B2B2
GCF_003304555 #B2B2B2
GCF_003304595 #B2B2B2
GCF_003304615 #B2B2B2
GCF_003304635 #B2B2B2
GCF_003304655 #B2B2B2
GCF_003304675 #B2B2B2
GCF_003304695 #B2B2B2
GCF_003304725 #B2B2B2
GCF_003304755 #B2B2B2
GCF_003304775 #B2B2B2
GCF_003304785 #B2B2B2
GCF_003304815 #B2B2B2
GCF_003304835 #B2B2B2
GCF_003304855 #B2B2B2
GCF_003304865 #B2B2B2
GCF_003304905 #B2B2B2
GCF_003304915 #B2B2B2
GCF_003304955 #B2B2B2
GCF_003305005 #B2B2B2
GCF_003305015 #B2B2B2
Sf2a301 #B2B2B2
