# Supplementary material for: Antimicrobial resistance and population genomics of multidrug-resistant Escherichia coli in pig farms in mainland China
Source: Nat Commun. 2022 Mar 2;13:1116. doi: 10.1038/s41467-022-28750-6 (PMC8891348; doi:10.1038/s41467-022-28750-6)
Supplement: Supplementary file 15 — Supplementary Data 12 [file 41467_2022_28750_MOESM15_ESM.zip › Supplementary Data 12_R03/Sal_color_strip_05-fluoroquinolone resistant.txt]

DATASET_COLORSTRIP
#In colored strip datasets, each ID is associated to a color box/strip and can have an optional label. Color can be specified in hexadecimal, RGB or RGBA notation. When using RGB or RGBA notation, you cannot use COMMA as the dataset separator

#lines starting with a hash are comments and ignored during parsing

#=================================================================#
#                    MANDATORY SETTINGS                           #
#=================================================================#
#select the separator which is used to delimit the data below (TAB,SPACE or COMMA).This separator must be used throughout this file (except in the SEPARATOR line, which uses space).

#SEPARATOR TAB
#SEPARATOR COMMA
SEPARATOR SPACE

#label is used in the legend table (can be changed later)
DATASET_LABEL label1

#dataset color (can be changed later)
COLOR #ff0000

#=================================================================#
#                    OPTIONAL SETTINGS                            #
#=================================================================#

#If COLOR_BRANCHES is set to 1, branches of the tree will be colored according to the colors of the strips above the leaves.
#When all children of a node have the same color, it will be colored the same, ie. the color will propagate inwards towards the root.
COLOR_BRANCHES 0


#=================================================================#
#     all other optional settings can be set or changed later     #
#           in the web interface (under 'Datasets' tab)           #
#=================================================================#

#Each dataset can have a legend, which is defined using LEGEND_XXX fields below
#For each row in the legend, there should be one shape, color and label.
#Optionally, you can define an exact legend position using LEGEND_POSITION_X and LEGEND_POSITION_Y. To use automatic legend positioning, do NOT define these values
#Optionally, shape scaling can be present (LEGEND_SHAPE_SCALES). For each shape, you can define a scaling factor between 0 and 1.
#Shape should be a number between 1 and 6, or any protein domain shape definition.
#1: square
#2: circle
#3: star
#4: right pointing triangle
#5: left pointing triangle
#6: checkmark

#LEGEND_TITLE Dataset_legend
#LEGEND_POSITION_X 100
#LEGEND_POSITION_Y 100
#LEGEND_SHAPES 1 1 2 2
#LEGEND_COLORS #ff0000 #00ff00 rgba(0,255,0,0.5) #0000ff
#LEGEND_LABELS value1 value2 value3 value4
#LEGEND_SHAPE_SCALES 1 1 0.5 1

#width of the colored strip
#STRIP_WIDTH 25

#left margin, used to increase/decrease the spacing to the next dataset. Can be negative, causing datasets to overlap.
#MARGIN 0

#border width; if set above 0, a border of specified width (in pixels) will be drawn around the color strip 
#BORDER_WIDTH 0

#border color; used when BORDER_WIDTH is above 0
#BORDER_COLOR #0000ff

#always show internal values; if set, values associated to internal nodes will be displayed even if these nodes are not collapsed. It could cause overlapping in the dataset display.
#SHOW_INTERNAL 0


#Internal tree nodes can be specified using IDs directly, or using the 'last common ancestor' method described in iTOL help pages

#=================================================================#
#       Actual data follows after the "DATA" keyword              #
#=================================================================#
DATA
AH1 #00CCFF
AH10 #00CCFF
AH11 #00CCFF
AH12 #00CCFF
AH13 #00CCFF
AH15 #00CCFF
AH16 #00CCFF
AH19 #00CCFF
AH20 #00CCFF
AH22 #00CCFF
AH24 #00CCFF
AH27 #00CCFF
AH28 #00CCFF
AH29 #00CCFF
AH36 #00CCFF
AH37 #00CCFF
AH4 #00CCFF
AH40 #00CCFF
AH41 #00CCFF
AH47 #B2B2B2
AH48 #00CCFF
AH8 #00CCFF
AH84 #00CCFF
AH88 #00CCFF
AH9 #00CCFF
AH90 #B2B2B2
AH91 #00CCFF
AH96 #00CCFF
BJ21 #B2B2B2
BJ25 #00CCFF
BJ32 #00CCFF
CQ1 #00CCFF
CQ10 #00CCFF
CQ12 #00CCFF
CQ14 #00CCFF
CQ15 #00CCFF
CQ16 #00CCFF
CQ17 #00CCFF
CQ2 #00CCFF
CQ20 #00CCFF
CQ21 #00CCFF
CQ22 #00CCFF
CQ25 #00CCFF
CQ26 #00CCFF
CQ27 #B2B2B2
CQ28 #00CCFF
CQ29 #00CCFF
CQ3 #00CCFF
CQ30 #00CCFF
CQ31 #00CCFF
CQ32 #00CCFF
CQ33 #00CCFF
CQ34 #00CCFF
CQ35 #00CCFF
CQ36 #B2B2B2
CQ4 #00CCFF
CQ42 #B2B2B2
CQ46 #00CCFF
CQ48 #B2B2B2
CQ51 #00CCFF
CQ52 #00CCFF
CQ59 #00CCFF
CQ63 #00CCFF
CQ66 #B2B2B2
CQ67 #B2B2B2
CQ69 #00CCFF
CQ7 #00CCFF
CQ72 #00CCFF
CQ73 #00CCFF
CQ74 #00CCFF
CQ75 #00CCFF
CQ77 #00CCFF
CQ78 #B2B2B2
CQ79 #00CCFF
CQ8 #00CCFF
CQ80 #00CCFF
CQ9 #00CCFF
CQ92 #00CCFF
E_coli_RXD10 #00CCFF
E_coli_RXD5 #00CCFF
FJ26 #B2B2B2
FJ38 #00CCFF
FY119 #00CCFF
FY183 #00CCFF
FY187 #00CCFF
FY197 #00CCFF
FY207 #00CCFF
FY209 #00CCFF
FY213 #00CCFF
FY215 #00CCFF
FY216 #00CCFF
FY217 #00CCFF
FY219 #00CCFF
FY227 #00CCFF
FY228 #00CCFF
FY229 #00CCFF
FY230 #00CCFF
FY237 #00CCFF
FY239 #00CCFF
FY240 #00CCFF
FY241 #00CCFF
FY246 #00CCFF
FY248 #00CCFF
FY249 #00CCFF
FY251 #00CCFF
FY252 #00CCFF
FY253 #00CCFF
FY256 #00CCFF
FY257 #00CCFF
FY261 #00CCFF
FY262 #00CCFF
FY267 #00CCFF
FY268 #00CCFF
FY44 #00CCFF
FY45 #00CCFF
FY48 #00CCFF
FY66 #00CCFF
FY74 #00CCFF
GD40 #00CCFF
GS100 #00CCFF
GS105 #00CCFF
GS123 #00CCFF
GS128 #00CCFF
GS133 #B2B2B2
GS138 #00CCFF
GS16 #B2B2B2
GS191 #00CCFF
GS207 #00CCFF
GS208 #00CCFF
GS29 #00CCFF
GS3 #00CCFF
GS33 #00CCFF
GS34 #00CCFF
GS35 #00CCFF
GS4 #00CCFF
GS47 #00CCFF
GS58 #00CCFF
GS59 #00CCFF
GS6 #00CCFF
GS61 #00CCFF
GS62 #00CCFF
GS72 #00CCFF
GS78 #00CCFF
GS8 #00CCFF
GS82 #00CCFF
GS84 #00CCFF
GS85 #00CCFF
GS86 #00CCFF
GS93 #00CCFF
GS99 #00CCFF
GX18 #00CCFF
GX29 #B2B2B2
GX37 #B2B2B2
GX38 #00CCFF
GZ10 #00CCFF
GZ12 #B2B2B2
GZ16 #B2B2B2
GZ18 #00CCFF
GZ29 #00CCFF
GZ31 #00CCFF
GZ34 #B2B2B2
GZ40 #00CCFF
GZ43 #00CCFF
GZ51 #00CCFF
GZ55 #00CCFF
GZ64 #00CCFF
GZ86 #00CCFF
GZ001 #B2B2B2
GZ9 #00CCFF
GZ98 #00CCFF
HB11 #00CCFF
HB13 #B2B2B2
HB17 #00CCFF
HB22 #00CCFF
HB23 #00CCFF
HB24 #00CCFF
HB27 #00CCFF
HB28 #00CCFF
HB29 #00CCFF
HB3 #00CCFF
HB30 #00CCFF
HB33 #00CCFF
HB36 #00CCFF
HB37 #00CCFF
HB38 #00CCFF
HB4 #00CCFF
HB42 #B2B2B2
HB44 #00CCFF
HB45 #00CCFF
HB50 #00CCFF
HB53 #B2B2B2
HB55 #00CCFF
HB6 #00CCFF
HB61 #B2B2B2
HB64 #00CCFF
HB84 #00CCFF
HLJ34 #B2B2B2
HLJ5 #00CCFF
HLJ64 #00CCFF
HN15 #00CCFF
HUBJ12 #00CCFF
HUBJ16 #00CCFF
HUBJ20 #00CCFF
HUBJ22 #00CCFF
HUBJ24 #00CCFF
HUBJ25 #00CCFF
HUBJ28 #00CCFF
HUBJ30 #00CCFF
HUBJ8 #00CCFF
HUBS21 #00CCFF
HUBS24 #00CCFF
HUBS28 #00CCFF
HUBS36 #00CCFF
HUBS37 #00CCFF
HUBS5 #00CCFF
HUN101 #00CCFF
HUN103 #00CCFF
HUN105 #00CCFF
HUN107 #00CCFF
HUN108 #00CCFF
HUN109 #B2B2B2
HUN11 #00CCFF
HUN111 #00CCFF
HUN112 #00CCFF
HUN113 #B2B2B2
HUN115 #00CCFF
HUN127 #00CCFF
HUN128 #00CCFF
HUN129 #00CCFF
HUN13 #00CCFF
HUN14 #00CCFF
HUN15 #00CCFF
HUN16 #00CCFF
HUN18 #00CCFF
HUN19 #00CCFF
HUN20 #00CCFF
HUN23 #00CCFF
HUN24 #00CCFF
HUN26 #00CCFF
HUN27 #00CCFF
HUN29 #00CCFF
HUN38 #00CCFF
HUN39 #00CCFF
HUN4 #00CCFF
HUN45 #00CCFF
HUN49 #00CCFF
HUN50 #00CCFF
HUN56 #00CCFF
HUN58 #00CCFF
HUN59 #00CCFF
HUN7 #00CCFF
HUN71 #00CCFF
HUN72 #00CCFF
HUN75 #00CCFF
HUN77 #00CCFF
HUN78 #00CCFF
HUN8 #00CCFF
HUN80 #00CCFF
HUN82 #00CCFF
HUN83 #00CCFF
HUN84 #00CCFF
HUN89 #00CCFF
HUN9 #00CCFF
HUN92 #00CCFF
HUN94 #00CCFF
HUNJ27 #00CCFF
HUNS32 #00CCFF
HUNS33 #00CCFF
HUNS34 #00CCFF
HUNS46 #00CCFF
HUNS48 #00CCFF
JL33 #00CCFF
JS77 #00CCFF
JX10 #00CCFF
JX12 #00CCFF
JX13 #00CCFF
JX16 #00CCFF
JX18 #00CCFF
JX21 #00CCFF
JX23 #00CCFF
JX25 #00CCFF
JX26 #00CCFF
JX38 #00CCFF
JX39 #00CCFF
JX4 #00CCFF
JX40 #00CCFF
JX42 #00CCFF
JX45 #00CCFF
LN10 #00CCFF
LN13 #00CCFF
LN32 #00CCFF
LN35 #00CCFF
LN36 #00CCFF
LN42 #00CCFF
LN43 #00CCFF
LN44 #00CCFF
LN59 #00CCFF
LN62 #00CCFF
LN64 #00CCFF
LN69 #00CCFF
LN73 #00CCFF
LN74 #00CCFF
LN75 #00CCFF
NMG10 #00CCFF
NMG12 #00CCFF
NMG22 #B2B2B2
NMG24 #00CCFF
NMG25 #00CCFF
NMG29 #00CCFF
NMG3 #00CCFF
NMG32 #00CCFF
NMG39 #B2B2B2
NMG42 #00CCFF
NMG46 #00CCFF
NMG47 #00CCFF
NMG48 #00CCFF
NMG49 #00CCFF
NMG5 #00CCFF
NMG50 #00CCFF
NMG6 #00CCFF
NMG7 #B2B2B2
NMG8 #00CCFF
NMG9 #00CCFF
NX2 #00CCFF
NX28 #00CCFF
QH1 #00CCFF
QH10 #00CCFF
QH12 #00CCFF
QH13 #00CCFF
QH17 #00CCFF
QH18 #00CCFF
QH2 #00CCFF
QH3 #00CCFF
QH4 #00CCFF
QH5 #00CCFF
QH6 #00CCFF
QH7 #00CCFF
QH8 #00CCFF
QH9 #00CCFF
S103 #00CCFF
S104 #00CCFF
S147 #00CCFF
S158 #00CCFF
S180 #00CCFF
S181 #00CCFF
S182 #00CCFF
S191 #00CCFF
S192 #00CCFF
S193 #00CCFF
S194 #00CCFF
S195 #00CCFF
S196 #00CCFF
S198 #00CCFF
S199 #00CCFF
S200 #00CCFF
S201 #00CCFF
S203 #00CCFF
S204 #00CCFF
S205 #00CCFF
S206 #00CCFF
S208 #00CCFF
S210 #00CCFF
S211 #00CCFF
S212 #00CCFF
S47 #00CCFF
S49 #00CCFF
S51 #00CCFF
S52 #00CCFF
S56 #00CCFF
S57 #00CCFF
S61 #00CCFF
S67 #00CCFF
S70 #00CCFF
S72 #00CCFF
S73 #00CCFF
S75 #00CCFF
S77 #00CCFF
S78 #00CCFF
S79 #00CCFF
S82 #00CCFF
S87 #00CCFF
S88 #00CCFF
S89 #00CCFF
S91 #00CCFF
S95 #00CCFF
S98 #00CCFF
S99 #00CCFF
SAX11 #00CCFF
SAX15 #00CCFF
SAX16 #00CCFF
SAX2 #00CCFF
SAX21 #00CCFF
SAX22 #00CCFF
SAX32 #00CCFF
SAX35 #00CCFF
SAX4 #00CCFF
SAX40 #B2B2B2
SAX6 #00CCFF
SC1 #00CCFF
SC10 #00CCFF
SC3 #00CCFF
SC4 #00CCFF
SD1 #00CCFF
SD10 #00CCFF
SD11 #00CCFF
SD12 #00CCFF
SD15 #00CCFF
SD16 #00CCFF
SD2 #00CCFF
SD21 #00CCFF
SD23 #00CCFF
SD26 #00CCFF
SD28 #00CCFF
SD30 #00CCFF
SD35 #00CCFF
SD36 #00CCFF
SD37 #00CCFF
SD38 #00CCFF
SD40 #00CCFF
SD5 #00CCFF
SD58 #00CCFF
SD7 #00CCFF
SH22 #00CCFF
SH30 #00CCFF
SH36 #B2B2B2
SH40 #00CCFF
SH41 #B2B2B2
SH43 #B2B2B2
SH44 #00CCFF
SH46 #00CCFF
SH47 #00CCFF
SH48 #B2B2B2
SH50 #00CCFF
SH51 #00CCFF
SH52 #00CCFF
SH53 #00CCFF
SH55 #00CCFF
SH56 #00CCFF
SH57 #00CCFF
SH59 #00CCFF
SH60 #B2B2B2
SH63 #B2B2B2
SH68 #00CCFF
SH7 #B2B2B2
SH71 #B2B2B2
SH77 #00CCFF
SH79 #00CCFF
SH90 #00CCFF
SHB15 #00CCFF
SHB6 #00CCFF
SX52 #00CCFF
SX54 #00CCFF
TJ #00CCFF
TJ1 #00CCFF
TJ10 #00CCFF
TJ12 #00CCFF
TJ15 #00CCFF
TJ17 #00CCFF
TJ3 #00CCFF
TJ5 #00CCFF
TJ50 #00CCFF
TJ8 #00CCFF
XD1 #00CCFF
XD100 #00CCFF
XD101 #00CCFF
XD11 #00CCFF
XD115 #00CCFF
XD116 #00CCFF
XD12 #00CCFF
XD171 #00CCFF
XD2 #00CCFF
XD20 #00CCFF
XD23 #00CCFF
XD24 #00CCFF
XD25 #00CCFF
XD26 #00CCFF
XD3 #00CCFF
XD33 #00CCFF
XD34 #00CCFF
XD35 #00CCFF
XD36 #00CCFF
XD37 #00CCFF
XD38 #00CCFF
XD39 #00CCFF
XD40 #00CCFF
XD86 #00CCFF
XD97 #00CCFF
XJ12 #00CCFF
XJ13 #00CCFF
XJ15 #00CCFF
XJ17 #00CCFF
XJ26 #00CCFF
XJ32 #00CCFF
XJ33 #00CCFF
XJ35 #00CCFF
XJ36 #00CCFF
XJ39 #00CCFF
XJ4 #00CCFF
XJ40 #00CCFF
XJ48 #00CCFF
XJ49 #00CCFF
XJ5 #00CCFF
XJ50 #00CCFF
XJ9 #00CCFF
YN13 #00CCFF
YN17 #B2B2B2
YN19 #B2B2B2
YN20 #B2B2B2
YN22 #B2B2B2
YN33 #00CCFF
YN34 #00CCFF
YN39 #00CCFF
ZJ1 #00CCFF
ZJ20 #00CCFF
ZJ29 #00CCFF
GCF_003290515 #B2B2B2
GCF_003290525 #B2B2B2
GCF_003290535 #B2B2B2
GCF_003290575 #B2B2B2
GCF_003290595 #B2B2B2
GCF_003290605 #B2B2B2
GCF_003290615 #B2B2B2
GCF_003290625 #B2B2B2
GCF_003290675 #B2B2B2
GCF_003290685 #B2B2B2
GCF_003290695 #B2B2B2
GCF_003290705 #B2B2B2
GCF_003290755 #B2B2B2
GCF_003290765 #B2B2B2
GCF_003290775 #B2B2B2
GCF_003290785 #B2B2B2
GCF_003290835 #B2B2B2
GCF_003290845 #B2B2B2
GCF_003290855 #B2B2B2
GCF_003290875 #B2B2B2
GCF_003290915 #B2B2B2
GCF_003290935 #B2B2B2
GCF_003290945 #B2B2B2
GCF_003290955 #B2B2B2
GCF_003290995 #B2B2B2
GCF_003291015 #B2B2B2
GCF_003291025 #B2B2B2
GCF_003291035 #B2B2B2
GCF_003291075 #B2B2B2
GCF_003291095 #B2B2B2
GCF_003291105 #B2B2B2
GCF_003291115 #B2B2B2
GCF_003291155 #B2B2B2
GCF_003291175 #B2B2B2
GCF_003291185 #B2B2B2
GCF_003291195 #B2B2B2
GCF_003291235 #B2B2B2
GCF_003291255 #B2B2B2
GCF_003291275 #B2B2B2
GCF_003291285 #B2B2B2
GCF_003291305 #B2B2B2
GCF_003291315 #B2B2B2
GCF_003291355 #B2B2B2
GCF_003291365 #B2B2B2
GCF_003291385 #B2B2B2
GCF_003291415 #B2B2B2
GCF_003291425 #B2B2B2
GCF_003291435 #B2B2B2
GCF_003291455 #B2B2B2
GCF_003291495 #B2B2B2
GCF_003291505 #B2B2B2
GCF_003291515 #B2B2B2
GCF_003291535 #B2B2B2
GCF_003291575 #B2B2B2
GCF_003291585 #B2B2B2
GCF_003291595 #B2B2B2
GCF_003291615 #B2B2B2
GCF_003291655 #B2B2B2
GCF_003291665 #B2B2B2
GCF_003291675 #B2B2B2
GCF_003291695 #B2B2B2
GCF_003291735 #B2B2B2
GCF_003291745 #B2B2B2
GCF_003291775 #B2B2B2
GCF_003291785 #B2B2B2
GCF_003291815 #B2B2B2
GCF_003291825 #B2B2B2
GCF_003291855 #B2B2B2
GCF_003291875 #B2B2B2
GCF_003291895 #B2B2B2
GCF_003291905 #B2B2B2
GCF_003291935 #B2B2B2
GCF_003291945 #B2B2B2
GCF_003291975 #B2B2B2
GCF_003291985 #B2B2B2
GCF_003291995 #B2B2B2
GCF_003292015 #B2B2B2
GCF_003292055 #B2B2B2
GCF_003292065 #B2B2B2
GCF_003292075 #B2B2B2
GCF_003292085 #B2B2B2
GCF_003292135 #B2B2B2
GCF_003292145 #B2B2B2
GCF_003292155 #B2B2B2
GCF_003292195 #B2B2B2
GCF_003292215 #B2B2B2
GCF_003292225 #B2B2B2
GCF_003292235 #B2B2B2
GCF_003292275 #B2B2B2
GCF_003292295 #B2B2B2
GCF_003292305 #B2B2B2
GCF_003292315 #B2B2B2
GCF_003292355 #B2B2B2
GCF_003292375 #B2B2B2
GCF_003292385 #B2B2B2
GCF_003292405 #B2B2B2
GCF_003292435 #B2B2B2
GCF_003292455 #B2B2B2
GCF_003292465 #B2B2B2
GCF_003292485 #B2B2B2
GCF_003292515 #B2B2B2
GCF_003292535 #B2B2B2
GCF_003292545 #B2B2B2
GCF_003292565 #B2B2B2
GCF_003292595 #B2B2B2
GCF_003292615 #B2B2B2
GCF_003292635 #B2B2B2
GCF_003292655 #B2B2B2
GCF_003292665 #B2B2B2
GCF_003292675 #B2B2B2
GCF_003292685 #B2B2B2
GCF_003292735 #B2B2B2
GCF_003292755 #B2B2B2
GCF_003292775 #B2B2B2
GCF_003292785 #B2B2B2
GCF_003292795 #B2B2B2
GCF_003292835 #B2B2B2
GCF_003292855 #B2B2B2
GCF_003292875 #B2B2B2
GCF_003292895 #B2B2B2
GCF_003292915 #B2B2B2
GCF_003292935 #B2B2B2
GCF_003292955 #B2B2B2
GCF_003292975 #B2B2B2
GCF_003292995 #B2B2B2
GCF_003293015 #B2B2B2
GCF_003293035 #B2B2B2
GCF_003293055 #B2B2B2
GCF_003293065 #B2B2B2
GCF_003293085 #B2B2B2
GCF_003293115 #B2B2B2
GCF_003293125 #B2B2B2
GCF_003293145 #B2B2B2
GCF_003293175 #B2B2B2
GCF_003293185 #B2B2B2
GCF_003293205 #B2B2B2
GCF_003293225 #B2B2B2
GCF_003293255 #B2B2B2
GCF_003293265 #B2B2B2
GCF_003293295 #B2B2B2
GCF_003293315 #B2B2B2
GCF_003293345 #B2B2B2
GCF_003293365 #B2B2B2
GCF_003293415 #B2B2B2
GCF_003293435 #B2B2B2
GCF_003293445 #B2B2B2
GCF_003293485 #B2B2B2
GCF_003293515 #B2B2B2
GCF_003293555 #B2B2B2
GCF_003293565 #B2B2B2
GCF_003300985 #B2B2B2
GCF_003301035 #B2B2B2
GCF_003301045 #B2B2B2
GCF_003301555 #B2B2B2
GCF_003301575 #B2B2B2
GCF_003301615 #B2B2B2
GCF_003301625 #B2B2B2
GCF_003301675 #B2B2B2
GCF_003301685 #B2B2B2
GCF_003301735 #B2B2B2
GCF_003301775 #B2B2B2
GCF_003301785 #B2B2B2
GCF_003301815 #B2B2B2
GCF_003301845 #B2B2B2
GCF_003301875 #B2B2B2
GCF_003301885 #B2B2B2
GCF_003301915 #B2B2B2
GCF_003301945 #B2B2B2
GCF_003301995 #B2B2B2
GCF_003302005 #B2B2B2
GCF_003302015 #B2B2B2
GCF_003302045 #B2B2B2
GCF_003302115 #B2B2B2
GCF_003302125 #B2B2B2
GCF_003302135 #B2B2B2
GCF_003302145 #B2B2B2
GCF_003302215 #B2B2B2
GCF_003302225 #B2B2B2
GCF_003302245 #B2B2B2
GCF_003302265 #B2B2B2
GCF_003302315 #B2B2B2
GCF_003302345 #B2B2B2
GCF_003302365 #B2B2B2
GCF_003302375 #B2B2B2
GCF_003302435 #B2B2B2
GCF_003302445 #B2B2B2
GCF_003302455 #B2B2B2
GCF_003302465 #B2B2B2
GCF_003302545 #B2B2B2
GCF_003302565 #B2B2B2
GCF_003302575 #B2B2B2
GCF_003302635 #B2B2B2
GCF_003302655 #B2B2B2
GCF_003302685 #B2B2B2
GCF_003302695 #B2B2B2
GCF_003302725 #B2B2B2
GCF_003302775 #B2B2B2
GCF_003302785 #B2B2B2
GCF_003302815 #B2B2B2
GCF_003302825 #B2B2B2
GCF_003302895 #B2B2B2
GCF_003302905 #B2B2B2
GCF_003302915 #B2B2B2
GCF_003302925 #B2B2B2
GCF_003303015 #B2B2B2
GCF_003303025 #B2B2B2
GCF_003303045 #B2B2B2
GCF_003303065 #B2B2B2
GCF_003303105 #B2B2B2
GCF_003303125 #B2B2B2
GCF_003303135 #B2B2B2
GCF_003303195 #B2B2B2
GCF_003303215 #B2B2B2
GCF_003303235 #B2B2B2
GCF_003303255 #B2B2B2
GCF_003303285 #B2B2B2
GCF_003303295 #B2B2B2
GCF_003303305 #B2B2B2
GCF_003303355 #B2B2B2
GCF_003303375 #B2B2B2
GCF_003303395 #B2B2B2
GCF_003303405 #B2B2B2
GCF_003303445 #B2B2B2
GCF_003303475 #B2B2B2
GCF_003303485 #B2B2B2
GCF_003303495 #B2B2B2
GCF_003303545 #B2B2B2
GCF_003303565 #B2B2B2
GCF_003303585 #B2B2B2
GCF_003303615 #B2B2B2
GCF_003303655 #B2B2B2
GCF_003303665 #B2B2B2
GCF_003303675 #B2B2B2
GCF_003303715 #B2B2B2
GCF_003303755 #B2B2B2
GCF_003303775 #B2B2B2
GCF_003303785 #B2B2B2
GCF_003303795 #B2B2B2
GCF_003303855 #B2B2B2
GCF_003303875 #B2B2B2
GCF_003303905 #B2B2B2
GCF_003303915 #B2B2B2
GCF_003303955 #B2B2B2
GCF_003303975 #B2B2B2
GCF_003303985 #B2B2B2
GCF_003304035 #B2B2B2
GCF_003304045 #B2B2B2
GCF_003304075 #B2B2B2
GCF_003304095 #B2B2B2
GCF_003304105 #B2B2B2
GCF_003304155 #B2B2B2
GCF_003304195 #B2B2B2
GCF_003304205 #B2B2B2
GCF_003304225 #B2B2B2
GCF_003304255 #B2B2B2
GCF_003304275 #B2B2B2
GCF_003304295 #B2B2B2
GCF_003304335 #B2B2B2
GCF_003304345 #B2B2B2
GCF_003304355 #B2B2B2
GCF_003304375 #B2B2B2
GCF_003304435 #B2B2B2
GCF_003304445 #B2B2B2
GCF_003304475 #B2B2B2
GCF_003304485 #B2B2B2
GCF_003304515 #B2B2B2
GCF_003304545 #B2B2B2
GCF_003304555 #B2B2B2
GCF_003304595 #B2B2B2
GCF_003304615 #B2B2B2
GCF_003304635 #B2B2B2
GCF_003304655 #B2B2B2
GCF_003304675 #B2B2B2
GCF_003304695 #B2B2B2
GCF_003304725 #B2B2B2
GCF_003304755 #B2B2B2
GCF_003304775 #B2B2B2
GCF_003304785 #B2B2B2
GCF_003304815 #B2B2B2
GCF_003304835 #B2B2B2
GCF_003304855 #B2B2B2
GCF_003304865 #B2B2B2
GCF_003304905 #B2B2B2
GCF_003304915 #B2B2B2
GCF_003304955 #B2B2B2
GCF_003305005 #B2B2B2
GCF_003305015 #B2B2B2
Sf2a301 #B2B2B2
