# Supplementary material for: Antimicrobial resistance and population genomics of multidrug-resistant Escherichia coli in pig farms in mainland China
Source: Nat Commun. 2022 Mar 2;13:1116. doi: 10.1038/s41467-022-28750-6 (PMC8891348; doi:10.1038/s41467-022-28750-6)
Supplement: Supplementary file 15 — Supplementary Data 12 [file 41467_2022_28750_MOESM15_ESM.zip › Supplementary Data 12_R03/Sal_color_strip_06-tetracycline resistant.txt]

DATASET_COLORSTRIP
#In colored strip datasets, each ID is associated to a color box/strip and can have an optional label. Color can be specified in hexadecimal, RGB or RGBA notation. When using RGB or RGBA notation, you cannot use COMMA as the dataset separator

#lines starting with a hash are comments and ignored during parsing

#=================================================================#
#                    MANDATORY SETTINGS                           #
#=================================================================#
#select the separator which is used to delimit the data below (TAB,SPACE or COMMA).This separator must be used throughout this file (except in the SEPARATOR line, which uses space).

#SEPARATOR TAB
#SEPARATOR COMMA
SEPARATOR SPACE

#label is used in the legend table (can be changed later)
DATASET_LABEL label1

#dataset color (can be changed later)
COLOR #ff0000

#=================================================================#
#                    OPTIONAL SETTINGS                            #
#=================================================================#

#If COLOR_BRANCHES is set to 1, branches of the tree will be colored according to the colors of the strips above the leaves.
#When all children of a node have the same color, it will be colored the same, ie. the color will propagate inwards towards the root.
COLOR_BRANCHES 0


#=================================================================#
#     all other optional settings can be set or changed later     #
#           in the web interface (under 'Datasets' tab)           #
#=================================================================#

#Each dataset can have a legend, which is defined using LEGEND_XXX fields below
#For each row in the legend, there should be one shape, color and label.
#Optionally, you can define an exact legend position using LEGEND_POSITION_X and LEGEND_POSITION_Y. To use automatic legend positioning, do NOT define these values
#Optionally, shape scaling can be present (LEGEND_SHAPE_SCALES). For each shape, you can define a scaling factor between 0 and 1.
#Shape should be a number between 1 and 6, or any protein domain shape definition.
#1: square
#2: circle
#3: star
#4: right pointing triangle
#5: left pointing triangle
#6: checkmark

#LEGEND_TITLE Dataset_legend
#LEGEND_POSITION_X 100
#LEGEND_POSITION_Y 100
#LEGEND_SHAPES 1 1 2 2
#LEGEND_COLORS #ff0000 #00ff00 rgba(0,255,0,0.5) #0000ff
#LEGEND_LABELS value1 value2 value3 value4
#LEGEND_SHAPE_SCALES 1 1 0.5 1

#width of the colored strip
#STRIP_WIDTH 25

#left margin, used to increase/decrease the spacing to the next dataset. Can be negative, causing datasets to overlap.
#MARGIN 0

#border width; if set above 0, a border of specified width (in pixels) will be drawn around the color strip 
#BORDER_WIDTH 0

#border color; used when BORDER_WIDTH is above 0
#BORDER_COLOR #0000ff

#always show internal values; if set, values associated to internal nodes will be displayed even if these nodes are not collapsed. It could cause overlapping in the dataset display.
#SHOW_INTERNAL 0


#Internal tree nodes can be specified using IDs directly, or using the 'last common ancestor' method described in iTOL help pages

#=================================================================#
#       Actual data follows after the "DATA" keyword              #
#=================================================================#
DATA
AH1 #FF0066
AH10 #FF0066
AH11 #FF0066
AH12 #FF0066
AH13 #FF0066
AH15 #FF0066
AH16 #FF0066
AH19 #FF0066
AH20 #FF0066
AH22 #FF0066
AH24 #FF0066
AH27 #FF0066
AH28 #FF0066
AH29 #FF0066
AH36 #FF0066
AH37 #FF0066
AH4 #FF0066
AH40 #FF0066
AH41 #FF0066
AH47 #FF0066
AH48 #FF0066
AH8 #FF0066
AH84 #FF0066
AH88 #FF0066
AH9 #FF0066
AH90 #FF0066
AH91 #FF0066
AH96 #FF0066
BJ21 #FF0066
BJ25 #FF0066
BJ32 #FF0066
CQ1 #FF0066
CQ10 #FF0066
CQ12 #FF0066
CQ14 #FF0066
CQ15 #FF0066
CQ16 #FF0066
CQ17 #FF0066
CQ2 #FF0066
CQ20 #FF0066
CQ21 #FF0066
CQ22 #FF0066
CQ25 #FF0066
CQ26 #FF0066
CQ27 #FF0066
CQ28 #FF0066
CQ29 #FF0066
CQ3 #FF0066
CQ30 #FF0066
CQ31 #FF0066
CQ32 #FF0066
CQ33 #FF0066
CQ34 #FF0066
CQ35 #FF0066
CQ36 #FF0066
CQ4 #FF0066
CQ42 #FF0066
CQ46 #FF0066
CQ48 #FF0066
CQ51 #FF0066
CQ52 #FF0066
CQ59 #FF0066
CQ63 #FF0066
CQ66 #FF0066
CQ67 #FF0066
CQ69 #FF0066
CQ7 #FF0066
CQ72 #FF0066
CQ73 #FF0066
CQ74 #FF0066
CQ75 #FF0066
CQ77 #FF0066
CQ78 #FF0066
CQ79 #FF0066
CQ8 #FF0066
CQ80 #FF0066
CQ9 #FF0066
CQ92 #FF0066
E_coli_RXD10 #FF0066
E_coli_RXD5 #FF0066
FJ26 #FF0066
FJ38 #FF0066
FY119 #FF0066
FY183 #FF0066
FY187 #FF0066
FY197 #FF0066
FY207 #FF0066
FY209 #FF0066
FY213 #FF0066
FY215 #FF0066
FY216 #FF0066
FY217 #FF0066
FY219 #FF0066
FY227 #FF0066
FY228 #FF0066
FY229 #FF0066
FY230 #FF0066
FY237 #FF0066
FY239 #FF0066
FY240 #FF0066
FY241 #FF0066
FY246 #FF0066
FY248 #FF0066
FY249 #FF0066
FY251 #FF0066
FY252 #FF0066
FY253 #FF0066
FY256 #FF0066
FY257 #FF0066
FY261 #FF0066
FY262 #FF0066
FY267 #FF0066
FY268 #FF0066
FY44 #FF0066
FY45 #FF0066
FY48 #FF0066
FY66 #FF0066
FY74 #FF0066
GD40 #FF0066
GS100 #FF0066
GS105 #FF0066
GS123 #FF0066
GS128 #FF0066
GS133 #FF0066
GS138 #FF0066
GS16 #FF0066
GS191 #FF0066
GS207 #FF0066
GS208 #FF0066
GS29 #FF0066
GS3 #FF0066
GS33 #FF0066
GS34 #FF0066
GS35 #FF0066
GS4 #FF0066
GS47 #FF0066
GS58 #FF0066
GS59 #FF0066
GS6 #FF0066
GS61 #FF0066
GS62 #FF0066
GS72 #FF0066
GS78 #FF0066
GS8 #FF0066
GS82 #FF0066
GS84 #FF0066
GS85 #FF0066
GS86 #FF0066
GS93 #FF0066
GS99 #FF0066
GX18 #FF0066
GX29 #FF0066
GX37 #FF0066
GX38 #FF0066
GZ10 #FF0066
GZ12 #FF0066
GZ16 #B2B2B2
GZ18 #FF0066
GZ29 #FF0066
GZ31 #FF0066
GZ34 #FF0066
GZ40 #FF0066
GZ43 #FF0066
GZ51 #FF0066
GZ55 #FF0066
GZ64 #FF0066
GZ86 #FF0066
GZ001 #B2B2B2
GZ9 #FF0066
GZ98 #FF0066
HB11 #FF0066
HB13 #FF0066
HB17 #FF0066
HB22 #FF0066
HB23 #FF0066
HB24 #FF0066
HB27 #FF0066
HB28 #FF0066
HB29 #FF0066
HB3 #FF0066
HB30 #FF0066
HB33 #FF0066
HB36 #FF0066
HB37 #FF0066
HB38 #FF0066
HB4 #FF0066
HB42 #FF0066
HB44 #FF0066
HB45 #FF0066
HB50 #FF0066
HB53 #FF0066
HB55 #FF0066
HB6 #FF0066
HB61 #FF0066
HB64 #FF0066
HB84 #FF0066
HLJ34 #FF0066
HLJ5 #FF0066
HLJ64 #FF0066
HN15 #FF0066
HUBJ12 #FF0066
HUBJ16 #FF0066
HUBJ20 #FF0066
HUBJ22 #FF0066
HUBJ24 #FF0066
HUBJ25 #FF0066
HUBJ28 #FF0066
HUBJ30 #FF0066
HUBJ8 #FF0066
HUBS21 #FF0066
HUBS24 #FF0066
HUBS28 #FF0066
HUBS36 #FF0066
HUBS37 #FF0066
HUBS5 #FF0066
HUN101 #FF0066
HUN103 #B2B2B2
HUN105 #FF0066
HUN107 #FF0066
HUN108 #FF0066
HUN109 #FF0066
HUN11 #FF0066
HUN111 #FF0066
HUN112 #FF0066
HUN113 #FF0066
HUN115 #FF0066
HUN127 #FF0066
HUN128 #FF0066
HUN129 #FF0066
HUN13 #FF0066
HUN14 #FF0066
HUN15 #FF0066
HUN16 #FF0066
HUN18 #FF0066
HUN19 #FF0066
HUN20 #FF0066
HUN23 #FF0066
HUN24 #FF0066
HUN26 #FF0066
HUN27 #FF0066
HUN29 #FF0066
HUN38 #FF0066
HUN39 #FF0066
HUN4 #FF0066
HUN45 #FF0066
HUN49 #FF0066
HUN50 #FF0066
HUN56 #FF0066
HUN58 #FF0066
HUN59 #FF0066
HUN7 #FF0066
HUN71 #FF0066
HUN72 #FF0066
HUN75 #FF0066
HUN77 #FF0066
HUN78 #FF0066
HUN8 #FF0066
HUN80 #FF0066
HUN82 #FF0066
HUN83 #FF0066
HUN84 #FF0066
HUN89 #FF0066
HUN9 #FF0066
HUN92 #FF0066
HUN94 #FF0066
HUNJ27 #FF0066
HUNS32 #FF0066
HUNS33 #FF0066
HUNS34 #FF0066
HUNS46 #FF0066
HUNS48 #FF0066
JL33 #FF0066
JS77 #FF0066
JX10 #FF0066
JX12 #FF0066
JX13 #FF0066
JX16 #FF0066
JX18 #FF0066
JX21 #FF0066
JX23 #FF0066
JX25 #FF0066
JX26 #FF0066
JX38 #FF0066
JX39 #FF0066
JX4 #FF0066
JX40 #FF0066
JX42 #FF0066
JX45 #FF0066
LN10 #FF0066
LN13 #FF0066
LN32 #FF0066
LN35 #FF0066
LN36 #FF0066
LN42 #FF0066
LN43 #FF0066
LN44 #FF0066
LN59 #FF0066
LN62 #FF0066
LN64 #FF0066
LN69 #FF0066
LN73 #FF0066
LN74 #FF0066
LN75 #FF0066
NMG10 #FF0066
NMG12 #FF0066
NMG22 #FF0066
NMG24 #FF0066
NMG25 #FF0066
NMG29 #FF0066
NMG3 #FF0066
NMG32 #FF0066
NMG39 #FF0066
NMG42 #FF0066
NMG46 #FF0066
NMG47 #FF0066
NMG48 #FF0066
NMG49 #FF0066
NMG5 #FF0066
NMG50 #FF0066
NMG6 #FF0066
NMG7 #FF0066
NMG8 #FF0066
NMG9 #FF0066
NX2 #B2B2B2
NX28 #FF0066
QH1 #FF0066
QH10 #FF0066
QH12 #FF0066
QH13 #FF0066
QH17 #FF0066
QH18 #FF0066
QH2 #FF0066
QH3 #FF0066
QH4 #FF0066
QH5 #FF0066
QH6 #FF0066
QH7 #FF0066
QH8 #FF0066
QH9 #FF0066
S103 #FF0066
S104 #FF0066
S147 #FF0066
S158 #FF0066
S180 #FF0066
S181 #FF0066
S182 #FF0066
S191 #FF0066
S192 #FF0066
S193 #FF0066
S194 #FF0066
S195 #FF0066
S196 #FF0066
S198 #FF0066
S199 #FF0066
S200 #FF0066
S201 #FF0066
S203 #FF0066
S204 #FF0066
S205 #FF0066
S206 #FF0066
S208 #FF0066
S210 #FF0066
S211 #FF0066
S212 #FF0066
S47 #FF0066
S49 #FF0066
S51 #FF0066
S52 #FF0066
S56 #FF0066
S57 #FF0066
S61 #FF0066
S67 #FF0066
S70 #FF0066
S72 #FF0066
S73 #FF0066
S75 #FF0066
S77 #FF0066
S78 #FF0066
S79 #FF0066
S82 #FF0066
S87 #FF0066
S88 #FF0066
S89 #FF0066
S91 #FF0066
S95 #FF0066
S98 #FF0066
S99 #FF0066
SAX11 #FF0066
SAX15 #FF0066
SAX16 #FF0066
SAX2 #FF0066
SAX21 #FF0066
SAX22 #FF0066
SAX32 #FF0066
SAX35 #FF0066
SAX4 #FF0066
SAX40 #FF0066
SAX6 #FF0066
SC1 #FF0066
SC10 #FF0066
SC3 #FF0066
SC4 #FF0066
SD1 #FF0066
SD10 #FF0066
SD11 #FF0066
SD12 #FF0066
SD15 #FF0066
SD16 #FF0066
SD2 #FF0066
SD21 #FF0066
SD23 #FF0066
SD26 #FF0066
SD28 #FF0066
SD30 #FF0066
SD35 #FF0066
SD36 #FF0066
SD37 #FF0066
SD38 #FF0066
SD40 #FF0066
SD5 #FF0066
SD58 #FF0066
SD7 #FF0066
SH22 #FF0066
SH30 #FF0066
SH36 #FF0066
SH40 #FF0066
SH41 #FF0066
SH43 #FF0066
SH44 #FF0066
SH46 #FF0066
SH47 #FF0066
SH48 #FF0066
SH50 #FF0066
SH51 #FF0066
SH52 #FF0066
SH53 #FF0066
SH55 #FF0066
SH56 #FF0066
SH57 #FF0066
SH59 #FF0066
SH60 #FF0066
SH63 #FF0066
SH68 #FF0066
SH7 #FF0066
SH71 #FF0066
SH77 #FF0066
SH79 #FF0066
SH90 #FF0066
SHB15 #FF0066
SHB6 #FF0066
SX52 #FF0066
SX54 #FF0066
TJ #FF0066
TJ1 #FF0066
TJ10 #FF0066
TJ12 #FF0066
TJ15 #FF0066
TJ17 #FF0066
TJ3 #FF0066
TJ5 #FF0066
TJ50 #FF0066
TJ8 #FF0066
XD1 #FF0066
XD100 #FF0066
XD101 #FF0066
XD11 #FF0066
XD115 #FF0066
XD116 #FF0066
XD12 #FF0066
XD171 #FF0066
XD2 #FF0066
XD20 #FF0066
XD23 #FF0066
XD24 #FF0066
XD25 #FF0066
XD26 #FF0066
XD3 #FF0066
XD33 #FF0066
XD34 #FF0066
XD35 #FF0066
XD36 #FF0066
XD37 #FF0066
XD38 #FF0066
XD39 #FF0066
XD40 #FF0066
XD86 #FF0066
XD97 #FF0066
XJ12 #FF0066
XJ13 #FF0066
XJ15 #FF0066
XJ17 #FF0066
XJ26 #FF0066
XJ32 #FF0066
XJ33 #FF0066
XJ35 #B2B2B2
XJ36 #FF0066
XJ39 #FF0066
XJ4 #FF0066
XJ40 #FF0066
XJ48 #FF0066
XJ49 #FF0066
XJ5 #FF0066
XJ50 #FF0066
XJ9 #FF0066
YN13 #FF0066
YN17 #FF0066
YN19 #FF0066
YN20 #FF0066
YN22 #FF0066
YN33 #FF0066
YN34 #FF0066
YN39 #FF0066
ZJ1 #FF0066
ZJ20 #FF0066
ZJ29 #FF0066
GCF_003290515 #B2B2B2
GCF_003290525 #B2B2B2
GCF_003290535 #B2B2B2
GCF_003290575 #B2B2B2
GCF_003290595 #B2B2B2
GCF_003290605 #B2B2B2
GCF_003290615 #B2B2B2
GCF_003290625 #B2B2B2
GCF_003290675 #B2B2B2
GCF_003290685 #B2B2B2
GCF_003290695 #B2B2B2
GCF_003290705 #B2B2B2
GCF_003290755 #B2B2B2
GCF_003290765 #B2B2B2
GCF_003290775 #B2B2B2
GCF_003290785 #B2B2B2
GCF_003290835 #B2B2B2
GCF_003290845 #B2B2B2
GCF_003290855 #B2B2B2
GCF_003290875 #B2B2B2
GCF_003290915 #B2B2B2
GCF_003290935 #B2B2B2
GCF_003290945 #B2B2B2
GCF_003290955 #B2B2B2
GCF_003290995 #B2B2B2
GCF_003291015 #B2B2B2
GCF_003291025 #B2B2B2
GCF_003291035 #B2B2B2
GCF_003291075 #B2B2B2
GCF_003291095 #B2B2B2
GCF_003291105 #B2B2B2
GCF_003291115 #B2B2B2
GCF_003291155 #B2B2B2
GCF_003291175 #B2B2B2
GCF_003291185 #B2B2B2
GCF_003291195 #B2B2B2
GCF_003291235 #B2B2B2
GCF_003291255 #B2B2B2
GCF_003291275 #B2B2B2
GCF_003291285 #B2B2B2
GCF_003291305 #B2B2B2
GCF_003291315 #B2B2B2
GCF_003291355 #B2B2B2
GCF_003291365 #B2B2B2
GCF_003291385 #B2B2B2
GCF_003291415 #B2B2B2
GCF_003291425 #B2B2B2
GCF_003291435 #B2B2B2
GCF_003291455 #B2B2B2
GCF_003291495 #B2B2B2
GCF_003291505 #B2B2B2
GCF_003291515 #B2B2B2
GCF_003291535 #B2B2B2
GCF_003291575 #B2B2B2
GCF_003291585 #B2B2B2
GCF_003291595 #B2B2B2
GCF_003291615 #B2B2B2
GCF_003291655 #B2B2B2
GCF_003291665 #B2B2B2
GCF_003291675 #B2B2B2
GCF_003291695 #B2B2B2
GCF_003291735 #B2B2B2
GCF_003291745 #B2B2B2
GCF_003291775 #B2B2B2
GCF_003291785 #B2B2B2
GCF_003291815 #B2B2B2
GCF_003291825 #B2B2B2
GCF_003291855 #B2B2B2
GCF_003291875 #B2B2B2
GCF_003291895 #B2B2B2
GCF_003291905 #B2B2B2
GCF_003291935 #B2B2B2
GCF_003291945 #B2B2B2
GCF_003291975 #B2B2B2
GCF_003291985 #B2B2B2
GCF_003291995 #B2B2B2
GCF_003292015 #B2B2B2
GCF_003292055 #B2B2B2
GCF_003292065 #B2B2B2
GCF_003292075 #B2B2B2
GCF_003292085 #B2B2B2
GCF_003292135 #B2B2B2
GCF_003292145 #B2B2B2
GCF_003292155 #B2B2B2
GCF_003292195 #B2B2B2
GCF_003292215 #B2B2B2
GCF_003292225 #B2B2B2
GCF_003292235 #B2B2B2
GCF_003292275 #B2B2B2
GCF_003292295 #B2B2B2
GCF_003292305 #B2B2B2
GCF_003292315 #B2B2B2
GCF_003292355 #B2B2B2
GCF_003292375 #B2B2B2
GCF_003292385 #B2B2B2
GCF_003292405 #B2B2B2
GCF_003292435 #B2B2B2
GCF_003292455 #B2B2B2
GCF_003292465 #B2B2B2
GCF_003292485 #B2B2B2
GCF_003292515 #B2B2B2
GCF_003292535 #B2B2B2
GCF_003292545 #B2B2B2
GCF_003292565 #B2B2B2
GCF_003292595 #B2B2B2
GCF_003292615 #B2B2B2
GCF_003292635 #B2B2B2
GCF_003292655 #B2B2B2
GCF_003292665 #B2B2B2
GCF_003292675 #B2B2B2
GCF_003292685 #B2B2B2
GCF_003292735 #B2B2B2
GCF_003292755 #B2B2B2
GCF_003292775 #B2B2B2
GCF_003292785 #B2B2B2
GCF_003292795 #B2B2B2
GCF_003292835 #B2B2B2
GCF_003292855 #B2B2B2
GCF_003292875 #B2B2B2
GCF_003292895 #B2B2B2
GCF_003292915 #B2B2B2
GCF_003292935 #B2B2B2
GCF_003292955 #B2B2B2
GCF_003292975 #B2B2B2
GCF_003292995 #B2B2B2
GCF_003293015 #B2B2B2
GCF_003293035 #B2B2B2
GCF_003293055 #B2B2B2
GCF_003293065 #B2B2B2
GCF_003293085 #B2B2B2
GCF_003293115 #B2B2B2
GCF_003293125 #B2B2B2
GCF_003293145 #B2B2B2
GCF_003293175 #B2B2B2
GCF_003293185 #B2B2B2
GCF_003293205 #B2B2B2
GCF_003293225 #B2B2B2
GCF_003293255 #B2B2B2
GCF_003293265 #B2B2B2
GCF_003293295 #B2B2B2
GCF_003293315 #B2B2B2
GCF_003293345 #B2B2B2
GCF_003293365 #B2B2B2
GCF_003293415 #B2B2B2
GCF_003293435 #B2B2B2
GCF_003293445 #B2B2B2
GCF_003293485 #B2B2B2
GCF_003293515 #B2B2B2
GCF_003293555 #B2B2B2
GCF_003293565 #B2B2B2
GCF_003300985 #B2B2B2
GCF_003301035 #B2B2B2
GCF_003301045 #B2B2B2
GCF_003301555 #B2B2B2
GCF_003301575 #B2B2B2
GCF_003301615 #B2B2B2
GCF_003301625 #B2B2B2
GCF_003301675 #B2B2B2
GCF_003301685 #B2B2B2
GCF_003301735 #B2B2B2
GCF_003301775 #B2B2B2
GCF_003301785 #B2B2B2
GCF_003301815 #B2B2B2
GCF_003301845 #B2B2B2
GCF_003301875 #B2B2B2
GCF_003301885 #B2B2B2
GCF_003301915 #B2B2B2
GCF_003301945 #B2B2B2
GCF_003301995 #B2B2B2
GCF_003302005 #B2B2B2
GCF_003302015 #B2B2B2
GCF_003302045 #B2B2B2
GCF_003302115 #B2B2B2
GCF_003302125 #B2B2B2
GCF_003302135 #B2B2B2
GCF_003302145 #B2B2B2
GCF_003302215 #B2B2B2
GCF_003302225 #B2B2B2
GCF_003302245 #B2B2B2
GCF_003302265 #B2B2B2
GCF_003302315 #B2B2B2
GCF_003302345 #B2B2B2
GCF_003302365 #B2B2B2
GCF_003302375 #B2B2B2
GCF_003302435 #B2B2B2
GCF_003302445 #B2B2B2
GCF_003302455 #B2B2B2
GCF_003302465 #B2B2B2
GCF_003302545 #B2B2B2
GCF_003302565 #B2B2B2
GCF_003302575 #B2B2B2
GCF_003302635 #B2B2B2
GCF_003302655 #B2B2B2
GCF_003302685 #B2B2B2
GCF_003302695 #B2B2B2
GCF_003302725 #B2B2B2
GCF_003302775 #B2B2B2
GCF_003302785 #B2B2B2
GCF_003302815 #B2B2B2
GCF_003302825 #B2B2B2
GCF_003302895 #B2B2B2
GCF_003302905 #B2B2B2
GCF_003302915 #B2B2B2
GCF_003302925 #B2B2B2
GCF_003303015 #B2B2B2
GCF_003303025 #B2B2B2
GCF_003303045 #B2B2B2
GCF_003303065 #B2B2B2
GCF_003303105 #B2B2B2
GCF_003303125 #B2B2B2
GCF_003303135 #B2B2B2
GCF_003303195 #B2B2B2
GCF_003303215 #B2B2B2
GCF_003303235 #B2B2B2
GCF_003303255 #B2B2B2
GCF_003303285 #B2B2B2
GCF_003303295 #B2B2B2
GCF_003303305 #B2B2B2
GCF_003303355 #B2B2B2
GCF_003303375 #B2B2B2
GCF_003303395 #B2B2B2
GCF_003303405 #B2B2B2
GCF_003303445 #B2B2B2
GCF_003303475 #B2B2B2
GCF_003303485 #B2B2B2
GCF_003303495 #B2B2B2
GCF_003303545 #B2B2B2
GCF_003303565 #B2B2B2
GCF_003303585 #B2B2B2
GCF_003303615 #B2B2B2
GCF_003303655 #B2B2B2
GCF_003303665 #B2B2B2
GCF_003303675 #B2B2B2
GCF_003303715 #B2B2B2
GCF_003303755 #B2B2B2
GCF_003303775 #B2B2B2
GCF_003303785 #B2B2B2
GCF_003303795 #B2B2B2
GCF_003303855 #B2B2B2
GCF_003303875 #B2B2B2
GCF_003303905 #B2B2B2
GCF_003303915 #B2B2B2
GCF_003303955 #B2B2B2
GCF_003303975 #B2B2B2
GCF_003303985 #B2B2B2
GCF_003304035 #B2B2B2
GCF_003304045 #B2B2B2
GCF_003304075 #B2B2B2
GCF_003304095 #B2B2B2
GCF_003304105 #B2B2B2
GCF_003304155 #B2B2B2
GCF_003304195 #B2B2B2
GCF_003304205 #B2B2B2
GCF_003304225 #B2B2B2
GCF_003304255 #B2B2B2
GCF_003304275 #B2B2B2
GCF_003304295 #B2B2B2
GCF_003304335 #B2B2B2
GCF_003304345 #B2B2B2
GCF_003304355 #B2B2B2
GCF_003304375 #B2B2B2
GCF_003304435 #B2B2B2
GCF_003304445 #B2B2B2
GCF_003304475 #B2B2B2
GCF_003304485 #B2B2B2
GCF_003304515 #B2B2B2
GCF_003304545 #B2B2B2
GCF_003304555 #B2B2B2
GCF_003304595 #B2B2B2
GCF_003304615 #B2B2B2
GCF_003304635 #B2B2B2
GCF_003304655 #B2B2B2
GCF_003304675 #B2B2B2
GCF_003304695 #B2B2B2
GCF_003304725 #B2B2B2
GCF_003304755 #B2B2B2
GCF_003304775 #B2B2B2
GCF_003304785 #B2B2B2
GCF_003304815 #B2B2B2
GCF_003304835 #B2B2B2
GCF_003304855 #B2B2B2
GCF_003304865 #B2B2B2
GCF_003304905 #B2B2B2
GCF_003304915 #B2B2B2
GCF_003304955 #B2B2B2
GCF_003305005 #B2B2B2
GCF_003305015 #B2B2B2
Sf2a301 #B2B2B2
