# Supplementary material for: Antimicrobial resistance and population genomics of multidrug-resistant Escherichia coli in pig farms in mainland China
Source: Nat Commun. 2022 Mar 2;13:1116. doi: 10.1038/s41467-022-28750-6 (PMC8891348; doi:10.1038/s41467-022-28750-6)
Supplement: Supplementary file 15 — Supplementary Data 12 [file 41467_2022_28750_MOESM15_ESM.zip › Supplementary Data 12_R03/Sal_color_strip_07-main STs.txt]

DATASET_COLORSTRIP
#In colored strip datasets, each ID is associated to a color box/strip and can have an optional label. Color can be specified in hexadecimal, RGB or RGBA notation. When using RGB or RGBA notation, you cannot use COMMA as the dataset separator

#lines starting with a hash are comments and ignored during parsing

#=================================================================#
#                    MANDATORY SETTINGS                           #
#=================================================================#
#select the separator which is used to delimit the data below (TAB,SPACE or COMMA).This separator must be used throughout this file (except in the SEPARATOR line, which uses space).

#SEPARATOR TAB
#SEPARATOR COMMA
SEPARATOR SPACE

#label is used in the legend table (can be changed later)
DATASET_LABEL label1

#dataset color (can be changed later)
COLOR #ff0000

#=================================================================#
#                    OPTIONAL SETTINGS                            #
#=================================================================#

#If COLOR_BRANCHES is set to 1, branches of the tree will be colored according to the colors of the strips above the leaves.
#When all children of a node have the same color, it will be colored the same, ie. the color will propagate inwards towards the root.
COLOR_BRANCHES 0


#=================================================================#
#     all other optional settings can be set or changed later     #
#           in the web interface (under 'Datasets' tab)           #
#=================================================================#

#Each dataset can have a legend, which is defined using LEGEND_XXX fields below
#For each row in the legend, there should be one shape, color and label.
#Optionally, you can define an exact legend position using LEGEND_POSITION_X and LEGEND_POSITION_Y. To use automatic legend positioning, do NOT define these values
#Optionally, shape scaling can be present (LEGEND_SHAPE_SCALES). For each shape, you can define a scaling factor between 0 and 1.
#Shape should be a number between 1 and 6, or any protein domain shape definition.
#1: square
#2: circle
#3: star
#4: right pointing triangle
#5: left pointing triangle
#6: checkmark

#LEGEND_TITLE Dataset_legend
#LEGEND_POSITION_X 100
#LEGEND_POSITION_Y 100
#LEGEND_SHAPES 1 1 2 2
#LEGEND_COLORS #ff0000 #00ff00 rgba(0,255,0,0.5) #0000ff
#LEGEND_LABELS value1 value2 value3 value4
#LEGEND_SHAPE_SCALES 1 1 0.5 1

#width of the colored strip
#STRIP_WIDTH 25

#left margin, used to increase/decrease the spacing to the next dataset. Can be negative, causing datasets to overlap.
#MARGIN 0

#border width; if set above 0, a border of specified width (in pixels) will be drawn around the color strip 
#BORDER_WIDTH 0

#border color; used when BORDER_WIDTH is above 0
#BORDER_COLOR #0000ff

#always show internal values; if set, values associated to internal nodes will be displayed even if these nodes are not collapsed. It could cause overlapping in the dataset display.
#SHOW_INTERNAL 0


#Internal tree nodes can be specified using IDs directly, or using the 'last common ancestor' method described in iTOL help pages

#=================================================================#
#       Actual data follows after the "DATA" keyword              #
#=================================================================#
DATA
AH28 #666633
AH84 #666633
CQ15 #666633
CQ17 #666633
CQ36 #666633
CQ78 #666633
FY257 #666633
FY261 #666633
FY267 #666633
GS3 #666633
GS33 #666633
GS34 #666633
GS35 #666633
GS47 #666633
GX38 #666633
GZ55 #666633
HB3 #666633
HB42 #666633
HUN127 #666633
HUN20 #666633
HUN26 #666633
HUN78 #666633
JX26 #666633
JX38 #666633
LN62 #666633
LN69 #666633
NMG24 #666633
QH18 #666633
QH2 #666633
QH7 #666633
SD10 #666633
SD30 #666633
SD35 #666633
SD36 #666633
SD37 #666633
SD38 #666633
SH30 #666633
XD2 #666633
YN33 #666633
GCF_003291825 #666633
GCF_003303855 #666633
GCF_003303875 #666633
GCF_003303905 #666633
GCF_003303915 #666633
GCF_003303955 #666633
GCF_003303975 #666633
GCF_003303985 #666633
GCF_003304035 #666633
GCF_003305005 #666633
GCF_003305015 #666633
CQ1 #990099
CQ14 #990099
CQ16 #990099
CQ66 #990099
HUN84 #990099
NMG48 #990099
S194 #990099
S82 #990099
SAX6 #990099
GCF_003290915 #990099
GCF_003291035 #990099
GCF_003291105 #990099
GCF_003291425 #990099
GCF_003291595 #990099
GCF_003292655 #990099
GCF_003292675 #990099
GCF_003292775 #990099
GCF_003292855 #990099
GCF_003292875 #990099
GCF_003293015 #990099
GCF_003293065 #990099
GCF_003293085 #990099
GCF_003293435 #990099
GCF_003293485 #990099
AH19 #9900FF
AH9 #9900FF
CQ21 #9900FF
CQ22 #9900FF
CQ25 #9900FF
CQ26 #9900FF
CQ27 #9900FF
CQ28 #9900FF
CQ29 #9900FF
CQ30 #9900FF
CQ32 #9900FF
CQ33 #9900FF
CQ34 #9900FF
CQ35 #9900FF
CQ63 #9900FF
CQ69 #9900FF
CQ7 #9900FF
CQ72 #9900FF
CQ77 #9900FF
FJ26 #9900FF
FJ38 #9900FF
FY207 #9900FF
FY219 #9900FF
FY227 #9900FF
FY228 #9900FF
FY246 #9900FF
GS123 #9900FF
GS4 #9900FF
GZ43 #9900FF
HB29 #9900FF
HB37 #9900FF
HB45 #9900FF
HB50 #9900FF
HB53 #9900FF
HUN14 #9900FF
HUN23 #9900FF
HUN49 #9900FF
HUN7 #9900FF
HUN94 #9900FF
LN74 #9900FF
LN75 #9900FF
S206 #9900FF
S212 #9900FF
S67 #9900FF
SC4 #9900FF
SH41 #9900FF
SH46 #9900FF
SH50 #9900FF
SHB6 #9900FF
TJ #9900FF
XJ15 #9900FF
YN13 #9900FF
GCF_003290525 #9900FF
GCF_003290595 #9900FF
GCF_003290615 #9900FF
GCF_003290695 #9900FF
GCF_003290845 #9900FF
GCF_003290855 #9900FF
GCF_003290875 #9900FF
GCF_003290995 #9900FF
GCF_003291365 #9900FF
GCF_003291435 #9900FF
GCF_003291455 #9900FF
GCF_003291495 #9900FF
GCF_003291515 #9900FF
GCF_003291575 #9900FF
GCF_003291655 #9900FF
GCF_003291665 #9900FF
GCF_003291695 #9900FF
GCF_003291935 #9900FF
GCF_003301915 #9900FF
GCF_003302005 #9900FF
GCF_003302015 #9900FF
GCF_003302115 #9900FF
GCF_003302145 #9900FF
GCF_003302225 #9900FF
GCF_003302245 #9900FF
GCF_003302315 #9900FF
GCF_003302375 #9900FF
GCF_003302685 #9900FF
GCF_003302725 #9900FF
GCF_003302775 #9900FF
GCF_003302785 #9900FF
GCF_003302895 #9900FF
GCF_003302905 #9900FF
GCF_003302915 #9900FF
GCF_003303065 #9900FF
GCF_003304335 #9900FF
GCF_003304345 #9900FF
GCF_003304355 #9900FF
GCF_003304445 #9900FF
GCF_003304475 #9900FF
GCF_003304485 #9900FF
GCF_003304515 #9900FF
GCF_003304595 #9900FF
GCF_003304615 #9900FF
BJ21 #99CC00
FY237 #99CC00
FY253 #99CC00
FY268 #99CC00
FY45 #99CC00
GS105 #99CC00
GS128 #99CC00
GS84 #99CC00
GS85 #99CC00
GS99 #99CC00
GZ51 #99CC00
HUN113 #99CC00
JX4 #99CC00
JX42 #99CC00
S182 #99CC00
S200 #99CC00
S203 #99CC00
S210 #99CC00
S56 #99CC00
S57 #99CC00
SD23 #99CC00
SD26 #99CC00
GCF_003290515 #99CC00
GCF_003302125 #99CC00
GCF_003302215 #99CC00
GCF_003302345 #99CC00
GCF_003302455 #99CC00
GCF_003302545 #99CC00
GCF_003302575 #99CC00
GCF_003303045 #99CC00
GCF_003304255 #99CC00
GCF_003304295 #99CC00
GCF_003304555 #99CC00
AH13 #CCCC00
GS58 #CCCC00
GS62 #CCCC00
GS72 #CCCC00
GS78 #CCCC00
HB23 #CCCC00
HUN39 #CCCC00
NMG12 #CCCC00
GCF_003290685 #CCCC00
GCF_003291095 #CCCC00
GCF_003291615 #CCCC00
GCF_003303285 #CCCC00
GCF_003303295 #CCCC00
GCF_003303395 #CCCC00
GCF_003303445 #CCCC00
GCF_003303485 #CCCC00
GCF_003304725 #CCCC00
GCF_003303655 #99CCFF
AH24 #99CCFF
AH41 #99CCFF
HLJ34 #99CCFF
YN17 #99CCFF
YN19 #99CCFF
YN20 #99CCFF
YN22 #99CCFF
HB13 #99CCFF
GCF_003303195 #99CCFF
FY251 #99CCFF
HB6 #99CCFF
S199 #99CCFF
GCF_003290945 #99CCFF
GCF_003292485 #99CCFF
FY209 #99CCFF
HUN82 #99CCFF
GCF_003291195 #99CCFF
BJ32 #99CCFF
GCF_003290765 #99CCFF
GCF_003291815 #99CCFF
HUBJ16 #99CCFF
HUBJ20 #99CCFF
HUBJ24 #99CCFF
GS59 #99CCFF
HB22 #99CCFF
HB30 #99CCFF
HB4 #99CCFF
GCF_003291075 #99CCFF
GZ18 #99CCFF
HB28 #99CCFF
HUN101 #99CCFF
HUN103 #99CCFF
HUN72 #99CCFF
SH36 #99CCFF
SH43 #99CCFF
SH7 #99CCFF
XJ12 #99CCFF
XJ13 #99CCFF
XJ4 #99CCFF
XJ9 #99CCFF
GCF_003291675 #99CCFF
GCF_003303355 #99CCFF
GCF_003303375 #99CCFF
GCF_003303405 #99CCFF
GCF_003303475 #99CCFF
GD40 #99CCFF
HUN107 #99CCFF
S104 #99CCFF
GCF_003292465 #99CCFF
HUN9 #99CCFF
JX25 #99CCFF
GCF_003292615 #99CCFF
HUN109 #99CCFF
XJ17 #99CCFF
GX37 #99CCFF
GCF_003293205 #99CCFF
GCF_003293295 #99CCFF
GCF_003301625 #99CCFF
GCF_003301885 #99CCFF
GCF_003304045 #99CCFF
BJ25 #99CCFF
HUBJ12 #99CCFF
GCF_003292235 #99CCFF
GCF_003303785 #99CCFF
FY229 #99CCFF
FY241 #99CCFF
HUBS21 #99CCFF
LN42 #99CCFF
S192 #99CCFF
S198 #99CCFF
S208 #99CCFF
SAX15 #99CCFF
GCF_003304695 #99CCFF
GCF_003304785 #99CCFF
GCF_003304905 #99CCFF
CQ52 #99CCFF
LN64 #99CCFF
GCF_003303715 #99CCFF
XD23 #99CCFF
GCF_003293035 #99CCFF
GCF_003293175 #99CCFF
GCF_003293185 #99CCFF
GCF_003293415 #99CCFF
GCF_003304275 #99CCFF
GCF_003293115 #99CCFF
NX28 #99CCFF
GCF_003292545 #99CCFF
GCF_003292635 #99CCFF
GCF_003292685 #99CCFF
GCF_003292755 #99CCFF
GCF_003292995 #99CCFF
GCF_003292515 #99CCFF
GCF_003303665 #99CCFF
GCF_003304855 #99CCFF
GCF_003293265 #99CCFF
XJ26 #99CCFF
XJ33 #99CCFF
XJ36 #99CCFF
FY183 #99CCFF
GCF_003302265 #99CCFF
HUBJ8 #99CCFF
HUNS32 #99CCFF
GCF_003291775 #99CCFF
GCF_003292075 #99CCFF
GCF_003293255 #99CCFF
GCF_003293345 #99CCFF
GCF_003301035 #99CCFF
GCF_003301735 #99CCFF
GCF_003304095 #99CCFF
AH12 #99CCFF
AH36 #99CCFF
SD15 #99CCFF
GCF_003303565 #99CCFF
GCF_003303585 #99CCFF
GCF_003303615 #99CCFF
GCF_003291275 #99CCFF
HUNS46 #99CCFF
GCF_003292975 #99CCFF
AH91 #99CCFF
LN36 #99CCFF
GCF_003290935 #99CCFF
GS207 #99CCFF
LN43 #99CCFF
GCF_003292385 #99CCFF
GCF_003292405 #99CCFF
GCF_003292435 #99CCFF
GS191 #99CCFF
XD25 #99CCFF
XD26 #99CCFF
AH10 #99CCFF
AH16 #99CCFF
AH27 #99CCFF
AH37 #99CCFF
AH4 #99CCFF
AH40 #99CCFF
AH8 #99CCFF
CQ73 #99CCFF
CQ75 #99CCFF
CQ80 #99CCFF
SHB15 #99CCFF
GCF_003291385 #99CCFF
GCF_003292455 #99CCFF
GCF_003291015 #99CCFF
GZ12 #99CCFF
JX45 #99CCFF
NMG7 #99CCFF
GCF_003290575 #99CCFF
GCF_003303105 #99CCFF
GCF_003303125 #99CCFF
GCF_003303135 #99CCFF
GCF_003303215 #99CCFF
GCF_003304915 #99CCFF
GCF_003292085 #99CCFF
GS29 #99CCFF
NMG25 #99CCFF
QH3 #99CCFF
S89 #99CCFF
S95 #99CCFF
GCF_003291355 #99CCFF
GCF_003303545 #99CCFF
GS208 #99CCFF
HUBS5 #99CCFF
SH52 #99CCFF
SH56 #99CCFF
GCF_003292305 #99CCFF
GCF_003292355 #99CCFF
GCF_003292375 #99CCFF
HUBJ25 #99CCFF
HUBJ30 #99CCFF
HUN111 #99CCFF
JX23 #99CCFF
GCF_003290605 #99CCFF
GCF_003301575 #99CCFF
GCF_003304105 #99CCFF
GS16 #99CCFF
HLJ5 #99CCFF
GS133 #99CCFF
GZ34 #99CCFF
HB84 #99CCFF
QH10 #99CCFF
QH6 #99CCFF
QH8 #99CCFF
QH9 #99CCFF
S158 #99CCFF
S91 #99CCFF
SH40 #99CCFF
SH44 #99CCFF
XD171 #99CCFF
GCF_003291945 #99CCFF
GCF_003292795 #99CCFF
GCF_003292915 #99CCFF
JL33 #99CCFF
GCF_003304775 #99CCFF
JS77 #99CCFF
SAX32 #99CCFF
GCF_003292015 #99CCFF
GCF_003303255 #99CCFF
E_coli_RXD10 #99CCFF
E_coli_RXD5 #99CCFF
FY48 #99CCFF
GS8 #99CCFF
GS86 #99CCFF
HUN89 #99CCFF
JX10 #99CCFF
JX39 #99CCFF
NMG47 #99CCFF
NMG49 #99CCFF
NMG50 #99CCFF
SAX22 #99CCFF
SD11 #99CCFF
XD12 #99CCFF
XD20 #99CCFF
XD24 #99CCFF
XD3 #99CCFF
XJ32 #99CCFF
GCF_003290775 #99CCFF
GCF_003301995 #99CCFF
GS138 #99CCFF
HB27 #99CCFF
HB33 #99CCFF
HB38 #99CCFF
HB55 #99CCFF
LN13 #99CCFF
LN59 #99CCFF
S205 #99CCFF
SD16 #99CCFF
SH63 #99CCFF
SX52 #99CCFF
GCF_003291585 #99CCFF
FY215 #99CCFF
HB24 #99CCFF
HUN19 #99CCFF
NMG10 #99CCFF
XJ40 #99CCFF
GCF_003292295 #99CCFF
GCF_003292315 #99CCFF
GCF_003291505 #99CCFF
XD100 #99CCFF
GCF_003292835 #99CCFF
GCF_003292955 #99CCFF
S204 #99CCFF
GCF_003293555 #99CCFF
S73 #99CCFF
CQ3 #99CCFF
CQ59 #99CCFF
GS93 #99CCFF
HLJ64 #99CCFF
HUBS28 #99CCFF
HUN77 #99CCFF
HUNJ27 #99CCFF
JX13 #99CCFF
JX16 #99CCFF
NMG42 #99CCFF
NMG6 #99CCFF
S196 #99CCFF
S75 #99CCFF
SAX16 #99CCFF
SAX4 #99CCFF
SC10 #99CCFF
SC3 #99CCFF
XD37 #99CCFF
GCF_003302435 #99CCFF
GCF_003302465 #99CCFF
GCF_003302565 #99CCFF
GCF_003302655 #99CCFF
FY197 #99CCFF
FY74 #99CCFF
HB11 #99CCFF
HB17 #99CCFF
HUBJ28 #99CCFF
JX18 #99CCFF
LN44 #99CCFF
XD11 #99CCFF
XD33 #99CCFF
XD35 #99CCFF
XD36 #99CCFF
TJ1 #99CCFF
TJ10 #99CCFF
TJ12 #99CCFF
TJ15 #99CCFF
TJ17 #99CCFF
TJ3 #99CCFF
TJ5 #99CCFF
TJ8 #99CCFF
GCF_003290625 #99CCFF
HUN11 #99CCFF
HUN58 #99CCFF
HUN59 #99CCFF
SD58 #99CCFF
FY248 #99CCFF
HB64 #99CCFF
S211 #99CCFF
GCF_003300985 #99CCFF
FY239 #99CCFF
JX40 #99CCFF
GCF_003291855 #99CCFF
GCF_003303495 #99CCFF
GCF_003303795 #99CCFF
HUBS24 #99CCFF
HUNS33 #99CCFF
GCF_003304815 #99CCFF
GCF_003304955 #99CCFF
GCF_003303235 #99CCFF
GCF_003291785 #99CCFF
GCF_003292135 #99CCFF
GCF_003292145 #99CCFF
AH47 #99CCFF
AH88 #99CCFF
AH90 #99CCFF
GZ86 #99CCFF
S99 #99CCFF
GCF_003291875 #99CCFF
GZ10 #99CCFF
GZ31 #99CCFF
NX2 #99CCFF
SH90 #99CCFF
HUN24 #99CCFF
TJ50 #99CCFF
XJ39 #99CCFF
XJ50 #99CCFF
AH1 #99CCFF
CQ10 #99CCFF
GCF_003291025 #99CCFF
HUN112 #99CCFF
GCF_003304755 #99CCFF
AH11 #99CCFF
AH20 #99CCFF
AH22 #99CCFF
GCF_003304835 #99CCFF
SAX35 #99CCFF
FY66 #99CCFF
S195 #99CCFF
S49 #99CCFF
GCF_003302445 #99CCFF
GCF_003302635 #99CCFF
GCF_003303025 #99CCFF
GCF_003291415 #99CCFF
GCF_003303755 #99CCFF
HUN115 #99CCFF
GCF_003291185 #99CCFF
GCF_003302825 #99CCFF
GCF_003302135 #99CCFF
HUN38 #99CCFF
GCF_003290955 #99CCFF
CQ31 #99CCFF
HUBS36 #99CCFF
HUBS37 #99CCFF
FY262 #99CCFF
SD21 #99CCFF
SH22 #99CCFF
SX54 #99CCFF
GCF_003291155 #99CCFF
GCF_003291255 #99CCFF
GCF_003304075 #99CCFF
GCF_003304155 #99CCFF
HUN80 #99CCFF
GCF_003292735 #99CCFF
GCF_003304545 #99CCFF
GCF_003291535 #99CCFF
NMG29 #99CCFF
SAX2 #99CCFF
GCF_003290705 #99CCFF
GCF_003291745 #99CCFF
GCF_003290535 #99CCFF
GCF_003292065 #99CCFF
GCF_003301875 #99CCFF
S201 #99CCFF
GCF_003302695 #99CCFF
HN15 #99CCFF
SC1 #99CCFF
XD38 #99CCFF
GCF_003303775 #99CCFF
QH12 #99CCFF
QH4 #99CCFF
QH5 #99CCFF
GCF_003301045 #99CCFF
GCF_003301555 #99CCFF
GCF_003301615 #99CCFF
GCF_003301675 #99CCFF
GCF_003301815 #99CCFF
GCF_003301845 #99CCFF
GCF_003301945 #99CCFF
GZ16 #99CCFF
GCF_003292215 #99CCFF
SH51 #99CCFF
GCF_003290835 #99CCFF
LN73 #99CCFF
SD12 #99CCFF
GCF_003303015 #99CCFF
GCF_003290675 #99CCFF
HUN27 #99CCFF
HUN29 #99CCFF
LN35 #99CCFF
GCF_003304675 #99CCFF
CQ46 #99CCFF
CQ51 #99CCFF
FY44 #99CCFF
GZ64 #99CCFF
HUN105 #99CCFF
HUN83 #99CCFF
LN10 #99CCFF
LN32 #99CCFF
NMG46 #99CCFF
GCF_003291995 #99CCFF
SAX40 #99CCFF
GCF_003292055 #99CCFF
GCF_003301685 #99CCFF
GCF_003302815 #99CCFF
HB36 #99CCFF
SD40 #99CCFF
FY230 #99CCFF
GX29 #99CCFF
HUNS48 #99CCFF
GCF_003292565 #99CCFF
SAX11 #99CCFF
QH13 #99CCFF
SH68 #99CCFF
SH77 #99CCFF
SH79 #99CCFF
GCF_003293315 #99CCFF
XJ5 #99CCFF
FY249 #99CCFF
FY252 #99CCFF
ZJ29 #99CCFF
HB44 #99CCFF
GS82 #99CCFF
XJ35 #99CCFF
GCF_003292665 #99CCFF
JX12 #99CCFF
S87 #99CCFF
S88 #99CCFF
S98 #99CCFF
XD86 #99CCFF
GCF_003291115 #99CCFF
GCF_003304865 #99CCFF
AH29 #99CCFF
HUN18 #99CCFF
HUN50 #99CCFF
S77 #99CCFF
XD1 #99CCFF
GCF_003292275 #99CCFF
CQ20 #99CCFF
CQ4 #99CCFF
CQ9 #99CCFF
FY213 #99CCFF
FY216 #99CCFF
HUN108 #99CCFF
HUN129 #99CCFF
HUN71 #99CCFF
HUN92 #99CCFF
HUNS34 #99CCFF
JX21 #99CCFF
QH1 #99CCFF
QH17 #99CCFF
S103 #99CCFF
S180 #99CCFF
SD2 #99CCFF
XD34 #99CCFF
XD39 #99CCFF
XD40 #99CCFF
XD97 #99CCFF
GCF_003292195 #99CCFF
CQ42 #99CCFF
CQ48 #99CCFF
HUN45 #99CCFF
HUN56 #99CCFF
GCF_003290755 #99CCFF
GCF_003302925 #99CCFF
GCF_003292895 #99CCFF
GCF_003293225 #99CCFF
GZ29 #99CCFF
GZ9 #99CCFF
GZ98 #99CCFF
GCF_003292155 #99CCFF
NMG39 #99CCFF
GCF_003304635 #99CCFF
YN34 #99CCFF
YN39 #99CCFF
GCF_003301775 #99CCFF
GX18 #99CCFF
GCF_003292785 #99CCFF
HUBJ22 #99CCFF
GCF_003293515 #99CCFF
FY256 #99CCFF
GCF_003304195 #99CCFF
GCF_003293445 #99CCFF
CQ67 #99CCFF
FY119 #99CCFF
HUN4 #99CCFF
XD116 #99CCFF
GCF_003301785 #99CCFF
GCF_003304655 #99CCFF
SD7 #99CCFF
GCF_003304435 #99CCFF
FY217 #99CCFF
S47 #99CCFF
S191 #99CCFF
XD115 #99CCFF
CQ79 #99CCFF
GCF_003293145 #99CCFF
FY240 #99CCFF
SH47 #99CCFF
SH53 #99CCFF
SH55 #99CCFF
SH57 #99CCFF
SH59 #99CCFF
GCF_003292595 #99CCFF
GCF_003302365 #99CCFF
GCF_003303675 #99CCFF
GCF_003292535 #99CCFF
GCF_003293565 #99CCFF
GCF_003303305 #99CCFF
GCF_003293365 #99CCFF
GCF_003293055 #99CCFF
GCF_003291315 #99CCFF
GZ001 #99CCFF
GCF_003291735 #99CCFF
GCF_003291235 #99CCFF
GCF_003291305 #99CCFF
GCF_003291905 #99CCFF
GCF_003291175 #99CCFF
CQ92 #99CCFF
GS6 #99CCFF
S193 #99CCFF
S51 #99CCFF
S72 #99CCFF
S78 #99CCFF
GCF_003291985 #99CCFF
CQ8 #99CCFF
AH15 #DDDDDD
AH48 #DDDDDD
AH96 #DDDDDD
CQ12 #DDDDDD
CQ2 #DDDDDD
CQ74 #DDDDDD
FY187 #DDDDDD
GS100 #DDDDDD
GS61 #DDDDDD
GZ40 #DDDDDD
HB61 #DDDDDD
HUN128 #DDDDDD
HUN13 #DDDDDD
HUN15 #DDDDDD
HUN16 #DDDDDD
HUN75 #DDDDDD
HUN8 #DDDDDD
NMG22 #DDDDDD
NMG3 #DDDDDD
NMG32 #DDDDDD
NMG5 #DDDDDD
NMG8 #DDDDDD
NMG9 #DDDDDD
S147 #DDDDDD
S181 #DDDDDD
S52 #DDDDDD
S61 #DDDDDD
S70 #DDDDDD
S79 #DDDDDD
SAX21 #DDDDDD
SD1 #DDDDDD
SD28 #DDDDDD
SD5 #DDDDDD
SH48 #DDDDDD
SH60 #DDDDDD
SH71 #DDDDDD
XD101 #DDDDDD
XJ48 #DDDDDD
XJ49 #DDDDDD
ZJ1 #DDDDDD
ZJ20 #DDDDDD
GCF_003290785 #DDDDDD
GCF_003291285 #DDDDDD
GCF_003291895 #DDDDDD
GCF_003291975 #DDDDDD
GCF_003292225 #DDDDDD
GCF_003292935 #DDDDDD
GCF_003293125 #DDDDDD
GCF_003302045 #DDDDDD
GCF_003304205 #DDDDDD
GCF_003304225 #DDDDDD
GCF_003304375 #DDDDDD
HUN111 #DDDDDD
