# Supplementary material for: Antimicrobial resistance and population genomics of multidrug-resistant Escherichia coli in pig farms in mainland China
Source: Nat Commun. 2022 Mar 2;13:1116. doi: 10.1038/s41467-022-28750-6 (PMC8891348; doi:10.1038/s41467-022-28750-6)
Supplement: Supplementary file 15 — Supplementary Data 12 [file 41467_2022_28750_MOESM15_ESM.zip › Supplementary Data 12_R03/snippy-tree.nwk]

(GZ001:0.46627545800000003,((((FY240:0.07301953699999997,(HUN9:0.009804605999999882,((XD1:1.0238900000003603E-4,(S77:8.776500000007292E-5,GCF_003292275:1.0239099999997947E-4):7.3040000000412775E-6):6.751999999998759E-6,(HUN18:7.312000000037067E-6,HUN50:7.312000000037067E-6):8.098600000006062E-5):0.009976156999999874):0.06435079799999999):0.016397273000000046,(((GCF_003290945:0.0,GCF_003292485:0.0):0.05016858199999996,(GCF_003292455:0.02752306399999993,(GD40:0.004002716000000017,((S104:0.001962920999999951,(GCF_003292465:5.1040000000002195E-5,HUN107:3.6415000000011855E-5):0.0035456619999999495):0.0030716930000000975,XD101:0.008630029000000039):0.0010867699999999036):0.023264744000000004):0.03087313600000008):0.02905540299999998,(S52:0.06509916199999999,SAX40:0.06318540900000003):0.016001111000000012):0.012458101):0.03277776399999999,((((GCF_003291185:0.0016576989999999014,((HB24:5.1049000000080724E-5,(NMG10:1.385850000000799E-4,XJ40:5.105000000005244E-5):1.4583999999984165E-5):5.8498000000017925E-5,(HUN19:1.3858799999999505E-4,GCF_003292315:2.9170999999994507E-5):2.8994999999976123E-5):0.0032158849999999184):0.01900403500000003,(FY215:0.008124594999999957,GCF_003292295:0.00318922899999996):0.018974955000000016):0.04061820700000007,((GS207:0.0025628140000000244,(GCF_003292405:2.813819999999967E-4,(GCF_003292385:5.677439999999812E-4,(GCF_003292435:7.274999999973275E-6,LN43:5.107300000001258E-5):6.138780000000121E-4):5.33539999999999E-4):0.003356837999999973):0.055703630999999976,((HUBS36:7.2910000000203645E-6,HUBS37:5.000000025123796E-9):0.032650573000000016,((GCF_003292305:9.622559999999947E-4,((SH52:0.0,SH56:0.0):0.001894589000000002,GCF_003292355:0.008150394000000005):0.0030975289999999878):0.0013184070000000214,(GCF_003292375:4.3647499999999173E-4,(GS208:0.003325146000000001,HUBS5:5.584880000000236E-4):2.2643799999999548E-4):8.296010000000131E-4):0.03207980599999999):0.03280903099999999):0.01531016900000004):0.048259244999999895,(GCF_003290535:0.126536998,(HUBJ12:0.0021705960000000246,(BJ25:0.002308372000000003,GCF_003292235:7.799529999999999E-4):0.0011040620000000168):0.077098416):0.03296585799999996):0.01830599700000002):0.01975711899999999,(((GCF_003292225:2.6256399999990965E-4,(AH15:8.69600000000803E-5,SD5:1.1594700000006064E-4):1.3591099999987755E-4):0.05964374800000005,(((GCF_003292195:0.052551141999999995,(GCF_003291745:4.058510000000126E-4,GCF_003291995:7.96578999999964E-4):0.045145796000000016):0.014707751999999963,((SAX35:0.04521134299999996,(GCF_003292155:0.033949322999999976,GCF_003292215:0.03060977900000006):0.016238605999999933):0.012124227000000043,((S51:0.0011562609999999918,(S193:1.0884199999994237E-4,(S72:7.2420000000184E-6,S78:4.999999969612645E-9):4.0566799999997016E-4):0.002865602000000078):0.04160129299999993,(GCF_003292145:4.53122000000028E-4,(GCF_003291785:2.6075299999994694E-4,GCF_003292135:1.593819999999857E-4):7.375440000000344E-4):0.05636693199999998):0.01481282000000006):0.005095150999999909):0.008512744999999988,(SD58:0.05696182299999997,(GCF_003291905:0.04334601599999999,((HUN11:0.0,HUN59:0.0):4.999999969612645E-9,HUN58:7.244999999933555E-6):0.04549981000000003):0.023904095000000014):0.007555919999999938):0.010133930000000069):0.022115894999999997,((GS6:0.026970696999999877,(GCF_003291305:0.019805274999999956,(JX23:1.220939999999615E-4,((HUBJ25:0.0,HUBJ30:0.0):5.7799000000025025E-5,HUN111:1.444699999997301E-5):5.8511999999955044E-5):0.03218465100000001):0.014832795999999981):0.04645364200000002,((Sf2a301:0.08051334099999996,(((HUBS24:4.999999969612645E-9,HUNS33:7.212999999950398E-6):0.03354776000000004,(CQ74:0.03520493899999999,(JX12:8.054599999995915E-5,(S87:1.4397000000054838E-5,(S88:0.0,S98:0.0,XD86:0.0):4.999999969612645E-9):5.6221999999994665E-5):0.03171863499999994):0.007530557000000049):0.007877512999999947,((((GCF_003304755:0.024746034999999944,(FY251:3.746009999999744E-4,(HB6:1.5134500000002493E-4,S199:1.2254099999997603E-4):1.3690799999999115E-4):0.026913620999999943):0.007004404999999991,(((((NMG29:0.0034318040000000938,(GCF_003290935:5.73845999999989E-4,LN36:9.256810000000115E-4):0.0011149880000000945):0.02119769199999988,((((GCF_003303475:0.0017681049999999088,(GCF_003303305:0.001984637000000067,GCF_003303355:0.0025122029999999906):7.146139999999468E-4):0.001851648000000039,(GCF_003303235:0.0013981419999999911,(HB28:1.4414400000006822E-4,((XJ12:0.0,XJ13:0.0,XJ9:0.0):4.999999969612645E-9,XJ4:7.19699999995882E-6):1.0787800000000569E-4):0.00358246299999998):4.077749999999991E-4):7.998900000005804E-5,((GCF_003291675:6.598119999999819E-4,((GCF_003303375:4.1106199999996207E-4,GCF_003303405:1.4422199999997165E-4):3.130839999999635E-4,HUN101:3.1348600000002946E-4):1.1604500000006457E-4):4.999999969612645E-9,(HUN72:0.0014276100000000236,(GZ18:0.0010161890000000007,(GZ98:2.818789999999849E-4,(HUN103:1.573260000000687E-4,(SH36:0.0,SH43:0.0,SH7:0.0):1.9544799999993145E-4):1.4399999999969992E-5):1.461800000002178E-5):4.546220000000156E-4):7.036369999999792E-4):4.027800000006021E-5):0.0012767579999999334,((GCF_003303445:0.0030482320000000396,(GCF_003303285:5.062179999999472E-4,(GCF_003303485:2.2471099999998856E-4,((GCF_003291095:1.1515500000003343E-4,GCF_003303295:3.5978000000103094E-5):1.8003699999991074E-4,(AH13:5.0376999999990346E-5,NMG12:6.476799999999283E-5):1.296259999999938E-4):2.9387700000005346E-4):7.870209999999433E-4):2.0416800000000457E-4):7.135000000046965E-6,((((GCF_003291615:4.1104700000005323E-4,GCF_003303395:3.46371000000012E-4):6.799999999995698E-5,((HUN39:5.03539999999747E-5,(HB23:1.1510599999997595E-4,((GS58:7.192999999960925E-6,GS78:4.999999969612645E-9):1.1510600000008697E-4,(GS72:1.438700000000459E-5,GS62:7.191999999989207E-6):1.0071800000011066E-4):1.4384999999950132E-5):7.1950000000153835E-6):6.862749999999584E-4,GCF_003290685:6.501780000000013E-4):7.377799999996881E-5):0.0011005450000000083,(GCF_003291505:0.003515531000000016,GCF_003304725:5.021670000000533E-4):8.382999999945184E-6):9.166400000004682E-5,(GCF_003292015:6.774999999999975E-4,GCF_003303255:4.904030000000281E-4):0.00135534100000001):0.0016361599999999976):0.0014607709999999718):0.021181904999999945):0.0064191450000000705,((((TJ50:0.0,XJ50:0.0):7.223999999972364E-6,XJ39:1.4324999999981713E-5):0.027037020000000078,(XD38:0.01696948399999998,(AH88:0.0045135350000000685,(GCF_003291875:0.009359443000000023,((S99:0.002098908999999982,(((NMG3:1.4371000000013012E-5,NMG9:5.000000080634948E-9):1.4372999999956448E-5,(NMG5:7.185999999936854E-6,NMG8:4.999999969612645E-9):7.183999999993418E-6):2.1576600000006163E-4,(AH47:1.5095300000000922E-4,(AH90:5.748999999999338E-5,GZ86:7.186500000000429E-5):8.623299999999112E-5):1.4388100000006787E-4):3.6219799999992475E-4):4.1848300000002503E-4,(CQ31:0.0011020489999999938,GZ16:0.00618518899999998):0.004867678999999958):0.0012082469999999956):0.0028237840000000514):0.008926400000000001):0.0076726249999999885):0.006703713999999916,((HN15:9.132699999991889E-5,SC1:2.2527199999999858E-4):0.028348654000000084,((GCF_003291025:7.080670000000344E-4,(GCF_003292055:6.692640000000027E-4,(AH1:5.0394000000064665E-5,CQ10:1.0078400000002041E-4):7.592919999999115E-4):0.001690924000000038):0.022720788999999963,(GCF_003303615:0.0040193809999999885,((GCF_003303565:0.0011246099999999704,((AH12:0.0,AH36:0.0):2.8778999999978794E-5,SD15:6.475200000000125E-5):1.8986799999998194E-4):5.3493999999987274E-5,(GCF_003303585:0.0019278959999999845,GCF_003291235:0.00324159199999996):9.608210000000561E-4):0.0026804820000000396):0.01993743299999995):0.006385080000000043):0.007791642999999904):0.009254970000000085):0.0023266290000000245,(((GCF_003304815:0.024028629999999995,(GCF_003303665:0.01382986900000005,GCF_003304655:0.020642252000000028):0.014457163999999967):0.005183068000000013,(((FY230:5.746200000000812E-5,GX29:7.907600000001125E-5):0.007815333000000035,(((GCF_003304855:0.004859243000000069,(GCF_003290605:0.005596877999999972,GCF_003303715:0.0024181149999999985):0.002262804000000118):0.0033412349999999424,LN64:0.005626270000000044):0.002010746000000063,CQ52:0.001979381000000058):0.00860720199999998):0.016893353999999916,(GCF_003303675:0.015845734999999972,GCF_003303775:0.01587925899999998):0.011851312999999974):0.004662847000000081):0.0023902889999999344,((((GCF_003290705:0.002712213000000019,GCF_003304865:0.006915763000000075):0.021086560999999948,(GCF_003304915:0.020317790000000002,((XJ26:0.0,XJ36:0.0):7.184999999965136E-6,XJ33:1.434300000002775E-5):0.023901220000000056):0.006863083999999908):0.0031489860000000203,((((CQ67:5.743699999993801E-5,(HUN4:4.316800000003784E-5,(FY119:1.4389000000059049E-5,XD116:7.1940000000436655E-6):4.316900000000956E-5):4.3297999999913905E-5):0.02459316400000011,((HUN27:4.999999969612645E-9,HUN29:2.158399999996341E-5):1.0757599999999812E-4,(GCF_003304675:1.5388999999998987E-4,LN35:1.700130000000799E-4):7.570999999928496E-6):0.019665900000000125):0.006129898999999939,(HUBJ8:0.02328523299999996,(SH47:0.0,SH53:0.0,SH55:0.0,SH57:0.0,SH59:0.0):0.021544498999999995):0.006966782000000005):0.0017776689999999817,(GCF_003291535:0.023085397000000007,GCF_003304955:0.024268756000000002):0.00619568199999998):0.0023872870000000157):0.0035552079999999764,(((((GCF_003303855:0.0,GCF_003303905:0.0):0.0014640470000000239,(GS191:1.655460000000719E-4,(XD25:0.0,XD26:0.0):5.550520000000558E-4):0.0025705849999999586):4.2525500000001326E-4,(((JX26:4.4503600000000976E-4,(GCF_003305015:2.785690000000063E-4,(GCF_003303985:1.2241800000001302E-4,(GCF_003303955:1.4398000000026556E-5,GCF_003305005:8.640199999998543E-5):7.195999999987102E-6):1.2702500000005834E-4):4.015800000001235E-5):6.614099999990852E-5,LN62:0.00353717099999995):6.662000000101642E-6,((((((SH30:5.039000000006677E-5,(GX38:4.3188999999999034E-5,LN69:1.4395999999972098E-5):7.1950000000153835E-6):1.584430000000081E-4,(QH13:6.47879999999823E-5,(SH68:0.0,SH77:0.0,SH79:0.0):1.2959300000003893E-4):9.362899999998398E-5):1.6919999999998048E-4,(GCF_003303915:2.666110000000277E-4,HUN20:2.2338899999996276E-4):1.5474100000001378E-4):2.889660000000571E-4,(GCF_003303875:9.313930000000026E-4,(((FY257:0.0,FY261:0.0,FY267:0.0):6.478499999995613E-5,GZ55:1.0080199999995543E-4):3.2013399999997194E-4,((((HUN92:1.9350200000001205E-4,(((HUN108:0.0,HUN71:0.0):4.3208999999988507E-5,(XD34:0.0,XD39:0.0,XD40:0.0):5.7603999999988886E-5):4.0288099999996607E-4,((HUNS34:6.480900000005452E-5,SD2:4.320700000004507E-5):2.0529999999907567E-5,(((FY213:1.4397000000054838E-5,S180:5.000000080634948E-9):1.5244599999997277E-4,(HUN129:7.200600000001334E-5,FY216:4.320800000001679E-5):2.0412999999996906E-5):4.1305999999963205E-5,((QH1:0.0,QH17:0.0):5.361569999999816E-4,JX21:1.0668599999996697E-4):3.8882999999989565E-5):5.556999999933865E-6):2.896090000000795E-4):1.391499999999768E-4):2.8916999999961668E-5,((CQ20:0.0,CQ4:0.0,CQ9:0.0):7.795800000010011E-5,(S103:2.1604000000063905E-5,XD97:2.1604000000063905E-5):1.0212900000006186E-4):6.478599999992785E-5):8.253300000000685E-4,(CQ15:0.0,CQ17:0.0):2.5936800000003757E-4):9.384999999917376E-6,(AH28:1.7255800000004484E-4,(JX38:1.1514299999992872E-4,((GS33:0.0,GS34:0.0,GS35:0.0):3.597799999999207E-5,SD10:6.476399999999494E-5):4.999999969612645E-9):3.5906000000007765E-4):1.0255399999992143E-4):5.216270000000245E-4):4.5170199999999827E-4):3.955920000000557E-4):1.241140000000085E-4,((HB3:4.999999969612645E-9,HB42:2.1585999999906846E-5):5.616520000000236E-4,(HUN78:3.6296300000004944E-4,(QH2:0.0,QH7:0.0):5.86587999999999E-4):6.444399999994133E-5):1.9187600000003524E-4):1.6836899999994603E-4,((((((HUN127:2.457909999999952E-4,(CQ78:3.531589999999918E-4,AH84:1.9469699999996593E-4):4.241699999996129E-5):1.427000000009393E-5,(((GCF_003303975:0.0,GCF_003304035:0.0):2.3579699999998205E-4,(NMG24:1.1882699999998803E-4,(HUN26:0.002487312000000075,(QH18:4.3188000000027316E-5,YN33:1.4393000000056944E-5):2.695099999999728E-4):3.408229999999346E-4):1.4219700000006608E-4):3.350899999998713E-5,((SD35:7.1950000000153835E-6,((SD36:0.0,SD38:0.0):4.999999969612645E-9,SD30:7.194999999904361E-6):5.000000080634948E-9):2.040139999999191E-4,(SD37:1.1595000000008682E-4,XD2:1.3644900000009397E-4):6.894399999990419E-5):4.1448000000054996E-5):5.5165999999995385E-5):5.0681999999913074E-5,GS3:2.3801799999989548E-4):5.789700000002895E-5,GCF_003291825:3.820260000000353E-4):2.2748000000016866E-5,CQ36:3.2935899999997353E-4):2.8376000000052137E-5,GS47:5.176170000000813E-4):1.0910199999991654E-4):3.150000000839981E-7):4.8816099999993146E-4):0.017575263000000008,(CQ92:0.011722255999999986,(GCF_003304785:2.640309999999424E-4,(HUBS21:2.229440000000027E-4,((GCF_003304905:2.494789999999414E-4,(LN42:2.253480000000696E-4,((FY229:0.0,S192:0.0,S198:0.0,S208:0.0):1.3658299999996792E-4,SAX15:9.342000000001072E-5):2.996680000000307E-4):7.87839999999429E-5):6.558499999997913E-5,(FY241:1.437449999999174E-4,GCF_003304695:8.623099999993666E-5):3.459000000000101E-4):1.7201000000022226E-5):8.385899999996393E-5):0.011173674000000022):0.015460554999999987):0.006806748000000029,(GCF_003303795:0.018109831000000076,(GCF_003304775:4.161690000000773E-4,JL33:5.044530000000158E-4):0.020171135000000007):0.005087972999999968):0.004620015999999949):0.0030608229999999903):0.0030455610000000854):0.003273543999999906,((((AH48:3.767770000000503E-4,GCF_003303785:1.4113999999998406E-4):0.023498100999999938,((GCF_003291415:0.0022721820000000115,GCF_003303755:0.001478576999999981):0.016596577000000057,((GZ40:8.306030000000408E-4,S73:6.420180000000775E-4):0.00957630399999998,(((HB27:0.0,HB33:0.0):5.331329999999079E-4,(LN13:0.0,LN59:0.0):4.4850900000004135E-4):0.0033477140000000016,(((((GS138:2.5359800000002153E-4,HB38:2.8863599999995326E-4):1.3434600000006292E-4,((((HB55:0.0014172030000000335,GCF_003291585:0.004596480000000014):0.002600632999999908,(SD16:1.4394099999992527E-4,SX52:1.0075599999992413E-4):4.999999969612645E-9):1.1040800000006179E-4,SH63:4.726809999999748E-4):1.2430699999999018E-4,((YN34:0.0,YN39:0.0):9.283549999999918E-4,(((GCF_003303495:2.3099800000003778E-4,(FY239:3.768219999999989E-4,GCF_003291855:3.1921200000006866E-4):4.060999999944137E-6):1.1379000000033557E-5,((GCF_003304635:1.2986900000000468E-4,NMG39:2.1572500000011097E-4):0.0040556959999999975,JX40:0.0049981830000001):8.61233999999933E-4):0.001173349999999962,NMG22:0.014667282999999975):0.0018694820000000334):0.003907411999999999):0.0010017420000000277):2.9390699999998215E-4,(GS82:7.248500000001101E-5,XJ35:1.3967999999975333E-5):0.012687235000000019):1.2590700000003618E-4,((GS29:1.3676200000001248E-4,(GCF_003303545:3.5982999999961685E-5,((GCF_003291355:6.477100000001901E-5,(S89:0.0,S95:0.0):1.0075900000006133E-4):5.999999941330714E-9,NMG25:7.916600000001939E-5):4.999999969612645E-9):1.0076700000005712E-4):4.999999969612645E-9,(XJ48:1.0796899999998555E-4,QH3:1.0796699999993109E-4):7.1950000000153835E-6):0.010658751000000022):7.66873999999973E-4,S205:0.0019458329999999524):0.004321982999999974):0.005790163000000015):0.010702669000000054):0.010989023999999903):0.003973380999999998,(HB44:0.023058056999999965,((HUNS46:0.002687296999999922,((CQ42:0.0,CQ48:0.0):8.640500000001161E-5,(HUN45:4.999999969612645E-9,HUN56:7.19800000004156E-6):7.200299999998716E-5):0.004189816999999985):0.004586228000000081,(AH91:0.006899412999999965,GCF_003290625:0.004388977999999932):0.0021010860000000298):0.017022632999999954):0.005677025000000002):0.00293681400000001,((((AH11:0.0,AH20:0.0,AH22:0.0):7.879499999996487E-5,GCF_003304835:5.7560999999983764E-5):0.025155969000000056,(HUN24:0.009986706999999928,((AH24:0.0,AH41:0.0):0.0011507669999999415,(HLJ34:1.5105299999995658E-4,((YN17:0.0,YN19:0.0,YN20:0.0):7.1889999999630305E-6,YN22:4.999999969612645E-9):1.0782700000000478E-4):0.001152006999999955):0.010693704999999998):0.01836206000000007):0.00480528899999999,(JX25:0.02962003599999996,(SH90:0.017783158999999937,(GCF_003291315:0.006527529999999948,(JS77:1.1502299999999188E-4,SAX32:7.907900000003742E-5):0.01316430699999993):0.014771665000000045):0.005294523999999967):0.005208594000000066):0.0038193049999999396):0.002911879000000006):0.0048984539999999965):0.004162822000000066,GCF_003303655:0.028773149000000053):0.008916308999999956,((HUN109:0.0014601229999999799,XJ17:0.003302249999999951):0.008096579000000048,((((GZ12:5.772249999999035E-4,NMG7:4.85758999999919E-4):7.675299999998497E-5,(((GCF_003290575:1.5690000000001536E-4,(JX45:3.3665299999996456E-4,GCF_003303105:2.3057199999998446E-4):7.15709999999925E-5):7.884999999929754E-6,(GCF_003303135:7.891599999998444E-5,GCF_003303215:1.5779399999993338E-4):2.1559999999976043E-5):1.394200000004453E-5,GCF_003303125:0.004310190999999963):0.0028298529999999378):0.003823018000000067,HB13:0.002107140999999979):0.0014149549999999955,GCF_003303195:0.0013368839999999826):0.006471188999999988):0.03336735999999996):0.009681598999999985):0.013541314000000026):0.011760529999999991,(GCF_003292535:0.024239714999999995,(GCF_003292595:0.013481994000000053,((GZ29:0.0,GZ9:0.0):0.02308964999999996,((((((GCF_003291895:0.01828701399999999,((GZ10:5.000000080634948E-9,GZ31:7.189000000074053E-6):0.011327784000000007,AH29:0.021088959000000074):0.0054880029999999635):0.003989998999999966,GCF_003301685:0.014333896999999984):0.006814136000000026,((GCF_003291255:4.5461800000001773E-4,((SD21:4.3276999999997123E-4,(FY262:2.447559999999571E-4,(GCF_003304155:1.2946300000005184E-4,(GCF_003291155:1.0068299999999031E-4,(GCF_003290785:1.5104300000001736E-4,SH22:1.2946200000008012E-4):7.186999999908572E-6):5.034700000006165E-5):8.626499999997428E-5):2.0224400000001808E-4):8.569599999996846E-5,(GCF_003304075:2.014490000000757E-4,SX54:3.5259300000001215E-4):7.2169999999482926E-6):5.175090000000271E-4):7.791230000000482E-4,(GCF_003301045:2.157390000000481E-4,(GCF_003301675:2.3013600000010292E-4,((GCF_003301615:4.304300000002037E-5,GCF_003301845:1.4382099999998843E-4):6.261669999999553E-4,(GCF_003301555:2.3821800000001225E-4,GCF_003301815:0.012269037000000038):6.231999999939397E-6):1.4405000000050627E-5):5.999999941330714E-9):0.0019976080000000396):0.021867541999999962):0.00545277200000005,(GCF_003301875:0.004792823999999918,((GCF_003301625:0.00285160799999995,GCF_003301785:0.003528737000000004):0.0027315509999999987,((GCF_003293205:3.092190000000272E-4,GCF_003293295:2.8053799999994133E-4):0.002019550999999953,(GX37:0.00308762600000001,(GCF_003301885:2.1559000000004325E-5,GCF_003304045:4.999999969612645E-9):0.005034083000000078):0.0021529039999999):8.618110000000456E-4):5.491779999999835E-4):0.026257428000000083):0.006524507999999929,(GCF_003293565:0.0024566630000000256,(GCF_003291975:7.211520000000027E-4,GCF_003293315:6.200090000000325E-4):7.595380000000596E-4):0.030527660999999928):0.011564216000000016,((GCF_003291285:0.01973736700000006,((NX2:0.007879997999999944,(FY217:7.884999999996367E-5,S47:4.3194999999940364E-5):0.01394484600000001):0.0041031930000000605,(((GCF_003293175:0.0016953700000000849,((((GCF_003292685:6.247729999999674E-4,(GCF_003292545:0.0014682580000000556,NX28:2.0125700000006574E-4):9.504389999999141E-4):5.208380000000234E-4,((GCF_003291175:0.007380504999999982,SD7:0.008144453999999968):0.004922745000000006,((GCF_003292755:5.240430000000851E-4,(GCF_003292995:4.088309999999984E-4,S70:1.298450000000173E-4):1.6541700000005655E-4):7.847899999990915E-5,GCF_003292635:0.0015151009999999632):4.555000000006082E-5):1.1142299999999938E-4):0.003828295000000037,((GCF_003293185:0.005972351000000042,XD23:4.4818000000002023E-4):4.1174799999998957E-4,(GCF_003290755:9.302499999996883E-5,GCF_003293125:1.3675299999993396E-4):0.00363392100000004):0.0016813740000000132):0.001046388999999981,XJ5:0.005958058000000044):3.7728800000003115E-4):5.3642999999992114E-5,(GCF_003293415:0.01317969699999999,S147:0.006320851999999988):0.003614973999999993):2.397069999999779E-4,((GCF_003292785:2.2234700000001162E-4,(GS61:9.356700000007212E-5,SD1:7.914800000008437E-5):0.0012929329999999961):0.006512515999999913,(GCF_003292975:0.011235206000000053,GCF_003293035:0.00117197400000002):9.84599999999114E-5):0.005045283000000067):0.004599279000000012):0.008688982000000012):0.007982522999999908,((ZJ20:0.026904032999999994,(GCF_003291275:0.019949765000000008,((GCF_003292835:5.055339999999742E-4,(GCF_003292955:5.752600000008545E-5,XD100:1.2226600000009302E-4):5.894689999998981E-4):0.003684838000000079,(GCF_003290955:0.0011071139999999646,GCF_003293145:0.008925788999999962):9.910670000000676E-4):0.009822506000000009):0.0053907579999999955):0.0034272539999999907,(((SD28:0.013414368000000065,(GX18:0.00530741899999998,HUNS48:0.004477890999999956):0.005646906000000063):0.014121851999999935,((GCF_003291735:0.009700365000000044,HUN13:0.015536606000000064):0.009944289999999967,((GCF_003292515:0.0015163480000000007,(GCF_003292935:0.001294642000000068,GCF_003293115:0.0010140510000000713):2.649609999999525E-4):0.009131061000000051,((FY197:4.537279999999866E-4,((XD35:0.0,XD33:0.0):7.189000000074053E-6,(XD11:7.1889999999630305E-6,XD36:7.1889999999630305E-6):5.000000080634948E-9):7.132039999999673E-4):0.009854181999999989,(HUBJ28:0.0024927980000000183,(((HB11:0.0,HB17:0.0):0.008202918000000059,JX18:6.063339999999862E-4):0.00537985299999999,(FY74:8.440470000000699E-4,LN44:2.3522500000006108E-4):0.005256036999999991):5.906559999999672E-4):0.0017063680000000137):0.006711258000000053):0.005253678999999956):0.0034482169999999757):0.003895564000000018,((GCF_003293445:0.019534785999999915,(((QH10:0.0,QH6:0.0,QH8:0.0):4.999999969612645E-9,QH9:7.1879999999913124E-6):0.013953050000000022,(((S91:1.7258799999997354E-4,(GCF_003292795:2.8710000000042868E-5,GCF_003292915:6.461299999993564E-5):1.8652600000002018E-4):0.0010663800000000334,(((GS133:0.0017457289999999182,((FY249:0.0,FY252:0.0):0.0019644680000000525,HB84:0.002924357000000044):5.234629999999463E-4):3.6794000000006655E-4,(GCF_003291945:4.771259999999389E-4,(S158:4.999999969612645E-9,XD171:4.308499999994275E-5):4.359969999999658E-4):5.000000080634948E-9):1.8614799999994158E-4,(ZJ29:0.006625678000000024,GZ34:2.4918299999998617E-4):0.0017253010000000124):5.265170000000596E-4):9.670249999998992E-4,(SH40:1.0064799999998097E-4,SH44:1.4249000000021717E-5):0.002904465999999939):0.0030488360000000547):0.01638527599999995):0.008749263000000007,((((SHB6:0.014030302999999966,((GCF_003292085:0.0075042810000000015,GCF_003301945:0.0037343140000000163):0.007842126999999977,((((GS128:0.0014721279999999615,(GCF_003303045:0.0018880689999999367,(GCF_003302815:0.008080756999999994,(GCF_003302695:0.0030767059999999846,(HUN8:0.002193113999999996,(FY256:0.001021965000000069,GCF_003302545:8.056579999999869E-4):5.400009999999567E-4):2.0495999999980974E-5):1.8395700000006787E-4):7.695999999945968E-6):2.2170000000043544E-5):0.0014632780000000123,(GCF_003304255:0.004836388999999941,((S182:0.0,S200:0.0,S210:0.0):0.004100546999999954,(GCF_003302135:0.005646825000000022,GCF_003302925:0.001710222000000039):7.646659999999139E-4):0.008009566999999995):0.0020277400000000556):2.6533399999995044E-4,(((FY253:0.0,FY268:0.0):0.0022263099999999536,((((((TJ1:1.437199999998473E-5,TJ5:7.185999999936854E-6):5.000000080634948E-9,(TJ10:0.0,TJ15:0.0,TJ17:0.0,TJ3:0.0,TJ8:0.0):5.000000080634948E-9):4.999999969612645E-9,TJ12:7.186000000047876E-6):0.0033903060000000096,(FY45:0.004167892999999978,HUN113:2.4831000000002934E-4):0.0027722390000000097):1.4703999999921002E-5,(((GCF_003302125:0.0010761830000000083,(BJ21:5.228840000000012E-4,(SD23:1.4336300000006297E-4,((S56:5.838289999999802E-4,SD26:0.0014749889999999821):7.139080000000408E-4,(GCF_003302575:1.7982699999996576E-4,(S61:0.0,S79:0.0):1.7263099999997866E-4):4.502600000000356E-5):2.7156000000028158E-5):1.1848799999991666E-4):1.5139600000002584E-4):4.8444999999996963E-4,(GS85:0.004175474000000068,(S203:0.003544313999999993,(S57:7.966020000000906E-4,(FY237:2.067209999999653E-4,((GS105:0.0,GS84:0.0):4.999999969612645E-9,GS99:7.186000000047876E-6):2.606419999999776E-4):4.6852100000005503E-4):6.505099999998265E-5):2.736100000000352E-4):0.001107072999999903):0.0017977399999999921,(GCF_003302215:3.2332599999995715E-4,S181:4.973910000000137E-4):0.015319062999999966):9.285039999999967E-4):2.917000000102199E-6,(GCF_003302345:9.538119999999983E-4,GCF_003302365:0.0010541219999999907):5.000000080634948E-9):0.0021640449999998923):0.0016639770000000942,GCF_003291985:0.0021144950000000495):0.0016278639999999234):8.936940000000559E-4,(GCF_003302455:0.0018152769999999485,(GCF_003304555:0.0023779039999999307,(GCF_003302045:0.0011027409999999627,GCF_003304295:0.0010304949999999646):5.746799999994945E-5):7.449300000006431E-5):0.0052320900000000226):0.0017503169999999457):0.004224322000000003):0.005832911000000052,((((GCF_003304375:0.00782832500000008,(((((XJ15:9.647010000000122E-4,(((((CQ63:9.869470000000158E-4,GCF_003290615:8.139079999999188E-4):4.964710000000538E-4,GCF_003302145:0.0015858400000000605):3.583499999992856E-5,(CQ72:6.548939999999615E-4,(GCF_003290855:0.0,GCF_003290875:0.0):5.973649999999608E-4):3.0218900000000826E-4):7.0900000000984065E-6,GCF_003304615:7.414310000000146E-4):7.184499999990379E-5,(GCF_003304485:0.0013297279999999745,HB61:0.0015361210000000014):9.43452999999983E-4):9.34360000000023E-5):3.0368000000002837E-5,FY187:0.0011653010000000075):0.008080665000000042,((((S195:0.0033255899999999894,GCF_003302445:0.0038395700000000144):7.053700000003715E-5,(FY66:0.0,S49:0.0):8.697739999999898E-4):3.5411799999995885E-4,(GCF_003292065:0.005456051000000017,GCF_003302635:7.826410000000283E-4):4.495509999999925E-4):2.693150000000477E-4,(((GCF_003302915:3.0951000000001283E-4,(GCF_003302905:2.0153000000000532E-4,(GCF_003302895:1.3671800000003564E-4,GCF_003304345:1.5113499999996893E-4):9.355300000002398E-5):1.6554700000004363E-4):4.999999969612645E-9,(GCF_003303065:2.879219999999405E-4,((GCF_003290695:0.0,GCF_003291515:0.0):2.2311900000004936E-4,(CQ12:4.999999969612645E-9,CQ2:7.194999999904361E-6):1.9433100000010306E-4):1.438599999992185E-5):6.000000052353016E-9):6.660179999999905E-4,(HB45:2.094240000000136E-4,S67:0.001204249000000046):0.00106540799999999):2.1630999999999734E-4):8.102999999981542E-6):0.001823894000000048,(GCF_003304225:0.001741266000000019,(GCF_003290995:0.0058805930000001005,(CQ77:0.0012659910000000218,GCF_003290845:2.6220499999995983E-4):0.012142336000000031):0.0031569750000000063):0.0018485719999999928):0.003954120999999922,((GCF_003290675:0.0037416550000000104,GCF_003304435:0.0020735939999999564):0.020226148,(S191:1.86961000000041E-4,XD115:6.434300000002224E-5):0.01047868399999996):0.0026338139999999566):0.0019783280000000847):4.0455999999999825E-4,(HUN49:1.1488699999995244E-4,SH41:1.2229600000002172E-4):0.0045314390000000815):3.5760099999992967E-4,(FY228:0.010003227999999975,(GCF_003291435:1.0749700000001194E-4,S206:1.796010000000292E-4):0.0024695869999999953):0.007339141999999965):0.001609964999999991,((GCF_003302825:0.017564628000000027,GCF_003304545:0.02094226599999993):0.004495050000000056,((HUN115:0.0034102080000000257,(CQ27:2.153199999999078E-5,HUN14:2.8805999999992338E-5):0.008835275000000031):0.006729832999999963,(GCF_003301915:0.0027091150000000397,((LN73:1.441269999999939E-4,SD12:1.5096800000002908E-4):0.009004882000000047,GCF_003303015:0.007282322000000008):0.003329468999999974):0.0016808729999999716):0.005765969000000037):0.0012829519999999484):0.002261252000000047):0.0027637499999999537,SH71:0.01798828699999999):0.005681500000000006,(((GS100:0.005718187000000041,(SAX2:0.011550321999999946,(GCF_003292565:0.007454740999999987,(((S194:0.004697111000000032,HUN112:0.017655043999999953):2.4768399999997026E-4,((((((CQ1:0.0,CQ14:0.0,CQ16:0.0):0.0058446509999999785,(GCF_003291425:0.0,GCF_003293065:0.0):0.004842781000000018):0.001475126999999965,(GCF_003292665:5.648010000000037E-4,(GCF_003290915:1.0787599999995123E-4,GCF_003291595:6.467200000004336E-5):0.0010363899999999981):1.4057099999997824E-4):1.4735100000007328E-4,GCF_003293435:6.826739999999942E-4):7.019799999996579E-5,((HUN84:9.352299999998426E-5,(SAX6:5.7547000000046644E-5,(S82:1.0071400000000175E-4,NMG48:5.754699999993562E-5):5.000000080634948E-9):7.1889999999630305E-6):5.902300000000249E-4,(GCF_003291105:2.153319999999015E-4,GCF_003292655:4.687269999998911E-4):0.0016176200000000973):1.3962899999997447E-4):1.5299299999993465E-4,((GCF_003292675:8.865850000000508E-4,(CQ66:2.877810000000425E-4,(GCF_003293015:1.0782300000000689E-4,GCF_003293085:1.7257000000003853E-4):4.0296000000006327E-4):1.6436799999997032E-4):0.0019876349999999876,(((GCF_003292615:8.817779999999997E-4,GCF_003291035:6.84094000000024E-4):6.706400000000556E-5,(SH51:4.321579999999603E-4,GCF_003290835:0.0013415799999999534):2.381690000000658E-4):1.3413399999995246E-4,(GCF_003293515:0.0018780090000000138,GCF_003292875:4.944720000000791E-4):8.902899999996272E-5):0.0017987990000000176):5.270039999999421E-4):3.4770000000294843E-6):1.2391000000055996E-5,(GCF_003292895:0.005518801999999989,(GCF_003293055:0.022058036999999975,(GCF_003292855:4.320499999999061E-5,(GCF_003293485:4.320499999999061E-5,GCF_003292775:2.8803000000077184E-5):4.999999969612645E-9):0.004577517999999947):0.006621269000000041):9.631930000000288E-4):6.185199999999558E-4):0.0013536119999999485):0.00458917900000011):0.008912807999999939,(CQ8:0.0055121410000000814,(GCF_003291115:0.012758233000000008,(JX4:0.0,JX42:0.0):0.012797033000000013):0.0022463320000000175):0.004047060999999963):0.002441609999999983,(((GCF_003290515:0.004037275000000062,(GZ51:0.008519835000000087,(SH48:7.1940000000436655E-6,SH60:2.8758000000017603E-5):0.004230057000000009):0.015950507999999974):0.013504887999999937,((((CQ80:5.000000080634948E-9,(CQ73:7.1829999999106775E-6,CQ75:1.4365999999932377E-5):5.000000080634948E-9):1.1494699999992086E-4,(AH40:7.1830000000217E-6,((AH16:0.0,AH27:0.0):4.999999969612645E-9,AH4:7.1830000000217E-6):4.999999969612645E-9):1.0057799999996231E-4):5.0602000000066205E-5,(GCF_003291385:3.3775499999999514E-4,(SHB15:1.940389999999237E-4,(AH10:0.0,AH37:0.0,AH8:0.0):2.0836299999993368E-4):5.000000080634948E-9):6.826999999987038E-6):0.016697000999999934,((((HUN128:7.1879999999913124E-6,HUN75:4.999999969612645E-9):0.0038939359999999867,(GCF_003293555:0.0010102520000000448,S204:0.0011467309999999564):0.0019339059999999852):0.022887672999999942,(GCF_003293225:0.013436131999999934,(SAX21:5.298139999999618E-4,(GS16:2.5945599999999125E-4,(HLJ5:2.447629999999812E-4,HUN16:1.1517199999999672E-4):5.729099999995935E-5):5.3925000000010215E-5):0.015628811999999992):0.009623293999999949):0.005330104000000002,((GCF_003293265:0.012342689000000018,GCF_003293365:0.012943362000000014):0.010043908999999962,((GCF_003304195:0.005522640000000023,((GCF_003301575:0.0,GCF_003304105:0.0):0.0017897860000000154,HUN15:0.00598685099999996):0.001391210000000087):0.017298155999999953,((GCF_003291775:0.014090146000000026,((GCF_003293345:0.0012951230000000091,(GCF_003301735:5.244370000000442E-4,(GCF_003293255:2.877869999999838E-4,GCF_003301035:3.022030000000564E-4):1.6735400000000844E-4):4.452199999993578E-5):3.1722000000000694E-4,(GCF_003292075:6.011449999999696E-4,GCF_003304095:0.002777939000000007):2.2756400000001342E-4):0.009787666000000028):0.00867306000000001,(S201:0.011068707999999927,(((QH12:0.0,QH4:0.0,QH5:0.0):0.008149983999999888,(GCF_003291075:0.0016217229999999638,(((GS59:0.0010322069999999517,((HB22:0.0,HB4:0.0):7.1829999999106775E-6,HB30:1.4367999999986836E-5):4.14769000000037E-4):0.0036852990000000307,(GCF_003301775:0.025052405000000055,((XJ49:4.750009999999749E-4,((NMG46:1.7987200000002534E-4,(FY44:1.7265499999996603E-4,(LN10:5.000000080634948E-9,LN32:1.4384000000089436E-5):1.5106899999994816E-4):7.915000000002781E-5):7.1609999999777685E-6,((CQ46:0.0,CQ51:0.0):5.7541000000105313E-5,GZ64:5.754400000002047E-5):7.913699999995139E-5):4.317700000000535E-5):6.707000000050201E-6,(HUN83:2.8770000000011287E-5,HUN105:2.8770000000011287E-5):9.396800000005534E-5):0.019527961999999954):0.00697884400000004):0.0035571089999999472,HUBJ22:0.003362651999999966):0.0010258119999999593):0.008161364000000004):0.00814121500000009,((GCF_003291015:0.0021956069999999883,GCF_003304205:0.005492659000000066):0.0024228379999999827,(HB64:0.0030377560000000026,(GCF_003300985:5.534719999999993E-4,(FY248:3.448099999999732E-4,(S211:4.6690599999998916E-4,ZJ1:6.4959600000003E-4):0.0017236579999999613):0.008143498000000027):4.266379999999792E-4):0.004322209000000021):0.00462986200000004):0.007504389999999916):0.008542153000000052):0.01168646299999998):0.005252684999999979):0.005398923999999972):0.012637459000000018):0.010235223999999987):0.0050110260000000295,((GCF_003290525:8.663000000008747E-5,(GCF_003290595:8.65180000000354E-5,GCF_003291655:5.046500000005505E-5):2.1507000000031695E-5):0.005100436999999958,((YN13:0.0029667110000000108,(GCF_003302225:2.422410000000319E-4,(GCF_003291575:3.534630000000538E-4,(CQ69:1.658110000000157E-4,GCF_003291695:5.769099999997085E-5):1.3011100000004383E-4):3.842499999995308E-5):3.777569999999786E-4):0.0013139189999999967,(((((((FY183:0.010999688999999924,(FY219:7.194999999904361E-6,FY227:7.193999999932643E-6):0.011010988):0.004426708000000001,GZ43:8.330029999999988E-4):6.184450000000785E-4,(((CQ79:0.005780695999999974,(HB36:1.8793200000000176E-4,SD40:1.0781300000006766E-4):0.004651980999999972):0.01759983799999998,(AH96:0.0053954349999999485,(((XD12:0.0,XD20:0.0):4.999999969612645E-9,XD24:7.215000000004856E-6):0.002137005000000025,(((JX10:1.2985199999993036E-4,(FY48:9.37770000000171E-5,HUN89:2.2366100000004163E-4):4.999999969612645E-9):3.4579000000034554E-5,((XJ32:2.2703099999998866E-4,((((E_coli_RXD10:0.0,E_coli_RXD5:0.0):1.3760600000001233E-4,GCF_003290775:1.585279999999356E-4):0.002912397000000011,(GCF_003301995:4.3263000000015595E-5,(NMG47:1.4419999999959465E-5,(NMG49:0.0,NMG50:0.0):7.2099999999242215E-6):6.489900000006266E-5):1.0165799999994896E-4):3.645600000001803E-5,JX39:6.925639999999511E-4):5.495530000000359E-4):5.65998000000012E-4,(GS86:2.9177099999999623E-4,XD3:2.94132000000058E-4):3.3461800000000874E-4):3.6141099999997817E-4):3.7505999999998263E-4,(SD11:2.1767799999994342E-4,(GS8:5.774499999999794E-5,SAX22:8.659499999996711E-5):3.1077899999998326E-4):2.418000000004028E-6):5.293130000000312E-4):0.024228943999999975):0.017732485999999992):0.006400657000000032,(GCF_003302775:0.010064568999999968,(((GCF_003291455:2.74120999999905E-4,((GCF_003291495:0.0,GCF_003302785:0.0):6.475500000002743E-5,(GCF_003302115:5.0364000000024944E-5,(SH46:0.0,SH50:0.0):7.914600000002991E-5):1.4387999999976309E-5):1.7947799999995517E-4):0.0032357300000001032,((GS123:0.004288489999999978,HUN7:0.005497460000000065):3.839769999999243E-4,((GCF_003302685:6.488199999998834E-5,GCF_003304595:4.323900000002823E-5):0.0038210899999999715,((AH19:5.169469999999343E-4,HB53:3.842419999999791E-4):0.005324748000000046,((LN74:7.1819999999389594E-6,LN75:4.999999969612645E-9):0.021398896999999972,(HB29:7.1950000000153835E-6,HB37:7.1950000000153835E-6):0.0029821079999999833):0.005062437000000086):0.001225548999999937):9.861159999999813E-4):2.2650900000009688E-4):0.0017501589999999734,((S212:0.008848057999999992,((GCF_003302245:2.9361999999999444E-4,(HUN94:6.990749999999935E-4,(FY207:7.1940000000436655E-6,FY246:7.196000000098124E-6):3.1054699999999436E-4):4.505099999996265E-5):0.0015222550000000279,(GCF_003291935:7.921799999999202E-5,GCF_003302005:8.639999999993098E-5):0.001602834000000053):0.005493354999999922):0.004157817000000064,((((((GCF_003291195:0.00860781799999999,NMG32:0.003924679000000042):6.796529999999468E-4,(GCF_003291365:0.0014072600000000213,((BJ32:3.5287600000000197E-4,(GCF_003290765:5.75329999999985E-5,GCF_003291815:5.03370000000114E-5):3.9604199999998535E-4):0.0015043270000000275,HB50:0.0021553340000000087):2.379380000000486E-4):4.889999999924122E-6):1.9926500000000402E-4,GCF_003304335:0.0011490629999999502):3.2011399999998247E-4,HUN38:0.01424434199999991):4.1728000000007537E-4,(GCF_003303025:0.005180618000000026,(GCF_003291665:0.0020264850000000223,GCF_003304475:0.008726930000000022):0.0036560759999999526):0.0016130170000000499):1.5565799999994745E-4,((CQ7:0.014168659999999944,(GCF_003292735:2.5158599999997033E-4,HUN80:1.3671400000003775E-4):0.01842597899999998):0.005806681000000036,(HUN82:0.012467858000000054,FY209:0.008471650000000053):0.0018560629999999634):0.003320522999999964):5.619340000000417E-4):3.884140000000036E-4):0.0019471759999999394):8.05263000000056E-4):4.1951200000001077E-4):0.0024602040000000214,(((AH9:0.0012811600000000034,(HUNS32:0.005154257000000051,TJ:1.333090000000814E-4):0.004313239999999996):1.7133299999994023E-4,(((GS4:1.727080000000214E-4,(GCF_003302315:1.5109299999993553E-4,GCF_003304355:7.91379999999231E-5):1.4355000000021434E-5):2.3753199999998476E-4,GCF_003302375:8.786020000000061E-4):6.51790000000263E-5,((GCF_003304445:0.0029401709999999914,(GCF_003304515:1.0085199999998462E-4,(SC4:1.0075600000003515E-4,(GCF_003302725:7.196499999995165E-5,((CQ21:0.0,CQ22:0.0,CQ25:0.0,CQ26:0.0,CQ28:0.0,CQ30:0.0,CQ32:0.0,CQ33:0.0,CQ34:0.0,CQ35:0.0):4.999999969612645E-9,CQ29:7.195999999987102E-6):9.355799999999359E-5):7.1940000000436655E-6):1.4286999999946204E-5):0.003853646000000044):8.271359999999506E-4,((FJ26:0.0,FJ38:0.0):3.8935000000006603E-4,GCF_003302015:3.9659400000002787E-4):6.682199999996641E-5):4.1449000000026714E-5):1.1998999999995874E-4):3.3083000000044827E-5,HUN23:0.004849183000000035):8.81390000000426E-5):0.0026282029999999956,GCF_003304275:0.008711161999999995):0.0024491329999999367,(GCF_003302265:0.013998496000000027,(SAX11:0.013017975999999987,(HUBJ24:1.4339600000001784E-4,(HUBJ16:4.999999969612645E-9,HUBJ20:4.3200000000021E-5):7.578140000000788E-4):0.016713083999999934):0.005215299000000062):0.005198611999999936):0.00446528200000007,(XD37:0.0010902649999999792,(((GCF_003302465:5.000000080634948E-9,GCF_003302565:7.191000000017489E-6):3.8460199999990063E-4,(SAX4:0.0011244000000000254,(S75:1.366650000000913E-4,(GS93:1.4386099999996738E-4,(NMG42:0.0,NMG6:0.0):5.0348000000033366E-5):7.191000000017489E-6):4.999999969612645E-9):5.420199999994768E-5):1.3227500000001502E-4,((HUBS28:3.1798799999993577E-4,(JX13:0.0,JX16:0.0):6.570139999999558E-4):5.581200000004394E-5,((((HLJ64:0.0,HUN77:0.0):2.1609000000033518E-5,(SC10:6.000000052353016E-9,SC3:3.598800000004232E-5):2.157800000002208E-5):1.296009999999237E-4,((HUNJ27:1.5119099999993946E-4,S196:8.638699999996557E-5):2.1594000000013658E-5,GCF_003302435:2.3040200000001843E-4):4.999999969612645E-9):5.4015000000018354E-5,(CQ59:1.8369600000001096E-4,(GCF_003302655:1.439849999999021E-4,(CQ3:1.5119299999999392E-4,SAX16:3.5992000000040214E-5):6.000000052353016E-9):1.794799999998986E-5):1.441599999996157E-5):4.291999999961327E-6):7.986700000006675E-5):8.012000000001684E-6):2.2190299999991225E-4):0.004205567000000077):0.0034115839999999675):0.00851535400000003):0.0024393560000000036):0.005319104999999991):0.0037682500000000285):0.002706883999999965):0.00329217599999998):0.0029821800000000565):0.0035721629999999616):0.004806603999999992):0.004910273999999992):0.016000607000000056):0.027169608999999983):0.01721847700000001):0.01840026699999997):0.045777484000000035):0.18872694899999998);
